# Supplementary material for: Metabolic Profiling of Dendrobium officinale in Response to Precursors and Methyl Jasmonate
Source: Int J Mol Sci. 2018 Mar 3;19(3):728. doi: 10.3390/ijms19030728 (PMC5877589; doi:10.3390/ijms19030728)
Supplement: Supplementary file 1 [file ijms-19-00728-s001.zip]

Archive with 6 entries (5 files):
- ijms-271021 supplementary r2/Supplementary materials 1.doc
- ijms-271021 supplementary r2/Table S6.xls
- ijms-271021 supplementary r2/Table S7.xls
- ijms-271021 supplementary r2/Table S8.xls
- ijms-271021 supplementary r2/Table S9.xls
- ijms-271021 supplementary r2/
