# Supplementary material for: Metabolic Profiling of Dendrobium officinale in Response to Precursors and Methyl Jasmonate
Source: Int J Mol Sci. 2018 Mar 3;19(3):728. doi: 10.3390/ijms19030728 (PMC5877589; doi:10.3390/ijms19030728)
Supplement: Supplementary file 1 [file ijms-19-00728-s001.zip › ijms-271021 supplementary r2/Table S6.xls]

## Sheet: Sheet1
Table S6. Tentatively identified metabolites detected by GC-MS and LC-MS in D. officinale PLBs.
The amounts are normalized to the total peak area of each sample.
Platform	Category	Retention time (min)	metabolite name	Molecular formula	m/z (obs.)	Error (ppm)	36d_PLB_control1	36d_PLB_control2	36d_PLB_control3	36d_PLB_control4	36d_PLB_control5	36d_PLB_control6	36d_PLB_treated1	36d_PLB_treated2	36d_PLB_treated3	36d_PLB_treated4	36d_PLB_treated5	36d_PLB_treated6
GC-MS		9.04	unknown		186.1		5.05685e-05	5.57155e-05	5.06026e-05	5.66558e-05	5.71521e-05	5.51243e-05	0.000100115	0.000109258	0.000106152	0.000102132	0.000103125	0.000101119
GC-MS		9.72	unknown		122.1		2.16303e-05	2.38896e-05	2.16667e-05	2.42463e-05	2.44525e-05	2.3582e-05	6.147e-06	6.86624e-06	6.5539e-06	6.28826e-06	6.34066e-06	6.213e-06
GC-MS		9.89	unknown		168.1		7.77791e-05	8.56413e-05	7.78109e-05	8.71304e-05	8.78993e-05	8.47835e-05	0.000117862	0.000128596	0.000124963	0.000120233	0.000121405	0.000119044
GC-MS		10.12	unknown		242.1		0.000661975	0.000728133	0.00066196	0.000741404	0.000748028	0.000721551	0.00141946	0.00154688	0.00150455	0.00144782	0.00146203	0.00143365
GC-MS		10.43	unknown		188.9		4.24186e-07	5.67387e-07	4.62232e-07	4.96395e-07	4.90079e-07	4.67547e-07	4.70232e-05	5.14068e-05	4.98794e-05	4.79804e-05	4.84424e-05	4.74976e-05
GC-MS		10.66	unknown		166.9		1.12761e-05	1.25022e-05	1.13133e-05	1.265e-05	1.27525e-05	1.2296e-05	4.71675e-05	5.15641e-05	5.00324e-05	4.81276e-05	4.8591e-05	4.76434e-05
GC-MS		10.83	unknown		112.9		2.14105e-06	2.45557e-06	2.17896e-06	2.41921e-06	2.4301e-06	2.33891e-06	1.92822e-05	2.11789e-05	2.04761e-05	1.96856e-05	1.98696e-05	1.94794e-05
GC-MS		10.93	unknown		246.9		1.35683e-06	1.59309e-06	1.3948e-06	1.54091e-06	1.54394e-06	1.48412e-06	7.68201e-06	8.53886e-06	8.18089e-06	7.85392e-06	7.9217e-06	7.76336e-06
GC-MS		11.04	unknown		138		5.22731e-06	5.8498e-06	5.26497e-06	5.87567e-06	5.91749e-06	5.70289e-06	4.37958e-05	4.78901e-05	4.64586e-05	4.46886e-05	4.51182e-05	4.4238e-05
GC-MS		11.14	unknown		121.9		7.99814e-06	8.89713e-06	8.03558e-06	8.97889e-06	9.04848e-06	8.72308e-06	7.97346e-05	8.70506e-05	8.45507e-05	8.13447e-05	8.21344e-05	8.05357e-05
GC-MS	Others	11.29	Piperidine (TMS)	C5H11N	157		5.87e-05	6.47e-05	6.16e-05	6.58e-05	6.64e-05	6.4e-05	0.000444446	0.000484457	0.000471115	0.000453336	0.00045778	0.000448891
GC-MS		11.47	unknown		114		1.11874e-05	1.24046e-05	1.12246e-05	1.25507e-05	1.26522e-05	1.21993e-05	6.7291e-05	7.34915e-05	7.13615e-05	6.86527e-05	6.93177e-05	6.79678e-05
GC-MS		11.79	unknown		77		2.71896e-05	3.00036e-05	2.72255e-05	3.04724e-05	3.07344e-05	2.96415e-05	0.000320612	0.000349522	0.000339861	0.00032703	0.000330233	0.000323819
GC-MS		12.19	unknown		281		4.34395e-06	4.87829e-06	4.38168e-06	4.88635e-06	4.91932e-06	4.74004e-06	3.03944e-05	3.32873e-05	3.22541e-05	3.10196e-05	3.1315e-05	3.07026e-05
GC-MS		12.33	unknown		163.1		4.84485e-06	5.42918e-06	4.88254e-06	5.44734e-06	5.48533e-06	5.28602e-06	5.62594e-05	6.1471e-05	5.9669e-05	5.74009e-05	5.79554e-05	5.6826e-05
GC-MS		12.41	unknown		115		8.09014e-06	8.99831e-06	8.12758e-06	9.08192e-06	9.15244e-06	8.82336e-06	0.00011751	0.000128212	0.00012459	0.000119874	0.000121042	0.000118689
GC-MS		12.5	unknown		209		2.07907e-06	2.38741e-06	2.11698e-06	2.34979e-06	2.36006e-06	2.27135e-06	2.08315e-05	2.28671e-05	2.21183e-05	2.12659e-05	2.14654e-05	2.10442e-05
GC-MS	Fatty acids	12.76	Octanoic acid	C8H16O2	144.2		1.63e-06	1.89e-06	1.71e-06	1.85e-06	1.85e-06	1.78e-06	5.63e-06	6.31e-06	6.01e-06	5.77e-06	5.81e-06	5.7e-06
GC-MS		13.31	unknown		165.8		6.75722e-07	8.44023e-07	7.13748e-07	7.78104e-07	7.74309e-07	7.41719e-07	6.49887e-06	7.24965e-06	6.92685e-06	6.64715e-06	6.70308e-06	6.56839e-06
GC-MS		13.55	unknown		151		5.25967e-05	5.79461e-05	5.26306e-05	5.89273e-05	5.94439e-05	5.73351e-05	0.000506911	0.000552522	0.000537323	0.000517048	0.000522118	0.00051198
GC-MS		13.89	unknown		87		0.000882809	0.000971004	0.000882776	0.000988728	0.000997565	0.000962258	0.000889466	0.000969371	0.0009428	0.000907239	0.000916142	0.000898357
GC-MS	Organic acids	14.25	Pyruvic acid (2TMS)	C3H4O3	247		5.56e-05	6.13e-05	5.84e-05	6.23e-05	6.28e-05	6.06e-05	0.000126551	0.000138064	0.000134173	0.000129096	0.000130355	0.00012782
GC-MS		14.44	unknown		265		5.09214e-05	5.61036e-05	5.09554e-05	5.7051e-05	5.75508e-05	5.55089e-05	5.34222e-05	5.83795e-05	5.66618e-05	5.45071e-05	5.50332e-05	5.39605e-05
GC-MS		14.51	unknown		102		0.000243407	0.000267797	0.000243425	0.000272626	0.000275055	0.000265316	0.00050744	0.000553098	0.000537884	0.000517588	0.000522663	0.000512514
GC-MS		14.7	unknown		336.1		5.96093e-06	6.65663e-06	5.99853e-06	6.6973e-06	6.74647e-06	6.50253e-06	1.80704e-05	1.98585e-05	1.91917e-05	1.84497e-05	1.86215e-05	1.82555e-05
GC-MS		14.84	unknown		182		7.93916e-06	8.83226e-06	7.9766e-06	8.91282e-06	8.98182e-06	8.65878e-06	1.20682e-05	1.33182e-05	1.28299e-05	1.23276e-05	1.24394e-05	1.21933e-05
GC-MS		14.9	unknown		68		3.40644e-05	3.75645e-05	3.40998e-05	3.8172e-05	3.85028e-05	3.7135e-05	3.00762e-05	3.29406e-05	3.19169e-05	3.06951e-05	3.09873e-05	3.03813e-05
GC-MS	Amino acids	15.14	Valine (TMS)	C5H11NO2	261		0.000198261	0.000218146	0.000208174	0.000222065	0.000224042	0.000216108	0.000173334	0.000189041	0.000183759	0.000176813	0.00017854	0.00017507
GC-MS		15.34	unknown		220		1.58188e-05	1.74982e-05	1.58557e-05	1.77377e-05	1.78857e-05	1.72476e-05	6.92391e-05	7.56142e-05	7.34264e-05	7.06397e-05	7.13242e-05	6.99354e-05
GC-MS		15.47	unknown		259		5.53367e-05	6.09595e-05	5.53703e-05	6.19959e-05	6.25399e-05	6.03216e-05	6.34606e-05	6.93178e-05	6.73017e-05	6.47459e-05	6.53726e-05	6.40992e-05
GC-MS		15.54	unknown		66		4.81387e-05	5.30433e-05	4.8173e-05	5.39345e-05	5.44064e-05	5.24759e-05	6.03105e-05	6.58853e-05	6.39629e-05	6.1533e-05	6.2128e-05	6.09177e-05
GC-MS	Organic acids	15.71	Benzoic acid (TMS)	C7H6O2	194		0.00171928	0.00189094	0.00180524	0.00192554	0.00194276	0.001874	0.00167389	0.00182411	0.00177422	0.00170732	0.00172408	0.00169061
GC-MS	Amino acids	15.76	Serine (2TMS)	C3H7NO3	249		5.50139e-06	6.15124e-06	5.53903e-06	6.18264e-06	6.22721e-06	6.00165e-06	6.0497e-06	6.76022e-06	6.45077e-06	6.18902e-06	6.24044e-06	6.11473e-06
GC-MS		15.89	unknown		86		0.000235324	0.000258907	0.000235343	0.000263573	0.000265921	0.000256506	0.000251574	0.000274295	0.000266687	0.000256614	0.000259126	0.000254092
GC-MS		15.94	unknown		135		9.44367e-05	0.000103961	9.44672e-05	0.000105786	0.000106722	0.00010294	8.12724e-05	8.87264e-05	8.61808e-05	8.29133e-05	8.37184e-05	8.2089e-05
GC-MS		16.04	unknown		323.1		8.05294e-05	8.86661e-05	8.0561e-05	9.02107e-05	9.10072e-05	8.77814e-05	0.00013051	0.000142378	0.000138368	0.000133133	0.000134432	0.000131818
GC-MS		16.17	unknown		158		0.000352898	0.000388214	0.000352908	0.000395251	0.000398778	0.00038466	0.000327807	0.000357362	0.000347487	0.000334369	0.000337644	0.000331087
GC-MS	Amino acids	16.25	Isoleucine (2TMS)	C6H13NO2	275		0.000388214	0.000370543	0.000395251	0.000398778	0.00038466	0.000327807	0.000357362	0.000347487	0.000334369	0.000337644	0.000331087
GC-MS	Amino acids	16.35	Proline (3TMS)	C5H9NO2	347		5.61e-06	6.27e-06	5.89e-06	6.31e-06	6.35e-06	6.12e-06	5.18e-06	5.81e-06	5.53e-06	5.3e-06	5.34e-06	5.24e-06
GC-MS	Organic acids	16.43	Maleic acid (2TMS)	C4H4O4	260		3.91e-05	4.31e-05	4.11e-05	4.38e-05	4.42e-05	4.26e-05	3.52e-05	3.85e-05	3.73e-05	3.59e-05	3.62e-05	3.55e-05
GC-MS	Amino acids	16.45	Glycine (3TMS)	C2H5NO2	291		8.2e-05	9.03e-05	8.61e-05	9.19e-05	9.27e-05	8.94e-05	0.000532277	0.000580162	0.000564209	0.000542921	0.000548245	0.0005376
GC-MS		16.57	unknown		240		8.27739e-05	9.11346e-05	8.28054e-05	9.27244e-05	9.35434e-05	9.02278e-05	0.000141086	0.000153902	0.000149578	0.000143921	0.000145325	0.0001425
GC-MS	Amino acids	16.67	Ornithine (3TMS)	C5H12N2O2	343		0.000346722	0.000381422	0.000364058	0.000388335	0.000391799	0.000377929	0.00029531	0.000321952	0.000313044	0.000301224	0.000304173	0.000298265
GC-MS	Organic acids	16.74	Glyceric acid	C3H6O4	106		0.000286739	0.000315453	0.000301076	0.000321156	0.000324019	0.000312547	0.00021147	0.000230596	0.00022418	0.00021571	0.000217819	0.000213587
GC-MS	Organic acids	17.08	Fumaric acid	C4H4O4	116		6.31e-06	7.04e-06	6.63e-06	7.09e-06	7.14e-06	6.88e-06	3.15e-06	3.6e-06	3.38e-06	3.23e-06	3.26e-06	3.19e-06
GC-MS		17.18	unknown		284		2.29055e-05	2.5292e-05	2.29417e-05	2.56744e-05	2.58934e-05	2.49719e-05	3.61314e-05	3.95386e-05	3.83349e-05	3.68712e-05	3.7224e-05	3.6497e-05
GC-MS	Organic acids	17.28	Pipecolinic acid (2TMS)	C6H11NO2	273		1.38e-06	1.62e-06	1.45e-06	1.57e-06	1.57e-06	1.51e-06	4.32e-06	4.87e-06	4.61e-06	4.42e-06	4.46e-06	4.37e-06
GC-MS	Amino acids	17.49	Threonine (3TMS)	C4H9NO3	335		6.99e-05	7.69e-05	7.34e-05	7.83e-05	7.9e-05	7.62e-05	0.000127308	0.000138889	0.000134975	0.000129868	0.000131134	0.000128585
GC-MS		17.72	unknown		239		8.93602e-06	9.92859e-06	8.97338e-06	1.00293e-05	1.01083e-05	9.74535e-06	1.13594e-05	1.25459e-05	1.20786e-05	1.16047e-05	1.17093e-05	1.14775e-05
GC-MS		17.8	unknown		464		1.02449e-06	1.22759e-06	1.06248e-06	1.1687e-06	1.16841e-06	1.12187e-06	3.58703e-06	4.07678e-06	3.84054e-06	3.67719e-06	3.70394e-06	3.62746e-06
GC-MS		18.08	unknown		248		2.85924e-05	3.15464e-05	2.86281e-05	3.20435e-05	3.23195e-05	3.11705e-05	2.79985e-05	3.06766e-05	2.97147e-05	2.85759e-05	2.88473e-05	2.82828e-05
GC-MS		18.26	unknown		325		4.75016e-06	5.32504e-06	4.78786e-06	5.3413e-06	5.37834e-06	5.18282e-06	7.72779e-06	8.58874e-06	8.22941e-06	7.9006e-06	7.96884e-06	7.80958e-06
GC-MS		18.39	unknown		276		2.96024e-05	3.26572e-05	2.96381e-05	3.31746e-05	3.34607e-05	3.22714e-05	2.84118e-05	3.11269e-05	3.01527e-05	2.89974e-05	2.92729e-05	2.87002e-05
GC-MS		18.49	unknown		98		1.94427e-05	2.14837e-05	1.94792e-05	2.17962e-05	2.19805e-05	2.11975e-05	2.69467e-05	2.95305e-05	2.85999e-05	2.75031e-05	2.77639e-05	2.72205e-05
GC-MS		18.57	unknown		70		0.000560971	0.00061705	0.000560964	0.000628284	0.000633895	0.000611457	0.000482012	0.000525391	0.000510932	0.000491652	0.000496472	0.000486832
GC-MS	Organic acids	18.72	Malic acid (3TMS)*	C4H6O5	350		0.000430411	0.000455684	0.00058322	0.000395329	0.000852481	0.000444895	0.000183076	0.000183076	0.000320442	0.000345971	0.000296952	0.000132641
GC-MS	Organic acids	18.76	Succinic acid (3TMS)	C4H6O4	350		2.73e-05	3.02e-05	2.87e-05	3.06e-05	3.09e-05	2.98e-05	2.32e-05	2.54e-05	2.46e-05	2.37e-05	2.39e-05	2.34e-05
GC-MS		18.96	unknown		367		2.08348e-06	2.39225e-06	2.12139e-06	2.35473e-06	2.36504e-06	2.27616e-06	4.2564e-06	4.80615e-06	4.55002e-06	4.35992e-06	4.39338e-06	4.30352e-06
GC-MS		19.11	unknown		128		3.7024e-05	4.08194e-05	3.70591e-05	4.14866e-05	4.18471e-05	4.0361e-05	3.6919e-05	4.03968e-05	3.91697e-05	3.76745e-05	3.80352e-05	3.72924e-05
GC-MS	Amino acids	19.24	Aspartic acid (3TMS)	C4H7NO4	349		0.00136699	0.0015035	0.00143534	0.00153099	0.00154468	0.00149001	0.000846054	0.000922068	0.000896787	0.000862961	0.000871429	0.000854511
GC-MS		19.32	unknown		214		2.13864e-05	2.36214e-05	2.14228e-05	2.39731e-05	2.41769e-05	2.33161e-05	2.00156e-05	2.19781e-05	2.12535e-05	2.04337e-05	2.06251e-05	2.02202e-05
GC-MS		19.4	unknown		521		4.22292e-07	5.65304e-07	4.60338e-07	4.94274e-07	4.87939e-07	4.65482e-07	2.6138e-06	3.01631e-06	2.809e-06	2.68454e-06	2.70154e-06	2.64451e-06
GC-MS		19.46	unknown		155		0.000289325	0.000318296	0.000289339	0.000324052	0.000326941	0.000315366	0.000338049	0.000368522	0.000358343	0.000344816	0.000348194	0.000341431
GC-MS		19.58	unknown		292		9.27273e-05	0.000102081	9.27579e-05	0.000103872	0.000104791	0.000101077	6.84936e-05	7.4802e-05	7.26363e-05	6.98794e-05	7.05565e-05	6.91825e-05
GC-MS	Organic acids	19.66	Threonic acid (4TMS)	C4H8O5	424		4.84e-06	5.43e-06	5.09e-06	5.45e-06	5.49e-06	5.29e-06	2.62e-06	3.03e-06	2.82e-06	2.69e-06	2.71e-06	2.65e-06
GC-MS		19.81	unknown		122		1.15785e-05	1.28348e-05	1.16156e-05	1.29887e-05	1.30942e-05	1.26256e-05	7.7209e-06	8.58124e-06	8.22211e-06	7.89358e-06	7.96175e-06	7.80263e-06
GC-MS		19.89	unknown		192		9.98147e-05	0.000109876	9.98448e-05	0.000111809	0.000112799	0.000108802	0.000162856	0.000177624	0.000172653	0.000166125	0.000167748	0.000164488
GC-MS	Organic acids	20.09	Tartaric acid (4TMS)	C4H6O6	433		6.16e-05	6.79e-05	6.47e-05	6.9e-05	6.96e-05	6.72e-05	0.000139532	0.000152209	0.000147931	0.000142336	0.000143725	0.000140931
GC-MS	Amino acids	20.43	Glutamic acid (4TMS)*	C5H9NO4	363		0.000390825	0.000378123	0.000587249	0.000378833	0.000871549	0.000419266	0.000193488	0.000193488	0.000407286	0.0004047	0.000326527	0.000120654
GC-MS	Organic acids	20.49	α-ketoglutaric acid (3TMS)	C5H6O4	377		2.46e-06	2.81e-06	2.58e-06	2.78e-06	2.79e-06	2.69e-06	1.81e-06	2.14e-06	1.96e-06	1.87e-06	1.88e-06	1.84e-06
GC-MS	Amino acids	20.57	Phenylalanine	C9H11NO2	165		2.46e-06	2.81e-06	2.58e-06	2.78e-06	2.79e-06	2.69e-06	1.81e-06	2.14e-06	1.96e-06	1.87e-06	1.88e-06	1.84e-06
GC-MS		20.67	unknown		404		1.12292e-05	1.24506e-05	1.12664e-05	1.25975e-05	1.26995e-05	1.22449e-05	5.27478e-06	5.91583e-06	5.62942e-06	5.39863e-06	5.44229e-06	5.33207e-06
GC-MS		20.9	unknown		202		5.01399e-06	5.61519e-06	5.05167e-06	5.63677e-06	5.67645e-06	5.47038e-06	1.50166e-05	1.65309e-05	1.59549e-05	1.53349e-05	1.54761e-05	1.51712e-05
GC-MS	Amino acids	21.01	Asparagine (3TMS)	C4H8N2O3	348		2.44e-05	2.7e-05	2.57e-05	2.74e-05	2.76e-05	2.66e-05	2.21e-05	2.43e-05	2.35e-05	2.26e-05	2.28e-05	2.23e-05
GC-MS		21.11	unknown		400		1.42431e-06	1.66731e-06	1.46228e-06	1.61649e-06	1.6202e-06	1.55767e-06	1.67602e-06	1.99445e-06	1.81502e-06	1.72804e-06	1.73564e-06	1.69736e-06
GC-MS		21.33	unknown		208		0.000170445	0.000187554	0.000170469	0.000190912	0.000192609	0.000185788	0.000232599	0.000253619	0.000246575	0.000237261	0.000239582	0.000234928
GC-MS		21.38	unknown		272		3.50163e-05	3.86113e-05	3.50515e-05	3.9238e-05	3.95783e-05	3.81725e-05	3.1961e-05	3.49943e-05	3.39146e-05	3.26175e-05	3.29285e-05	3.22849e-05
GC-MS		21.55	unknown		279		4.06389e-05	4.4795e-05	4.06737e-05	4.5535e-05	4.59318e-05	4.43011e-05	3.60854e-05	3.94885e-05	3.82862e-05	3.68242e-05	3.71766e-05	3.64505e-05
GC-MS	Sugars	21.88	Arabinose (5TMS)	C5H10O5	525		0.000185107	0.000203679	0.000194362	0.000207332	0.000209177	0.000201769	0.000521808	0.000568754	0.000553112	0.000532242	0.000537461	0.000527025
GC-MS		21.98	unknown		299		0.000246233	0.000270905	0.000246251	0.000275791	0.000278249	0.000268397	8.6146e-05	9.40368e-05	9.13463e-05	8.78841e-05	8.8738e-05	8.70112e-05
GC-MS		22.06	unknown		171		0.000195446	0.00021505	0.000195469	0.000218912	0.00022086	0.000213039	0.00017232	0.000187936	0.000182684	0.000175778	0.000177496	0.000174046
GC-MS	Organic acids	22.11	Vanillic acid (2TMS)	C8H8O4	312		2.23e-05	2.46e-05	2.34e-05	2.5e-05	2.52e-05	2.43e-05	2.06e-05	2.27e-05	2.19e-05	2.11e-05	2.13e-05	2.09e-05
GC-MS	Amino acids	22.18	Glutamine (3TMS)	C5H10N2O3	362		0.000164914	0.000181471	0.000173159	0.000184717	0.00018636	0.000179759	0.000138668	0.000151267	0.000147015	0.000141454	0.000142835	0.000140058
GC-MS	Sugars	22.43	Fructose (6TMS)	C6H12O6	540		0.00166529	0.00183157	0.00174855	0.00186507	0.00188175	0.00181515	0.00053204	0.000579904	0.000563958	0.000542679	0.000548	0.00053736
GC-MS	Organic acids	22.54	Shikimic acid (4TMS)	C7H10O5	462		0.0102996	0.0113275	0.0108146	0.0115352	0.0116384	0.0112265	0.00842678	0.00918238	0.00893174	0.00859501	0.00867943	0.00851097
GC-MS	Organic acids	22.67	Citric acid (4TMS)	C6H8O7	480		0.000306035	0.000336675	0.000321337	0.000342767	0.000345824	0.00033358	0.000261828	0.000285468	0.000277555	0.000267073	0.000269687	0.000264449
GC-MS		22.74	unknown		154		3.43535e-05	3.78824e-05	3.43888e-05	3.84957e-05	3.88295e-05	3.74501e-05	3.44456e-05	3.77017e-05	3.65481e-05	3.51517e-05	3.54877e-05	3.47943e-05
GC-MS	Sugars	22.98	Galactose (6TMS)	C6H12O6	627		0.00387824	0.00426534	0.00407215	0.00434348	0.00438234	0.00422725	0.00189779	0.00206808	0.00201154	0.00193569	0.00195469	0.00191675
GC-MS		23.0098	unknown		109		2.94439e-05	3.24829e-05	2.94796e-05	3.29972e-05	3.32817e-05	3.20987e-05	3.763e-05	4.11715e-05	3.99233e-05	3.83996e-05	3.87675e-05	3.80105e-05
GC-MS		23.05	unknown		254		3.59311e-05	3.96174e-05	3.59663e-05	4.02625e-05	4.0612e-05	3.91697e-05	4.90022e-05	5.35632e-05	5.19769e-05	4.99989e-05	5.04807e-05	4.94963e-05
GC-MS		23.17	unknown		241		5.21353e-05	5.74387e-05	5.21692e-05	5.84106e-05	5.89225e-05	5.68321e-05	4.29603e-05	4.69797e-05	4.5573e-05	4.38364e-05	4.42576e-05	4.33941e-05
GC-MS		23.3	unknown		316		2.82204e-05	3.11374e-05	2.82562e-05	3.16269e-05	3.18992e-05	3.07651e-05	2.01048e-05	2.20752e-05	2.1348e-05	2.05246e-05	2.07169e-05	2.03102e-05
GC-MS		23.36	unknown		193		0.000201967	0.000222222	0.000201989	0.000226216	0.000228229	0.000220147	8.52538e-05	9.30647e-05	9.04007e-05	8.69741e-05	8.78191e-05	8.61101e-05
GC-MS		23.44	unknown		305		0.000160079	0.000176154	0.000160105	0.000179303	0.000180897	0.00017449	9.66892e-05	0.000105525	0.000102521	9.86377e-05	9.95973e-05	9.76597e-05
GC-MS		23.53	unknown		509		2.31488e-06	2.64675e-06	2.35277e-06	2.61389e-06	2.62652e-06	2.52838e-06	3.22548e-06	3.68282e-06	3.45733e-06	3.30842e-06	3.33155e-06	3.2623e-06
GC-MS	Amino acids	23.69	Lysine (3TMS)	C6H14N2O2	434		3.85e-05	4.24e-05	4.04e-05	4.31e-05	4.35e-05	4.2e-05	4.15e-05	4.54e-05	4.4e-05	4.23e-05	4.27e-05	4.19e-05
GC-MS		23.78	unknown		537		3.21171e-06	3.63307e-06	3.24953e-06	3.6183e-06	3.63992e-06	3.50592e-06	2.50147e-06	2.89391e-06	2.68994e-06	2.56997e-06	2.58584e-06	2.53106e-06
GC-MS	Sugars	23.91	Sorbose (5TMS)	C6H12O6	540		1.47e-06	1.72e-06	1.55e-06	1.67e-06	1.68e-06	1.61e-06	1.68e-06	2e-06	1.82e-06	1.73e-06	1.74e-06	1.7e-06
GC-MS	Sugars	24.11	Glucose (5TMS)	C6H12O6	540		0.0048088	0.00528876	0.00504924	0.00538566	0.00543384	0.00524154	0.00256481	0.0027949	0.00271853	0.00261602	0.00264171	0.00259043
GC-MS	Sugars	24.21	Mannose (5TMS)	C6H12O6	540		0.0025583	0.00281368	0.00268621	0.0028652	0.00289083	0.00278852	0.00192203	0.0020945	0.00203723	0.00196041	0.00197966	0.00194123
GC-MS		24.34	unknown		208		1.79555e-06	2.0756e-06	1.83349e-06	2.03226e-06	2.03969e-06	1.96232e-06	4.19455e-06	4.73876e-06	4.48447e-06	4.29684e-06	4.32968e-06	4.24105e-06
GC-MS	Alcohols	24.46	Glycerol (3TMS)	C3H8O3	308		0.0023268	0.00255909	0.00244315	0.00260594	0.00262925	0.0025362	0.00157434	0.00171565	0.00166872	0.00160579	0.00162155	0.00159008
GC-MS		24.77	unknown		286		4.81706e-05	5.30784e-05	4.82049e-05	5.39703e-05	5.44425e-05	5.25107e-05	4.01018e-05	4.3865e-05	4.25433e-05	4.09209e-05	4.13135e-05	4.0507e-05
GC-MS		24.82	unknown		287		1.60236e-05	1.77234e-05	1.60603e-05	1.7967e-05	1.8117e-05	1.74707e-05	1.86604e-05	2.05015e-05	1.98171e-05	1.90515e-05	1.92293e-05	1.88515e-05
GC-MS	Fatty acids	24.98	Hexadecanoic acid	C6H32O2	256		0.000258704	0.00028462	0.000271639	0.000289758	0.00029234	0.000281989	0.000307719	0.000335473	0.000326196	0.00031388	0.000316954	0.000310798
GC-MS	Organic acids	25.04	Sinapic acid	C11H12O5	224		1.39e-05	1.54e-05	1.46e-05	1.56e-05	1.57e-05	1.52e-05	1.5e-05	1.65e-05	1.59e-05	1.53e-05	1.54e-05	1.51e-05
GC-MS	Alcohols	25.28	Myo-inositol	C6H12O6	180		0.00188363	0.00207169	0.00197781	0.0021096	0.00212847	0.00205314	0.00151646	0.00165258	0.00160736	0.00154675	0.00156194	0.00153162
GC-MS		25.4	unknown		339		2.20453e-05	2.4346e-05	2.20816e-05	2.4711e-05	2.49214e-05	2.40343e-05	2.1329e-05	2.34093e-05	2.26456e-05	2.17733e-05	2.19778e-05	2.15467e-05
GC-MS		25.51	unknown		519		1.52613e-06	1.77929e-06	1.56408e-06	1.73052e-06	1.73525e-06	1.66865e-06	8.60012e-07	1.1053e-06	9.50126e-07	8.95743e-07	8.95169e-07	8.732e-07
GC-MS		25.74	unknown		269		2.24967e-05	2.48425e-05	2.2533e-05	2.52167e-05	2.54316e-05	2.45264e-05	1.55512e-05	1.71135e-05	1.65216e-05	1.58802e-05	1.60268e-05	1.57112e-05
GC-MS		25.78	unknown		474		2.68503e-06	3.05384e-06	2.7229e-06	3.02844e-06	3.04478e-06	2.93184e-06	1.73253e-06	2.05603e-06	1.87492e-06	1.78567e-06	1.79384e-06	1.75443e-06
GC-MS		25.86	unknown		581		1.38278e-06	1.62163e-06	1.42075e-06	1.56997e-06	1.57326e-06	1.5124e-06	8.59655e-07	1.10491e-06	9.49747e-07	8.95379e-07	8.94801e-07	8.72839e-07
GC-MS		25.94	unknown		397		1.12186e-06	1.33468e-06	1.15985e-06	1.27775e-06	1.27843e-06	1.228e-06	8.06589e-06	8.95715e-06	8.58777e-06	8.24545e-06	8.31708e-06	8.15106e-06
GC-MS	Sugars	26.04	Maltose (8TMS)	C12H22O11	918		4.04e-05	4.45e-05	4.24e-05	4.52e-05	4.56e-05	4.4e-05	3.44e-05	3.77e-05	3.65e-05	3.51e-05	3.54e-05	3.48e-05
GC-MS	Sugars	26.1	Cellobiose (8TMS)	C12H22O11	918		0.00368288	0.00405049	0.00386702	0.00412468	0.00416158	0.0040143	0.0034192	0.00372588	0.00362411	0.00348747	0.00352172	0.00345336
GC-MS	Sugars	26.16	Turanose (8TMS)	C12H22O11	918		9.99e-05	0.00010998	0.000104905	0.000111916	0.000112906	0.000108906	0.000110821	0.000120923	0.000117499	0.000113051	0.000114152	0.000111932
GC-MS		26.24	unknown		220		4.66571e-05	5.14138e-05	4.66915e-05	5.22752e-05	5.27322e-05	5.08609e-05	0.000117541	0.000128246	0.000124622	0.000119906	0.000121074	0.00011872
GC-MS	Amino acids	26.33	Tryptophan (2TMS)	C11H12N2O2	348		3.1e-05	3.42e-05	3.25e-05	3.47e-05	3.5e-05	3.38e-05	0.00066921	0.00072937	0.000709346	0.000682586	0.000689282	0.0006759
GC-MS		26.47	unknown		416		8.25494e-06	9.17956e-06	8.29236e-06	9.26649e-06	9.33866e-06	9.00298e-06	6.1227e-06	6.83976e-06	6.52815e-06	6.26348e-06	6.31563e-06	6.18846e-06
GC-MS		26.56	unknown		312		1.76999e-05	1.9567e-05	1.77366e-05	1.98445e-05	2.00113e-05	1.92979e-05	1.52048e-05	1.6736e-05	1.61544e-05	1.55269e-05	1.567e-05	1.53613e-05
GC-MS	Fatty acids	26.76	Stearic acid*	C18H36O2	284		0.0377718	0.0359076	0.0346812	0.0337485	0.0326635	0.0304802	0.040447	0.040447	0.0413348	0.0354481	0.0345954	0.0395487
GC-MS		26.88	unknown		400		3.63536e-06	4.099e-06	3.67315e-06	4.09277e-06	4.11863e-06	3.96769e-06	6.17898e-07	8.41477e-07	6.93504e-07	6.48795e-07	6.45796e-07	6.28666e-07
GC-MS		27.11	unknown		337		7.52601e-05	8.2871e-05	7.52921e-05	8.43092e-05	8.5053e-05	8.20379e-05	4.67404e-05	5.10987e-05	4.95796e-05	4.76919e-05	4.81511e-05	4.72119e-05
GC-MS		27.18	unknown		462		6.74148e-06	7.51507e-06	6.77902e-06	7.57149e-06	7.62848e-06	7.35333e-06	3.11706e-06	3.56468e-06	3.34241e-06	3.19784e-06	3.21988e-06	3.1528e-06
GC-MS		27.38	unknown		166		1.03229e-05	1.14539e-05	1.03601e-05	1.15825e-05	1.16754e-05	1.1257e-05	4.11183e-06	4.64862e-06	4.39679e-06	4.21247e-06	4.24447e-06	4.1575e-06
GC-MS		27.49	unknown		416		6.92636e-06	7.7184e-06	6.96389e-06	7.77854e-06	7.83739e-06	7.55485e-06	4.56741e-06	5.14505e-06	4.87966e-06	4.67714e-06	4.71371e-06	4.61763e-06
GC-MS		27.56	unknown		420		5.59824e-06	6.25775e-06	5.63587e-06	6.29111e-06	6.33664e-06	6.10721e-06	5.31926e-06	5.96429e-06	5.67656e-06	5.444e-06	5.4881e-06	5.37699e-06
GC-MS		27.63	unknown		351		2.34967e-05	2.59423e-05	2.35329e-05	2.63366e-05	2.65615e-05	2.56164e-05	1.71181e-05	1.88208e-05	1.81824e-05	1.74783e-05	1.76407e-05	1.72937e-05
GC-MS		27.71	unknown		359		3.39199e-05	3.74055e-05	3.39552e-05	3.80101e-05	3.83394e-05	3.69775e-05	2.52045e-05	2.76321e-05	2.67533e-05	2.57261e-05	2.59695e-05	2.54609e-05
GC-MS		27.86	unknown		411		1.26433e-05	1.40058e-05	1.26804e-05	1.41813e-05	1.42974e-05	1.37862e-05	5.14391e-06	5.77322e-06	5.4907e-06	5.26515e-06	5.30749e-06	5.19989e-06
GC-MS		27.94	unknown		471		1.1323e-05	1.25538e-05	1.13602e-05	1.27026e-05	1.28055e-05	1.23472e-05	6.29801e-06	7.03079e-06	6.71396e-06	6.44229e-06	6.4962e-06	6.36553e-06
GC-MS		28.05	unknown		159		6.5799e-05	7.24659e-05	6.58319e-05	7.37133e-05	7.43622e-05	7.17254e-05	4.27642e-05	4.6766e-05	4.53652e-05	4.36364e-05	4.40557e-05	4.3196e-05
GC-MS		28.13	unknown		196		1.39578e-05	1.54515e-05	1.39948e-05	1.56534e-05	1.57828e-05	1.5219e-05	8.82305e-06	9.78219e-06	9.3903e-06	9.01774e-06	9.09695e-06	8.9158e-06
GC-MS		28.24	unknown		325		2.25907e-05	2.49459e-05	2.2627e-05	2.53219e-05	2.55378e-05	2.46288e-05	6.76311e-06	7.53759e-06	7.20693e-06	6.91668e-06	6.97525e-06	6.83528e-06
GC-MS		28.37	unknown		369		6.89094e-06	7.67944e-06	6.92847e-06	7.73887e-06	7.79736e-06	7.51624e-06	5.22314e-06	5.85956e-06	5.57468e-06	5.34596e-06	5.3891e-06	5.27991e-06
GC-MS		28.59	unknown		210		2.47121e-05	2.7279e-05	2.47482e-05	2.76978e-05	2.79349e-05	2.69411e-05	1.93844e-05	2.12903e-05	2.05845e-05	1.97899e-05	1.99749e-05	1.95826e-05
GC-MS		28.89	unknown		484		1.08175e-06	1.29057e-06	1.11974e-06	1.23284e-06	1.23311e-06	1.18428e-06	7.90183e-09	1.76798e-07	4.6958e-08	2.66236e-08	1.75119e-08	1.25764e-08
GC-MS		29.12	unknown		267		4.63177e-06	5.19483e-06	4.66948e-06	5.2087e-06	5.24455e-06	5.05376e-06	9.59268e-06	1.06208e-05	1.0206e-05	9.80272e-06	9.88964e-06	9.69311e-06
GC-MS		29.18	unknown		392		2.61581e-05	2.88692e-05	2.6194e-05	2.93172e-05	2.95688e-05	2.85172e-05	2.45215e-05	2.6888e-05	2.60294e-05	2.50296e-05	2.52661e-05	2.47711e-05
GC-MS		29.46	unknown		445		4.40491e-06	4.94534e-06	4.44264e-06	4.95463e-06	4.98821e-06	4.80649e-06	4.07177e-06	4.60498e-06	4.35433e-06	4.17161e-06	4.20322e-06	4.11704e-06
GC-MS		29.52	unknown		313		8.9316e-06	9.92373e-06	8.96896e-06	1.00243e-05	1.01033e-05	9.74053e-06	5.18445e-05	5.66604e-05	5.49896e-05	5.2898e-05	5.34082e-05	5.23671e-05
GC-MS	Sugars	29.64	Sucrose (8TMS)	C12H22O11	918		5.64e-05	6.21e-05	5.92e-05	6.32e-05	6.37e-05	6.15e-05	3.72e-05	4.07e-05	3.94e-05	3.79e-05	3.83e-05	3.75e-05
GC-MS	Sugars	29.8	Trehalose (8TMS)	C12H22O11	918		9.79e-05	0.00010774	0.000102767	0.000109635	0.000110605	0.000106686	0.000100742	0.000109942	0.000106817	0.000102772	0.000103772	0.000101753
GC-MS		30.16	unknown		397		2.53948e-06	2.89376e-06	2.57736e-06	2.86543e-06	2.88031e-06	2.77319e-06	1.71627e-06	2.03831e-06	1.85769e-06	1.76909e-06	1.7771e-06	1.73801e-06
GC-MS		30.21	unknown		266		1.065e-05	1.18136e-05	1.06872e-05	1.19488e-05	1.2045e-05	1.16136e-05	1.58071e-06	1.8906e-06	1.71401e-06	1.63083e-06	1.63747e-06	1.6011e-06
GC-MS		30.35	unknown		314		3.15955e-06	3.5757e-06	3.19737e-06	3.55988e-06	3.58097e-06	3.44906e-06	2.53596e-05	2.78012e-05	2.69177e-05	2.58844e-05	2.61293e-05	2.56176e-05
GC-MS		30.58	unknown		480		1.34796e-06	1.58334e-06	1.38593e-06	1.53098e-06	1.53392e-06	1.47445e-06	2.33555e-06	2.71311e-06	2.51408e-06	2.40074e-06	2.41495e-06	2.36348e-06
GC-MS		30.8	unknown		298		2.68661e-05	2.96478e-05	2.6902e-05	3.01101e-05	3.03688e-05	2.92889e-05	4.66362e-05	5.09851e-05	4.94692e-05	4.75857e-05	4.80438e-05	4.71067e-05
GC-MS		30.88	unknown		169		4.15718e-05	4.5821e-05	4.16066e-05	4.65799e-05	4.6986e-05	4.5318e-05	0.000225461	0.000245841	0.000239009	0.00022998	0.00023223	0.000227718
GC-MS		31.09	unknown		267		1.26121e-05	1.39715e-05	1.26492e-05	1.41464e-05	1.42622e-05	1.37523e-05	4.69711e-05	5.13501e-05	4.98242e-05	4.79273e-05	4.83887e-05	4.7445e-05
GC-MS		31.22	unknown		328		9.50104e-06	1.055e-05	9.53835e-06	1.06621e-05	1.07467e-05	1.03612e-05	1.47557e-05	1.62466e-05	1.56784e-05	1.50688e-05	1.52074e-05	1.49077e-05
GC-MS		31.41	unknown		203		1.91251e-05	2.11345e-05	1.91617e-05	2.14406e-05	2.16217e-05	2.08514e-05	9.50103e-05	0.000103696	0.000100742	9.69254e-05	9.78681e-05	9.59641e-05
GC-MS		31.58	unknown		542		1.56798e-06	1.82531e-06	1.60593e-06	1.77739e-06	1.78254e-06	1.71427e-06	1.7141e-06	2.03595e-06	1.85539e-06	1.76688e-06	1.77486e-06	1.73582e-06
GC-MS		31.94	unknown		538		3.23047e-06	3.65371e-06	3.2683e-06	3.63931e-06	3.66112e-06	3.52637e-06	7.44435e-06	8.27989e-06	7.92898e-06	7.61151e-06	7.6769e-06	7.52331e-06
GC-MS		32.11	unknown		312		7.5244e-06	8.37611e-06	7.56188e-06	8.44831e-06	8.51316e-06	8.2067e-06	1.20723e-05	1.33227e-05	1.28342e-05	1.23318e-05	1.24436e-05	1.21975e-05
GC-MS		32.27	unknown		414		2.56363e-06	2.92032e-06	2.6015e-06	2.89247e-06	2.9076e-06	2.79952e-06	4.33035e-06	4.88674e-06	4.62841e-06	4.43536e-06	4.46955e-06	4.37821e-06
GC-MS		32.33	unknown		384		1.31906e-06	1.55156e-06	1.35704e-06	1.49862e-06	1.50127e-06	1.44295e-06	2.81647e-06	3.23714e-06	3.02381e-06	2.89125e-06	2.91028e-06	2.8492e-06
GC-MS		32.53	unknown		332		9.18076e-06	1.01978e-05	9.21811e-06	1.03034e-05	1.03848e-05	1.00121e-05	2.31728e-05	2.54184e-05	2.45999e-05	2.3654e-05	2.38769e-05	2.34089e-05
GC-MS		32.7	unknown		296		8.13231e-06	9.04469e-06	8.16974e-06	9.12915e-06	9.20009e-06	8.86932e-06	2.24272e-05	2.46059e-05	2.38096e-05	2.28934e-05	2.31089e-05	2.26558e-05
GC-MS		32.85	unknown		583		9.39915e-07	1.13458e-06	9.77919e-07	1.07399e-06	1.07284e-06	1.02969e-06	1.41351e-06	1.70842e-06	1.53679e-06	1.46029e-06	1.46526e-06	1.43223e-06
LC-MS (+)		0.19	unknown		90.9473		0	0	0	2.90145e-05	0	0	3.65316e-05	3.67947e-05	0	3.72236e-05	3.78306e-05	3.71576e-05
LC-MS (+)		0.210964	unknown		107.95		1.6783e-05	0	1.81684e-05	1.83618e-05	1.78512e-05	0	2.26875e-05	2.31828e-05	0	2.39663e-05	2.33935e-05	2.34696e-05
LC-MS (+)		0.281012	unknown		120.023		4.76331e-05	5.12767e-05	4.77746e-05	4.62818e-05	4.73517e-05	5.513e-05	4.80153e-05	4.91022e-05	5.60426e-05	5.35417e-05	5.70841e-05	5.16451e-05
LC-MS (+)		0.29503	unknown		324.217		0.000208268	0.000211985	0.000221325	0.000221709	0.000218884	0.000257351	0.000231201	0.000238064	0.000286914	0.000246787	0.000245859	0.00025018
LC-MS (+)		0.595879	unknown		90.5254		0.000106382	0.000115573	0.000105968	0.0001044	9.90866e-05	0.000126337	0.000104074	0.000101449	0.000113606	9.48062e-05	8.79844e-05	8.89631e-05
LC-MS (+)		0.607095	unknown		82.5365		5.11563e-05	5.44214e-05	5.09078e-05	4.27692e-05	8.06193e-05	4.68424e-05	4.63139e-05	4.3097e-05	4.82388e-05	5.83841e-05	4.31611e-05	2.94705e-05
LC-MS (+)		0.620825	unknown		194.974		1.68661e-06	1.81497e-06	5.41646e-06	5.5575e-06	2.4568e-06	3.97089e-06	3.431e-06	2.09239e-06	2.24547e-06	1.6865e-06	1.734e-06	1.336e-06
LC-MS (+)		0.626465	unknown		239.99		4.99038e-06	5.41814e-06	3.86811e-06	3.84278e-06	5.97552e-06	5.03357e-06	4.2247e-06	4.38453e-06	4.20806e-06	4.06968e-06	2.98507e-06	2.57857e-06
LC-MS (+)		0.645294	unknown		152.946		2.67602e-06	2.75133e-06	2.61617e-06	2.89537e-06	2.3833e-06	3.39366e-06	2.80619e-06	2.91461e-06	3.9118e-06	2.66373e-06	2.87767e-06	2.45268e-06
LC-MS (+)		0.669407	unknown		337.171		0.000101198	0.000105069	0.000101716	6.02347e-05	0.000178785	7.36215e-05	1.52795e-05	1.53884e-05	1.65121e-05	2.85253e-05	1.50017e-05	5.3286e-06
LC-MS (+)		0.680828	unknown		246.1		1.8121e-05	1.76845e-05	1.71232e-05	1.00233e-05	3.1036e-05	1.50215e-05	4.85502e-06	4.50432e-06	5.16662e-06	7.0506e-06	3.96611e-06	2.41376e-06
LC-MS (+)		0.694024	unknown		338.165		1.84819e-05	1.89773e-05	1.64426e-05	9.90272e-06	2.89406e-05	1.30255e-05	3.28735e-06	3.71734e-06	3.90846e-06	5.01066e-06	2.80748e-06	1.25855e-06
LC-MS (+)		0.698379	unknown		72.0803		2.8042e-05	2.69954e-05	4.10644e-05	5.31915e-05	3.29538e-05	3.14945e-05	4.67274e-05	4.77269e-05	3.12024e-05	2.79233e-05	3.44154e-05	3.461e-05
LC-MS (+)		0.707029	unknown		105.088		4.04865e-05	4.11507e-05	4.2908e-05	3.60758e-05	5.4422e-05	4.33517e-05	3.13546e-05	3.10981e-05	3.7626e-05	3.9874e-05	3.46381e-05	2.16244e-05
LC-MS (+)		0.716242	unknown		178.122		1.68094e-05	1.57142e-05	3.70895e-05	2.75027e-05	1.01017e-05	2.72764e-05	9.05348e-06	8.86669e-06	8.98059e-06	8.75848e-06	9.48753e-06	1.45459e-05
LC-MS (+)		0.727428	unknown		188.097		4.8865e-06	4.94092e-06	5.32562e-06	3.46077e-06	9.59786e-06	4.60423e-06	3.96345e-06	4.22472e-06	5.14027e-06	6.07651e-06	5.04865e-06	3.71124e-06
LC-MS (+)		0.73512	unknown		306.118		7.02577e-06	7.26863e-06	2.38392e-06	4.28399e-06	3.95628e-06	1.71972e-06	1.02188e-06	1.14501e-06	1.4771e-06	1.51522e-06	8.66928e-07	5.4964e-07
LC-MS (+)	Others	0.745048	Indole-3-ethanol	C10H11NO	161.2	-0.6	0.000325116	0.000326024	0.000242167	0.000307358	0.000292783	0.00024612	0.000613601	0.000613601	0.000705735	0.000679976	0.000581226	0.000595283
LC-MS (+)	Alkaloids	0.757781	Pelletierine	C8H15NO	141.114	-0.6	0.00236461	0.00242844	0.00223021	0.00196853	0.00256189	0.00186166	0.00125926	0.00125926	0.00143055	0.00153805	0.00115567	0.000978739
LC-MS (+)		0.76528	unknown		344.135		7.60133e-06	8.75629e-06	8.18556e-06	5.43079e-06	1.32516e-05	6.0607e-06	1.62911e-06	1.90152e-06	1.7656e-06	2.52235e-06	1.6346e-06	6.01783e-07
LC-MS (+)		0.778243	unknown		110.06		2.37438e-05	2.57019e-05	2.42993e-05	2.50659e-05	4.21233e-05	2.27091e-05	1.29515e-05	1.39869e-05	1.60876e-05	1.54635e-05	1.38722e-05	1.28441e-05
LC-MS (+)		0.78637	unknown		274.091		0.000109591	0.000118305	0.000125495	9.3904e-05	0.000231971	0.000111273	1.75003e-05	1.82502e-05	2.82056e-05	3.50237e-05	2.14081e-05	7.2725e-06
LC-MS (+)		0.795174	unknown		165.096		3.69559e-05	3.81859e-05	3.40295e-05	3.59474e-05	4.03711e-05	3.15903e-05	6.00931e-05	6.33933e-05	9.43703e-05	7.5206e-05	6.73336e-05	6.79096e-05
LC-MS (+)		0.806342	unknown		181.056		2.56252e-05	2.63692e-05	3.36906e-05	2.93063e-05	2.8061e-05	3.29134e-05	2.62026e-05	2.84378e-05	3.62564e-05	3.21993e-05	3.46324e-05	3.10556e-05
LC-MS (+)	Alkaloids	0.821429	Tigloidine	C13H21NO2	223.156	-1.7	5.92e-06	6.52e-06	5.33e-06	6.22e-06	5.63e-06	6.07e-06	4.1e-06	4.5e-06	3.69e-06	4.3e-06	3.89e-06	4.2e-06
LC-MS (+)	Alkaloids	0.826945	Actinidine	C10H13N	147.104	0.7	1.75e-06	1.93e-06	1.58e-06	1.84e-06	1.66e-06	1.8e-06	1.86e-06	2.05e-06	1.68e-06	1.96e-06	1.77e-06	1.91e-06
LC-MS (+)		0.836933	unknown		231.004		1.19787e-05	1.32626e-05	1.21769e-05	1.28943e-05	1.18444e-05	1.49983e-05	1.57979e-05	1.64187e-05	2.05984e-05	1.97527e-05	1.94069e-05	1.71716e-05
LC-MS (+)	Organic acids	0.8491	Caffeic acid	C9H8O4	180.041	-1.9	4.16e-05	4.58e-05	3.75e-05	4.37e-05	3.96e-05	4.27e-05	2.51e-05	2.76e-05	2.25e-05	2.63e-05	2.38e-05	2.57e-05
LC-MS (+)		0.859547	unknown		496.874		8.54789e-06	9.093e-06	1.00852e-05	1.02074e-05	8.61823e-06	9.82329e-06	1.0492e-05	1.0644e-05	1.27384e-05	1.14002e-05	1.22923e-05	1.22798e-05
LC-MS (+)		0.86765	unknown		389.905		3.55394e-06	3.67064e-06	3.73867e-06	4.19422e-06	3.30902e-06	3.69359e-06	4.29064e-06	4.28172e-06	5.38516e-06	4.61409e-06	5.0165e-06	5.5637e-06
LC-MS (+)		0.878846	unknown		383.869		3.62737e-06	3.919e-06	4.34574e-06	4.62384e-06	3.75651e-06	4.51544e-06	4.69803e-06	4.94214e-06	5.90283e-06	5.15126e-06	5.56288e-06	6.00699e-06
LC-MS (+)		0.890261	unknown		89.0692		2.28409e-05	2.47721e-05	2.56517e-05	3.111e-05	3.16141e-05	2.54507e-05	6.8241e-05	6.69327e-05	2.20793e-05	2.90684e-05	3.02763e-05	1.64315e-05
LC-MS (+)		0.903889	unknown		224.939		1.6918e-05	1.74399e-05	1.85029e-05	2.08189e-05	1.56744e-05	2.02194e-05	1.96347e-05	1.99597e-05	2.47806e-05	1.93955e-05	2.06696e-05	2.34568e-05
LC-MS (+)		0.913078	unknown		186.006		3.3534e-06	3.92203e-06	3.67135e-06	3.78461e-06	3.2255e-06	3.77078e-06	3.71277e-06	3.84964e-06	4.56364e-06	4.05353e-06	3.93233e-06	3.83755e-06
LC-MS (+)		0.928682	unknown		307.926		4.61032e-06	5.23979e-06	5.69226e-06	5.77985e-06	5.05297e-06	6.04342e-06	8.29889e-06	8.17255e-06	1.02247e-05	9.11974e-06	8.74181e-06	7.70396e-06
LC-MS (+)		0.97385	unknown		172.976		6.32388e-05	6.65968e-05	7.02795e-05	7.29708e-05	7.96856e-05	7.5926e-05	6.36426e-05	6.44514e-05	7.81769e-05	6.61515e-05	6.64864e-05	7.02072e-05
LC-MS (+)		0.981101	unknown		173.984		2.15227e-06	2.25139e-06	2.42051e-06	2.4712e-06	2.89523e-06	2.81506e-06	2.22393e-06	2.11487e-06	2.69534e-06	2.47097e-06	2.44069e-06	2.4516e-06
LC-MS (+)		1.03495	unknown		226.126		8.12748e-06	1.59981e-05	9.92826e-06	6.19693e-06	1.90282e-05	1.30137e-05	1.70192e-05	1.74415e-05	2.20304e-05	3.18956e-05	2.15036e-05	7.40699e-06
LC-MS (+)		1.08044	unknown		90.9473		3.70232e-05	3.81607e-05	3.96996e-05	3.95324e-05	3.65483e-05	4.41188e-05	4.65026e-05	4.65592e-05	5.55586e-05	4.90991e-05	5.01049e-05	4.98419e-05
LC-MS (+)		1.14491	unknown		107.95		1.66733e-05	1.68544e-05	1.77183e-05	1.81272e-05	1.64256e-05	1.92015e-05	2.18253e-05	2.20368e-05	2.66597e-05	2.33624e-05	2.32447e-05	2.41053e-05
LC-MS (+)		1.16806	unknown		276.138		2.91782e-05	3.0796e-05	3.29775e-05	2.08654e-05	6.08314e-05	2.56583e-05	9.72612e-06	1.01718e-05	1.11891e-05	9.63652e-06	9.91971e-06	4.17677e-06
LC-MS (+)		1.1959	unknown		210.922		5.20534e-06	5.63487e-06	6.3687e-06	6.76233e-06	5.92516e-06	7.39667e-06	6.34309e-06	6.5283e-06	8.15709e-06	6.80242e-06	7.21167e-06	7.34091e-06
LC-MS (+)		1.23693	unknown		132.096		3.69214e-05	3.76333e-05	5.11176e-05	5.08926e-05	6.66897e-05	4.88262e-05	3.54817e-05	3.52059e-05	4.36249e-05	5.93196e-05	4.24907e-05	1.5668e-05
LC-MS (+)		1.26078	unknown		298.186		7.79129e-06	8.22611e-06	1.07615e-05	5.9945e-06	1.37537e-05	7.71304e-06	1.80635e-05	1.81071e-05	1.98916e-05	2.91801e-05	2.05245e-05	6.29795e-06
LC-MS (+)		1.28901	unknown		306.036		1.44867e-06	1.40426e-06	1.93133e-06	1.20676e-06	2.24031e-06	1.18269e-06	3.87698e-06	3.5114e-06	3.78955e-06	5.75289e-06	3.89366e-06	1.43484e-06
LC-MS (+)		1.29089	unknown		135.085		3.80391e-05	3.81192e-05	3.44474e-05	3.54911e-05	5.65618e-05	3.62307e-05	6.055e-05	6.00546e-05	9.39814e-05	7.85929e-05	7.85434e-05	7.78651e-05
LC-MS (+)		1.30143	unknown		196.153		2.83427e-05	3.01594e-05	1.48914e-05	1.34923e-05	1.35165e-05	2.25404e-05	1.55447e-05	1.7273e-05	1.23501e-05	1.69785e-05	2.16501e-05	1.87805e-05
LC-MS (+)		1.30622	unknown		270.154		5.09078e-06	4.95407e-06	6.95881e-06	3.85663e-06	8.71784e-06	4.21179e-06	1.11578e-05	1.0642e-05	1.10596e-05	1.92576e-05	1.27567e-05	3.9394e-06
LC-MS (+)		1.37147	unknown		106.065		4.84123e-05	4.94988e-05	5.47774e-05	4.3565e-05	6.50583e-05	5.80482e-05	3.41454e-05	3.48322e-05	3.32842e-05	4.09213e-05	4.11848e-05	2.88182e-05
LC-MS (+)		1.40956	unknown		232.98		3.49312e-06	3.82838e-06	3.79781e-06	3.7483e-06	3.54895e-06	4.3453e-06	4.00721e-06	4.02405e-06	4.5486e-06	4.1165e-06	4.05774e-06	4.32362e-06
LC-MS (+)		1.52183	unknown		111.091		2.53506e-05	2.44543e-05	2.93843e-05	2.55988e-05	2.75535e-05	2.09775e-05	4.14227e-05	4.2232e-05	4.86535e-05	4.76746e-05	4.73989e-05	4.20944e-05
LC-MS (+)		1.60312	unknown		328.139		1.74486e-05	1.89021e-05	2.09737e-05	1.28606e-05	3.7558e-05	1.49997e-05	5.88767e-06	5.60137e-06	6.42027e-06	9.63626e-06	6.89822e-06	2.04614e-06
LC-MS (+)		1.62719	unknown		166.086		2.66625e-05	2.83098e-05	3.75025e-05	2.24184e-05	5.23279e-05	2.51484e-05	3.21453e-05	3.03815e-05	3.57912e-05	4.72406e-05	3.56396e-05	1.2046e-05
LC-MS (+)		1.63552	unknown		124.103		1.70234e-05	1.62196e-05	1.36749e-05	1.19794e-05	1.32661e-05	1.94285e-05	1.88262e-05	1.90649e-05	1.76365e-05	1.61891e-05	1.78276e-05	1.65189e-05
LC-MS (+)		1.66136	unknown		120.064		6.67197e-05	7.08496e-05	7.74114e-05	2.88222e-05	9.13531e-05	3.28489e-05	7.15858e-05	7.14082e-05	8.19178e-05	8.49205e-05	7.61852e-05	1.72289e-05
LC-MS (+)		1.70077	unknown		100.075		5.2124e-05	5.41432e-05	4.76597e-05	5.59377e-05	4.62695e-05	5.57179e-05	4.13046e-05	4.18934e-05	4.57916e-05	4.63664e-05	5.19425e-05	3.81593e-05
LC-MS (+)		1.79523	unknown		202.107		1.29317e-05	1.38213e-05	1.4001e-05	1.1812e-05	1.39222e-05	1.30533e-05	7.06218e-06	6.80231e-06	6.37515e-06	7.85307e-06	6.83759e-06	5.93894e-06
LC-MS (+)		1.88252	unknown		240.18		2.33621e-05	3.15e-05	1.59681e-05	1.09906e-05	1.02685e-05	1.78894e-05	1.52396e-05	1.57583e-05	1.52983e-05	1.93403e-05	2.0752e-05	1.78523e-05
LC-MS (+)		1.94761	unknown		186.123		8.99131e-06	9.5487e-06	1.09375e-05	8.35334e-06	1.37775e-05	8.65187e-06	1.42191e-05	1.41135e-05	1.34102e-05	1.71331e-05	1.28097e-05	6.29041e-06
LC-MS (+)		2.09851	unknown		253.129		5.06138e-06	5.34563e-06	6.47752e-06	3.56624e-06	9.67871e-06	4.41998e-06	2.26508e-06	2.18247e-06	2.51767e-06	3.67478e-06	2.50681e-06	7.6323e-07
LC-MS (+)		2.10706	unknown		224.164		4.0449e-06	4.32914e-06	2.71473e-05	5.49814e-06	1.45886e-05	2.61215e-05	1.75079e-06	1.84887e-06	3.78488e-06	5.27004e-06	1.3902e-05	6.47301e-06
LC-MS (+)		2.5448	unknown		298.096		1.17875e-05	1.21734e-05	1.32898e-05	1.21129e-05	1.40097e-05	1.40257e-05	1.91208e-05	1.88376e-05	1.83107e-05	1.95765e-05	1.8396e-05	1.63202e-05
LC-MS (+)		2.63812	unknown		157.073		8.08425e-05	8.38409e-05	9.5491e-05	8.06341e-05	7.79009e-05	8.31194e-05	4.93698e-05	5.06174e-05	4.95196e-05	5.68323e-05	5.58122e-05	5.31206e-05
LC-MS (+)		2.64747	unknown		272.233		3.21036e-08	7.09599e-08	3.67256e-07	1.10799e-07	5.58215e-07	1.79122e-06	1.3238e-06	3.30653e-07	7.82708e-07	1.60234e-05	1.14363e-05	1.0007e-05
LC-MS (+)		2.6571	unknown		227.174		4.31863e-06	4.10964e-06	7.50714e-06	5.44418e-06	9.13183e-06	2.15846e-05	1.5372e-05	6.96926e-06	1.17242e-05	0.000170327	0.00012442	0.000108844
LC-MS (+)		2.71408	unknown		210.128		6.93398e-05	6.40045e-05	4.78833e-05	4.17165e-05	4.74178e-05	7.03273e-05	7.52298e-05	7.66475e-05	6.75321e-05	6.05491e-05	6.90229e-05	6.15104e-05
LC-MS (+)		2.7238	unknown		191.089		1.60695e-05	1.47613e-05	1.10108e-05	9.34708e-06	1.08909e-05	1.66323e-05	1.71704e-05	1.76401e-05	1.57472e-05	1.35987e-05	1.62048e-05	1.42372e-05
LC-MS (+)		2.73313	unknown		193.101		2.59456e-05	2.39592e-05	1.80021e-05	1.57439e-05	1.82267e-05	2.71488e-05	2.94935e-05	3.01537e-05	2.5537e-05	2.29733e-05	2.66598e-05	2.39483e-05
LC-MS (+)		2.74684	unknown		139.123		2.465e-05	2.61837e-05	2.72653e-05	2.66516e-05	2.2451e-05	2.05841e-05	1.55474e-05	1.55384e-05	1.95053e-05	2.33929e-05	2.01454e-05	1.92136e-05
LC-MS (+)		2.7957	unknown		188.07		8.26673e-06	8.35264e-06	9.52835e-06	5.44533e-06	1.34559e-05	7.16401e-06	6.046e-06	6.08196e-06	7.03023e-06	1.02108e-05	7.55137e-06	2.90394e-06
LC-MS (+)		2.90835	unknown		226.18		4.1937e-05	4.50957e-05	3.58986e-05	3.97833e-05	3.99611e-05	3.24312e-05	3.4366e-05	3.52877e-05	3.11821e-05	3.17727e-05	3.17409e-05	2.96232e-05
LC-MS (+)		2.97921	unknown		237.195		6.21559e-05	6.69959e-05	4.84781e-05	5.76668e-05	6.02484e-05	3.91686e-05	6.57476e-05	6.81052e-05	6.70141e-05	6.68698e-05	6.54297e-05	6.2982e-05
LC-MS (+)		3.00025	unknown		249.159		1.37592e-05	1.46654e-05	1.57412e-05	1.77163e-05	1.63861e-05	1.67395e-05	9.9373e-06	1.05502e-05	1.33868e-05	1.20078e-05	1.57895e-05	1.35143e-05
LC-MS (+)		3.09188	unknown		102.091		6.36591e-05	6.73521e-05	3.65626e-05	6.69331e-05	3.6282e-05	5.78587e-05	5.88878e-05	6.07217e-05	5.27877e-05	5.68757e-05	7.42526e-05	4.79403e-05
LC-MS (+)		3.09724	unknown		125.104		9.0819e-05	9.47854e-05	0.000114318	8.80019e-05	7.9148e-05	8.34703e-05	8.31908e-05	8.67282e-05	9.46973e-05	9.3464e-05	9.71858e-05	8.28323e-05
LC-MS (+)		3.27847	unknown		159.15		1.07804e-06	1.1231e-06	1.30613e-06	1.30495e-06	1.33501e-06	1.71895e-06	3.06354e-06	2.7726e-06	3.27342e-06	4.98023e-06	4.39914e-06	4.45295e-06
LC-MS (+)		3.33972	unknown		164.071		1.07485e-05	1.11885e-05	1.26857e-05	9.97924e-06	1.41312e-05	1.32154e-05	1.28192e-05	1.29656e-05	1.5913e-05	1.24192e-05	1.40154e-05	9.25962e-06
LC-MS (+)		3.36727	unknown		114.087		0.000139383	0.000147115	0.00012278	0.000151306	0.000125844	0.000189678	0.00014431	0.000116164	0.000145814	0.000557838	0.000430208	0.00050383
LC-MS (+)		3.43665	unknown		145.074		2.32058e-05	2.34636e-05	2.34252e-05	2.03963e-05	2.28352e-05	2.16725e-05	1.29572e-05	1.2566e-05	1.41206e-05	1.48421e-05	1.41363e-05	1.24575e-05
LC-MS (+)		3.57108	unknown		238.144		1.51558e-05	1.60291e-05	1.39833e-05	1.08609e-05	1.23493e-05	1.48641e-05	4.43946e-06	4.65964e-06	4.52457e-06	5.32865e-06	4.56125e-06	3.88249e-06
LC-MS (+)		3.58365	unknown		221.114		1.79562e-05	1.93186e-05	1.6289e-05	1.30485e-05	1.50861e-05	1.67636e-05	6.18169e-06	6.33031e-06	7.23063e-06	6.89276e-06	6.67947e-06	6.20314e-06
LC-MS (+)		3.60172	unknown		140.073		3.54169e-05	3.63919e-05	3.07781e-05	3.42131e-05	3.28325e-05	3.01472e-05	2.30836e-05	2.31179e-05	2.48696e-05	2.51285e-05	2.62748e-05	2.16805e-05
LC-MS (+)		3.66554	unknown		112.076		1.29518e-05	1.32646e-05	1.09505e-05	1.19818e-05	1.13892e-05	1.13416e-05	1.07677e-05	1.08628e-05	1.16774e-05	1.10347e-05	1.15705e-05	9.94983e-06
LC-MS (+)		3.70456	unknown		227.174		8.58494e-06	8.73679e-06	2.31576e-05	2.30015e-05	1.98252e-05	5.6867e-06	6.81506e-05	6.66016e-05	3.05164e-05	7.04045e-05	1.00391e-05	8.86457e-06
LC-MS (+)		3.77524	unknown		265.153		1.16522e-05	1.19641e-05	1.50529e-05	1.10601e-05	1.89706e-05	1.36463e-05	1.0824e-05	1.11115e-05	1.27784e-05	1.46397e-05	1.10069e-05	7.0656e-06
LC-MS (+)		3.84895	unknown		139.123		0.000114271	0.000119286	0.000124778	0.00013397	0.000118271	0.000111453	0.000111806	0.000110764	0.000118223	0.000123331	0.000117959	0.000104395
LC-MS (+)		4.01329	unknown		190.122		4.66119e-06	4.85631e-06	4.83833e-06	4.67178e-06	4.88306e-06	5.06757e-06	3.47534e-05	3.66614e-05	3.83683e-05	3.10757e-05	3.31543e-05	2.99301e-05
LC-MS (+)		4.0235	unknown		271.2		1.92378e-06	1.8898e-06	1.97942e-06	1.62656e-06	1.90027e-06	1.97359e-06	6.92207e-05	7.39973e-05	8.33257e-05	6.5613e-05	7.12338e-05	6.26284e-05
LC-MS (+)		4.05985	unknown		219.142		7.40174e-06	7.54569e-06	6.77871e-06	9.33061e-06	6.87583e-06	7.23955e-06	6.60277e-06	6.76699e-06	8.2673e-06	7.91014e-06	8.93369e-06	7.77073e-06
LC-MS (+)		4.07566	unknown		169.049		2.59273e-05	2.69548e-05	3.43045e-05	1.93644e-05	4.13552e-05	3.54735e-05	1.21048e-05	1.2298e-05	1.04666e-05	1.19102e-05	1.56543e-05	1.2414e-05
LC-MS (+)		4.08587	unknown		197.128		8.74198e-06	9.02016e-06	9.49424e-06	1.01691e-05	8.85984e-06	8.69341e-06	5.94925e-06	6.03116e-06	6.37613e-06	6.23197e-06	5.64878e-06	5.70329e-06
LC-MS (+)		4.22848	unknown		183.142		1.5232e-05	1.61352e-05	1.56515e-05	1.6209e-05	1.55482e-05	8.21006e-06	1.36393e-05	1.33319e-05	7.36479e-06	1.57508e-05	1.28526e-05	6.78622e-06
LC-MS (+)		4.29372	unknown		130.159		2.73543e-05	2.83658e-05	5.05557e-05	5.15916e-05	5.5207e-05	2.29959e-05	2.36622e-05	2.72887e-05	5.85e-05	2.44497e-05	2.3902e-05	2.21427e-05
LC-MS (+)		4.49336	unknown		127.122		1.62793e-05	1.66808e-05	9.79913e-06	1.98232e-05	7.27415e-06	1.76733e-05	1.40446e-05	1.36973e-05	9.95466e-06	1.12832e-05	1.60046e-05	1.17712e-05
LC-MS (+)		4.51967	unknown		307.201		2.64643e-05	2.81511e-05	1.9769e-05	2.76168e-05	2.49391e-05	2.18845e-05	4.12535e-05	4.42194e-05	5.20171e-05	4.43038e-05	4.41e-05	4.67187e-05
LC-MS (+)		4.52977	unknown		136.075		2.10896e-05	2.14497e-05	1.96063e-05	1.90432e-05	1.99499e-05	1.82359e-05	1.70567e-05	1.73362e-05	1.6608e-05	1.56145e-05	1.61316e-05	1.55703e-05
LC-MS (+)		4.57481	unknown		168.129		2.71289e-05	2.85866e-05	2.54973e-05	2.61384e-05	2.70308e-05	2.4314e-05	7.68283e-06	7.88184e-06	9.35847e-06	8.33873e-06	8.92794e-06	9.20869e-06
LC-MS (+)		4.60756	unknown		481.225		8.89813e-06	9.11127e-06	9.97946e-06	9.96915e-06	9.64444e-06	8.48412e-06	8.10627e-06	8.44344e-06	7.56925e-06	7.9051e-06	6.42481e-06	6.36445e-06
LC-MS (+)		4.62716	unknown		480.222		3.96644e-05	3.9327e-05	4.27999e-05	4.20781e-05	4.18073e-05	3.83118e-05	3.52794e-05	3.50164e-05	3.2871e-05	3.55535e-05	2.77754e-05	2.74613e-05
LC-MS (+)		4.63502	unknown		371.265		1.50111e-05	1.61215e-05	2.03525e-06	2.41264e-06	2.91064e-06	1.16608e-05	9.06314e-06	8.0195e-06	2.57697e-06	1.13998e-05	1.09403e-05	9.97208e-06
LC-MS (+)		4.65804	unknown		268.211		1.33082e-05	1.25146e-05	7.42266e-06	6.8257e-06	5.63578e-06	1.1161e-05	7.75312e-06	8.03307e-06	1.1074e-05	1.40583e-05	1.16209e-05	1.07997e-05
LC-MS (+)		4.7194	unknown		207.15		7.97481e-06	8.77687e-06	6.6339e-06	6.99386e-06	8.30912e-06	7.65607e-06	1.06179e-06	1.06471e-06	1.06422e-06	1.34738e-06	1.7269e-06	2.71002e-06
LC-MS (+)		4.73175	unknown		344.227		1.53605e-05	1.64244e-05	2.93751e-05	1.25052e-05	1.04107e-05	2.28474e-05	9.94991e-06	1.0266e-05	1.06584e-05	1.24646e-05	1.26246e-05	1.5219e-05
LC-MS (+)		4.82247	unknown		110.06		2.88474e-05	3.00359e-05	1.89806e-05	6.27389e-05	1.79833e-05	5.49171e-05	1.43577e-05	1.4511e-05	1.33271e-05	1.3848e-05	1.36988e-05	1.21795e-05
LC-MS (+)		4.87089	unknown		420.185		8.78793e-06	9.93513e-06	9.83133e-06	5.71318e-06	1.54024e-05	7.44738e-06	4.65058e-06	4.31119e-06	5.26695e-06	7.32624e-06	5.0536e-06	1.46529e-06
LC-MS (+)		4.88832	unknown		512.239		1.53215e-05	1.60573e-05	1.52631e-05	1.50035e-05	1.43845e-05	1.47634e-05	1.34685e-05	1.36178e-05	1.30004e-05	1.34596e-05	1.14724e-05	1.18175e-05
LC-MS (+)		4.91652	unknown		169.077		7.85441e-06	8.11576e-06	7.05629e-06	7.5116e-06	7.46824e-06	7.28777e-06	7.53388e-06	8.13185e-06	8.78882e-06	8.04325e-06	8.34375e-06	7.07282e-06
LC-MS (+)		4.96426	unknown		340.259		2.61091e-06	2.58747e-06	6.22137e-06	2.92381e-06	8.95691e-06	2.57835e-05	1.87863e-05	7.00227e-06	1.05472e-05	0.000228858	0.000168355	0.00015709
LC-MS (+)		4.96823	unknown		385.317		8.41644e-07	8.24105e-07	1.99087e-06	8.56225e-07	2.72055e-06	7.57995e-06	5.51863e-06	2.24521e-06	3.23943e-06	7.01941e-05	5.16911e-05	4.69413e-05
LC-MS (+)		4.99448	unknown		558.207		2.7139e-05	2.7543e-05	5.29679e-05	4.10629e-05	5.07171e-05	6.24968e-05	2.49949e-05	2.56131e-05	3.42564e-05	3.52632e-05	4.20837e-05	4.00484e-05
LC-MS (+)		5.03866	unknown		225.146		1.16323e-05	1.20891e-05	9.92573e-06	9.61942e-06	1.03061e-05	1.04597e-05	5.12014e-06	5.18421e-06	4.80131e-06	5.83171e-06	4.9318e-06	4.55877e-06
LC-MS (+)		5.05788	unknown		153.136		0.000175385	0.000181033	0.000171235	0.000207552	0.000170929	0.000157924	0.000145719	0.000149519	0.000179462	0.000177557	0.00015988	0.000150714
LC-MS (+)		5.07415	unknown		154.133		1.99821e-05	1.97591e-05	1.89114e-05	2.16508e-05	1.8165e-05	1.62426e-05	1.49459e-05	1.53915e-05	1.85403e-05	1.80085e-05	1.62305e-05	1.52801e-05
LC-MS (+)		5.08753	unknown		197.17		1.39256e-05	1.39925e-05	1.26642e-05	1.38421e-05	1.18723e-05	1.15882e-05	6.81308e-06	6.79624e-06	6.2973e-06	8.9107e-06	6.84429e-06	6.67273e-06
LC-MS (+)		5.16057	unknown		226.179		4.01456e-05	4.13339e-05	3.46774e-05	3.65641e-05	3.82839e-05	3.1944e-05	3.90747e-05	4.01686e-05	4.01771e-05	3.86446e-05	6.4854e-05	4.00579e-05
LC-MS (+)		5.19477	unknown		348.178		0.000596914	0.000653075	0.000425803	0.00051659	0.000498453	0.000411257	0.000309344	0.0003354	0.00045576	0.000361519	0.000288895	0.000303205
LC-MS (+)		5.21167	unknown		254.101		7.22393e-06	7.60094e-06	6.07704e-06	7.52078e-06	7.17298e-06	6.41879e-06	1.31887e-06	1.36683e-06	1.4907e-06	1.60526e-06	1.41741e-06	1.54618e-06
LC-MS (+)		5.21935	unknown		388.254		1.97799e-05	1.95445e-05	3.64912e-05	1.70959e-05	1.34326e-05	3.06691e-05	1.33093e-05	1.32692e-05	1.28104e-05	1.64289e-05	1.61222e-05	1.93455e-05
LC-MS (+)		5.31579	unknown		390.154		1.07313e-05	1.10912e-05	1.26236e-05	1.0771e-05	1.16791e-05	1.09025e-05	5.1005e-06	5.25187e-06	4.8141e-06	5.18947e-06	5.05654e-06	4.16329e-06
LC-MS (+)		5.36356	unknown		131.11		7.4478e-06	7.70754e-06	1.32136e-05	1.15764e-05	1.03347e-05	1.24174e-05	8.25021e-06	8.34235e-06	1.10644e-05	1.12697e-05	1.31609e-05	1.17016e-05
LC-MS (+)		5.41362	unknown		221.16		3.0419e-05	3.13275e-05	2.2787e-05	2.4845e-05	2.54095e-05	2.36654e-05	4.89876e-06	5.02801e-06	6.00331e-06	5.78578e-06	5.85988e-06	9.48378e-06
LC-MS (+)		5.42772	unknown		372.221		2.00166e-05	1.99579e-05	1.1284e-05	9.54153e-06	1.08559e-05	1.80291e-05	1.49253e-05	1.39607e-05	7.58651e-06	1.89258e-05	1.65736e-05	1.50714e-05
LC-MS (+)		5.46375	unknown		173.102		2.9405e-05	3.00569e-05	3.2438e-05	2.96523e-05	2.50328e-05	2.95962e-05	0.00013453	0.000139656	3.21217e-05	2.59277e-05	2.96058e-05	3.34942e-05
LC-MS (+)		5.4829	unknown		206.153		7.07926e-06	7.03056e-06	5.08151e-06	7.85665e-06	5.60564e-06	5.94659e-06	5.53651e-06	6.07698e-06	6.49344e-06	5.93752e-06	4.79308e-06	5.89166e-06
LC-MS (+)		5.50845	unknown		219.144		8.03827e-06	8.62962e-06	6.58707e-06	8.01852e-06	7.99606e-06	7.07835e-06	1.47374e-05	1.50883e-05	1.56277e-05	1.6259e-05	1.60177e-05	1.57054e-05
LC-MS (+)		5.57668	unknown		139.117		0.000109043	0.000115395	0.000114975	0.000115579	0.000105904	0.000104716	7.22141e-05	7.48534e-05	0.000105343	0.000100808	9.21322e-05	8.48007e-05
LC-MS (+)		5.58795	unknown		464.226		1.06645e-05	1.16213e-05	5.8865e-06	1.22287e-05	1.01318e-05	8.31481e-06	1.4851e-05	1.4761e-05	1.36518e-05	1.56139e-05	1.32663e-05	1.32816e-05
LC-MS (+)		5.62645	unknown		432.28		2.17981e-05	2.21086e-05	3.93714e-05	2.09562e-05	1.55441e-05	3.92715e-05	1.67448e-05	1.70943e-05	1.48627e-05	1.94808e-05	1.74347e-05	2.13502e-05
LC-MS (+)		5.63579	unknown		180.099		8.19541e-05	8.37628e-05	6.58331e-05	7.98902e-05	6.07796e-05	6.93426e-05	2.60737e-05	2.69452e-05	2.69461e-05	2.85055e-05	3.0519e-05	2.8684e-05
LC-MS (+)		5.64797	unknown		162.09		3.48455e-05	3.44314e-05	2.74127e-05	3.21214e-05	2.44304e-05	2.81884e-05	9.33454e-06	9.19423e-06	8.45141e-06	9.376e-06	1.07672e-05	9.89022e-06
LC-MS (+)		5.66028	unknown		188.119		6.20563e-06	5.83094e-06	5.9374e-06	6.74583e-06	6.46116e-06	5.89422e-06	5.98832e-06	5.74103e-06	5.85878e-06	5.97949e-06	6.18704e-06	5.29385e-06
LC-MS (+)		5.68404	unknown		686.275		0.00115824	0.00116065	0.000706998	0.000768701	0.000778526	0.00058987	0.000610356	0.000645105	0.000475967	0.00045636	0.000431833	0.000382869
LC-MS (+)		5.70177	unknown		166.121		8.33018e-06	8.39886e-06	7.07632e-06	6.96688e-06	7.1191e-06	6.96334e-06	1.00274e-05	1.03879e-05	9.46535e-06	9.17315e-06	9.74935e-06	9.76838e-06
LC-MS (+)		5.76619	unknown		116.1		0.000107197	0.00010763	8.39099e-05	9.20005e-05	8.37817e-05	8.99363e-05	8.88407e-05	8.80944e-05	7.25571e-05	7.32308e-05	7.39656e-05	6.66957e-05
LC-MS (+)		5.80087	unknown		252.097		3.58184e-06	3.64108e-06	4.17797e-06	4.77136e-06	8.45859e-06	4.65234e-06	8.96778e-06	8.56282e-06	9.09303e-06	1.13116e-05	8.68737e-06	3.35054e-06
LC-MS (+)		5.8523	unknown		211.136		2.00835e-05	2.01097e-05	1.93496e-05	1.98417e-05	1.91882e-05	1.74601e-05	1.72942e-05	1.94873e-05	1.95595e-05	1.95958e-05	1.88525e-05	1.80545e-05
LC-MS (+)		5.86408	unknown		181.153		2.47715e-05	2.5875e-05	1.97393e-05	2.55863e-05	2.12288e-05	1.99167e-05	1.86239e-05	1.91193e-05	2.03054e-05	1.81678e-05	1.92053e-05	1.92871e-05
LC-MS (+)		5.89268	unknown		494.236		0.000144264	0.000150522	8.57113e-05	0.000129501	0.000123723	8.89952e-05	0.000104663	0.000104685	9.67054e-05	0.000105718	8.73083e-05	9.86096e-05
LC-MS (+)		5.93073	unknown		107.052		1.86659e-05	1.88818e-05	1.99276e-05	2.19355e-05	2.19254e-05	1.3026e-05	7.94834e-06	7.76793e-06	1.29984e-05	3.07073e-05	1.26875e-05	1.12031e-05
LC-MS (+)		5.9459	unknown		476.305		2.1149e-05	2.12366e-05	3.92842e-05	2.19165e-05	1.81069e-05	3.97251e-05	1.90515e-05	1.94076e-05	1.52412e-05	2.29506e-05	2.00837e-05	2.39311e-05
LC-MS (+)		5.99592	unknown		232.145		2.18032e-05	2.23291e-05	1.77608e-05	2.03272e-05	2.00316e-05	1.49405e-05	1.50679e-05	1.53435e-05	9.53874e-06	1.25367e-05	1.10256e-05	1.21157e-05
LC-MS (+)		6.01263	unknown		152.066		9.96417e-06	1.00195e-05	1.00631e-05	1.04067e-05	9.59864e-06	1.0214e-05	1.34971e-05	1.35053e-05	1.43914e-05	1.5466e-05	1.6096e-05	1.50876e-05
LC-MS (+)		6.03006	unknown		542.214		1.0419e-05	1.04269e-05	1.08619e-05	1.46291e-05	1.7622e-05	1.24462e-05	7.76442e-06	7.89493e-06	8.64449e-06	1.19568e-05	1.22562e-05	1.27382e-05
LC-MS (+)		6.06956	unknown		191.072		8.00098e-06	8.23426e-06	8.02379e-06	7.27139e-06	8.82405e-06	7.30835e-06	1.17506e-05	1.20525e-05	9.85693e-06	8.89033e-06	9.61316e-06	8.80677e-06
LC-MS (+)		6.08121	unknown		145.132		7.42447e-05	7.46041e-05	7.46641e-05	7.86359e-05	6.36729e-05	8.25673e-05	7.4225e-05	7.66591e-05	7.63935e-05	6.93697e-05	8.16902e-05	6.98261e-05
LC-MS (+)		6.12106	unknown		422.217		3.29003e-06	3.45424e-06	2.49075e-06	3.10182e-06	3.17494e-06	2.04993e-06	8.02718e-06	8.17379e-06	7.20777e-06	7.14506e-06	7.11827e-06	7.4163e-06
LC-MS (+)		6.13004	unknown		288.158		2.41606e-05	2.44556e-05	1.76192e-05	2.09335e-05	2.09502e-05	1.67076e-05	1.28238e-05	1.32308e-05	1.11866e-05	1.20041e-05	1.07275e-05	1.12663e-05
LC-MS (+)		6.17839	unknown		153.129		3.16762e-05	3.34949e-05	3.42243e-05	3.88309e-05	3.37816e-05	3.20575e-05	3.17519e-05	3.27176e-05	4.05844e-05	3.79578e-05	3.29428e-05	3.33784e-05
LC-MS (+)		6.18857	unknown		151.097		1.0162e-05	1.04989e-05	8.47364e-06	9.46673e-06	8.73082e-06	8.71058e-06	5.70569e-06	6.14009e-06	5.27507e-06	5.01578e-06	5.94131e-06	5.74797e-06
LC-MS (+)		6.19619	unknown		150.091		0.000125354	0.000129395	8.42942e-05	9.47779e-05	8.53155e-05	8.10814e-05	4.72216e-05	4.80609e-05	4.10488e-05	3.73238e-05	4.16006e-05	4.21241e-05
LC-MS (+)		6.22178	unknown		255.063		7.36069e-06	7.34935e-06	8.39712e-06	9.10448e-06	1.00956e-05	9.17979e-06	8.73871e-06	1.00393e-05	9.958e-06	9.06183e-06	1.11564e-05	9.23106e-06
LC-MS (+)		6.2299	unknown		235.134		4.51573e-06	4.68223e-06	4.80532e-06	4.86062e-06	5.7038e-06	5.0942e-06	5.50173e-06	5.72701e-06	5.71062e-06	5.58802e-06	6.18129e-06	5.30098e-06
LC-MS (+)		6.23951	unknown		239.09		3.15574e-05	3.1513e-05	3.49423e-05	3.51768e-05	3.96289e-05	3.8864e-05	4.04514e-05	4.40142e-05	4.6802e-05	4.10008e-05	5.09371e-05	4.48937e-05
LC-MS (+)		6.24751	unknown		218.103		2.17408e-05	2.16442e-05	2.29874e-05	2.21883e-05	2.68847e-05	2.42397e-05	2.67402e-05	2.75989e-05	2.75587e-05	2.68971e-05	3.0324e-05	2.57784e-05
LC-MS (+)		6.26282	unknown		373.231		2.65024e-05	2.71495e-05	3.75627e-06	3.26466e-06	4.14304e-06	2.67642e-05	3.31029e-05	3.00454e-05	3.89445e-06	3.77425e-05	2.7976e-05	2.52773e-05
LC-MS (+)		6.26501	unknown		188.122		4.97292e-06	5.29562e-06	5.9433e-06	4.94772e-06	4.00712e-06	4.67148e-06	2.13129e-05	2.17014e-05	5.69579e-06	4.1896e-06	4.65676e-06	5.48014e-06
LC-MS (+)		6.28451	unknown		520.333		1.73633e-05	1.73649e-05	2.63408e-05	1.60602e-05	1.27884e-05	3.03236e-05	1.88172e-05	1.80326e-05	1.53958e-05	2.0708e-05	1.78661e-05	1.97848e-05
LC-MS (+)		6.33661	unknown		819.326		4.52954e-05	4.65485e-05	4.00471e-05	4.28214e-05	4.6183e-05	4.12382e-05	3.8841e-05	3.64749e-05	4.03777e-05	3.69464e-05	2.89606e-05	2.90944e-05
LC-MS (+)		6.36294	unknown		848.335		3.40864e-05	3.77293e-05	3.37193e-05	3.32622e-05	4.00969e-05	3.23012e-05	1.89487e-05	1.93965e-05	1.86689e-05	2.08326e-05	1.47648e-05	1.37186e-05
LC-MS (+)	Alkaloids	6.36843	Sempervirine	C19H16N2	272.131	0.6	2.04e-06	2.25e-06	1.84e-06	2.14e-06	1.94e-06	2.09e-06	8.03e-07	8.84e-07	7.23e-07	8.43e-07	7.63e-07	8.23e-07
LC-MS (+)		6.38222	unknown		207.065		3.01286e-05	3.20043e-05	2.63889e-05	2.95767e-05	3.0669e-05	2.6812e-05	2.32366e-05	2.41215e-05	2.33109e-05	4.08318e-05	2.2608e-05	3.41883e-05
LC-MS (+)		6.38661	unknown		347.172		2.13918e-05	2.1725e-05	1.89298e-05	2.08397e-05	2.03062e-05	1.84575e-05	1.99056e-05	1.99018e-05	1.94228e-05	2.05514e-05	1.9778e-05	1.83048e-05
LC-MS (+)		6.39507	unknown		630.263		1.55951e-05	1.66352e-05	1.28706e-05	1.29085e-05	1.49436e-05	1.25983e-05	2.7436e-05	2.76424e-05	2.26725e-05	2.25989e-05	2.38629e-05	2.59094e-05
LC-MS (+)	Alkaloids	6.44	Platyphylline	C18H27NO5	337.187	-2.9	3.33e-05	3.67e-05	3e-05	3.5e-05	3.17e-05	3.42e-05	1.51e-05	1.66e-05	1.36e-05	1.58e-05	1.43e-05	1.55e-05
LC-MS (+)		6.45801	unknown		660.266		2.80509e-05	2.77945e-05	2.09419e-05	2.09013e-05	2.55781e-05	2.1941e-05	3.54248e-05	3.5111e-05	3.0129e-05	3.21543e-05	3.41069e-05	3.51422e-05
LC-MS (+)		6.47372	unknown		475.325		7.59447e-05	7.56894e-05	9.44787e-05	0.000100067	9.74031e-05	6.36413e-05	0.000106312	0.00010732	9.54483e-05	0.000140865	5.60652e-05	5.72918e-05
LC-MS (+)		6.4788	unknown		455.347		1.66564e-05	1.69104e-05	2.3297e-05	2.21587e-05	2.03822e-05	1.73121e-05	2.79816e-05	2.65808e-05	2.69634e-05	3.50608e-05	1.76082e-05	1.74252e-05
LC-MS (+)		6.49506	unknown		476.328		1.70549e-05	1.77759e-05	2.06717e-05	2.22194e-05	2.23183e-05	1.48612e-05	2.38786e-05	2.38591e-05	2.14081e-05	3.11946e-05	1.3059e-05	1.31876e-05
LC-MS (+)		6.51307	unknown		138.096		1.13771e-05	1.11091e-05	1.0343e-05	1.07431e-05	1.01272e-05	9.60819e-06	1.48008e-05	1.45014e-05	1.39131e-05	1.34974e-05	1.46764e-05	1.40351e-05
LC-MS (+)		6.51607	unknown		515.244		1.08915e-05	1.13389e-05	8.42862e-06	1.10091e-05	9.87736e-06	8.31702e-06	6.04888e-06	5.8648e-06	5.74099e-06	6.29763e-06	5.69886e-06	6.27892e-06
LC-MS (+)		6.54845	unknown		677.247		1.86731e-06	2.11123e-06	2.59879e-06	2.56523e-06	3.03008e-06	2.86028e-06	4.19329e-06	3.84225e-06	4.84139e-06	5.70482e-06	7.54364e-06	7.72623e-06
LC-MS (+)	Terpenes	6.55621	Paeonilactone A	C10H14O4	198.088	-2.2	1.36e-05	1.49e-05	1.22e-05	1.42e-05	1.29e-05	1.39e-05	6.28e-06	6.91e-06	5.66e-06	6.6e-06	5.97e-06	6.44e-06
LC-MS (+)		6.57155	unknown		81.0695		1.30357e-05	1.35607e-05	1.29982e-05	1.63687e-05	1.56886e-05	1.63647e-05	2.86107e-05	2.78475e-05	2.60017e-05	2.75846e-05	3.04101e-05	2.85701e-05
LC-MS (+)		6.61164	unknown		302.138		9.84842e-06	1.01324e-05	8.01057e-06	9.26826e-06	8.28956e-06	8.26509e-06	2.48666e-06	2.47539e-06	3.07568e-06	2.50598e-06	2.68337e-06	2.60316e-06
LC-MS (+)		6.63923	unknown		103.054		5.1107e-05	5.17835e-05	4.93656e-05	5.17675e-05	4.54869e-05	4.45055e-05	2.94293e-05	3.14654e-05	3.6709e-05	3.24217e-05	3.1297e-05	3.07797e-05
LC-MS (+)		6.64818	unknown		395.146		3.10002e-06	3.11529e-06	4.48883e-06	4.56061e-06	5.04482e-06	5.98156e-06	3.20762e-06	3.7242e-06	4.71543e-06	5.15637e-06	6.00601e-06	5.79669e-06
LC-MS (+)		6.66039	unknown		368.142		1.23456e-05	1.28498e-05	1.65168e-05	1.73937e-05	2.07927e-05	1.89979e-05	1.00645e-05	1.04375e-05	1.13869e-05	1.74461e-05	1.76306e-05	1.61232e-05
LC-MS (+)	Alkaloids	6.7	Obaberine	C38H42N2O6	622.303	-1.9	6.55e-05	7.21e-05	5.9e-05	6.88e-05	6.22e-05	6.71e-05	8.89e-05	9.78e-05	8e-05	9.34e-05	8.45e-05	9.11e-05
LC-MS (+)		6.70986	unknown		146.06		1.61936e-05	1.64509e-05	1.29272e-05	1.67472e-05	1.51568e-05	1.24271e-05	1.32282e-05	1.3259e-05	1.38569e-05	1.39884e-05	1.2584e-05	1.28944e-05
LC-MS (+)		6.71547	unknown		562.217		3.66222e-06	3.66811e-06	4.5328e-06	4.89778e-06	5.77272e-06	5.0225e-06	2.12727e-06	2.07244e-06	2.63967e-06	3.66706e-06	4.00423e-06	3.9685e-06
LC-MS (+)		6.7268	unknown		717.292		0.000130758	0.000135992	0.00010214	0.000112646	0.00011496	0.000100561	0.000126618	0.000118005	9.85816e-05	8.57362e-05	9.95758e-05	0.000103113
LC-MS (+)		6.7479	unknown		219.102		1.26716e-05	1.35526e-05	1.10295e-05	1.06767e-05	1.34877e-05	9.9023e-06	4.54364e-06	4.68403e-06	3.41385e-06	5.60494e-06	4.29845e-06	4.24407e-06
LC-MS (+)		6.75735	unknown		283.716		1.37768e-07	3.03657e-08	1.09723e-07	2.91404e-08	2.16701e-07	6.74867e-07	4.67125e-07	1.96444e-07	3.83037e-07	5.40282e-06	4.52945e-06	4.33298e-06
LC-MS (+)		6.79537	unknown		773.345		1.91602e-05	1.89066e-05	1.74181e-05	1.82716e-05	1.77687e-05	1.90853e-05	1.62413e-05	1.6348e-05	1.63372e-05	1.74427e-05	1.65568e-05	1.67636e-05
LC-MS (+)		6.81239	unknown		608.385		1.12457e-05	1.17612e-05	1.30778e-05	9.70457e-06	8.5355e-06	1.64628e-05	1.77314e-05	1.68168e-05	1.54973e-05	2.01905e-05	1.75708e-05	1.93081e-05
LC-MS (+)		6.82079	unknown		649.044		2.49938e-05	2.60473e-05	1.89e-05	2.3321e-05	2.32329e-05	1.86248e-05	1.6248e-05	1.67389e-05	1.36913e-05	1.60711e-05	1.54655e-05	1.54628e-05
LC-MS (+)		6.82554	unknown		197.115		1.32842e-05	1.34775e-05	1.20992e-05	1.41135e-05	1.42425e-05	1.22837e-05	1.606e-05	1.66101e-05	1.5719e-05	1.65279e-05	1.62794e-05	1.66244e-05
LC-MS (+)		6.83599	unknown		582.245		7.28459e-08	6.9409e-08	1.02474e-07	8.63409e-08	1.30381e-07	2.36497e-08	5.33777e-06	5.26736e-06	4.03861e-06	5.21492e-06	6.06522e-06	7.16086e-06
LC-MS (+)		6.84965	unknown		153.126		6.28085e-05	6.33568e-05	6.11734e-05	6.41658e-05	5.05936e-05	5.44184e-05	2.34231e-05	2.3785e-05	3.35875e-05	3.39448e-05	3.1717e-05	3.48066e-05
LC-MS (+)		6.85873	unknown		117.066		5.25301e-06	5.93666e-06	6.06042e-06	5.77344e-06	6.07219e-06	6.84768e-06	1.64938e-05	1.70302e-05	1.6737e-05	1.72669e-05	1.66285e-05	1.53201e-05
LC-MS (+)		6.8714	unknown		327.13		1.09993e-05	1.15297e-05	8.06216e-06	1.08709e-05	1.09403e-05	7.76832e-06	6.51093e-06	6.4165e-06	5.36675e-06	6.65962e-06	5.71006e-06	6.06658e-06
LC-MS (+)		6.87962	unknown		238.109		1.65845e-05	1.69138e-05	1.50944e-05	1.50895e-05	1.30412e-05	1.28248e-05	1.09438e-05	1.10006e-05	1.13488e-05	8.94603e-06	9.02871e-06	1.01561e-05
LC-MS (+)	Alkaloids	6.88637	Senkirkine	C19H27NO6	365.181	-5.9	0.00179056	0.00163239	0.0012354	0.00145001	0.00154934	0.00117469	0.00108285	0.00108285	0.000831503	0.00101618	0.000931433	0.00104086
LC-MS (+)		6.89506	unknown		178.07		1.79018e-05	1.68953e-05	1.34432e-05	1.50104e-05	1.51809e-05	1.34912e-05	1.37673e-05	1.30078e-05	1.19774e-05	1.31813e-05	1.16498e-05	1.1768e-05
LC-MS (+)		6.91893	unknown		299.711		1.05329e-05	1.02795e-05	1.87149e-06	2.35589e-06	3.19224e-06	8.05439e-06	7.62792e-06	7.16064e-06	2.29286e-06	8.6562e-06	7.73786e-06	7.16549e-06
LC-MS (+)		6.92646	unknown		764.265		1.93549e-05	2.04233e-05	2.56942e-05	2.67333e-05	3.13933e-05	2.83874e-05	1.86002e-05	1.96365e-05	1.66989e-05	2.31745e-05	3.08174e-05	2.62317e-05
LC-MS (+)		6.96427	unknown		766.281		5.17038e-06	6.13587e-06	7.64297e-06	7.9589e-06	9.36892e-06	8.27189e-06	9.73177e-06	1.04126e-05	9.72683e-06	1.35762e-05	1.71017e-05	1.56092e-05
LC-MS (+)		6.98962	unknown		767.293		2.05267e-06	2.26943e-06	2.80935e-06	2.90579e-06	3.45541e-06	3.04979e-06	3.94249e-06	4.05489e-06	3.727e-06	5.34028e-06	6.63616e-06	5.96436e-06
LC-MS (+)		7.01426	unknown		631.255		5.18277e-06	5.77901e-06	4.55948e-06	4.21991e-06	5.11161e-06	4.10591e-06	9.3942e-06	8.95899e-06	6.83917e-06	9.47515e-06	7.74285e-06	7.95492e-06
LC-MS (+)		7.02606	unknown		707.247		1.00726e-05	9.62921e-06	1.18682e-05	1.22696e-05	1.34104e-05	1.27374e-05	6.33791e-06	5.90055e-06	6.29869e-06	9.72667e-06	1.12601e-05	9.90186e-06
LC-MS (+)		7.03844	unknown		652.409		8.36383e-06	8.25668e-06	8.28485e-06	5.93166e-06	5.71312e-06	1.1183e-05	1.16847e-05	1.1029e-05	9.56559e-06	1.44408e-05	1.26311e-05	1.19527e-05
LC-MS (+)		7.04634	unknown		371.145		1.21435e-05	1.16953e-05	1.32108e-05	1.19323e-05	1.30702e-05	1.18388e-05	8.7256e-06	9.45034e-06	8.49818e-06	1.01465e-05	9.27727e-06	7.57395e-06
LC-MS (+)		7.05854	unknown		163.122		2.156e-05	2.14754e-05	4.34389e-05	4.08346e-05	3.68716e-05	2.42183e-05	2.25136e-05	2.45939e-05	4.44584e-05	2.24155e-05	2.67049e-05	2.49032e-05
LC-MS (+)		7.07618	unknown		603.201		6.1411e-06	6.10161e-06	6.2583e-06	5.28943e-06	6.38915e-06	6.18044e-06	3.96945e-06	4.22878e-06	3.40567e-06	4.31694e-06	3.58188e-06	3.51936e-06
LC-MS (+)		7.08682	unknown		330.109		1.03301e-05	1.03156e-05	1.01474e-05	9.86354e-06	1.03863e-05	1.01476e-05	6.58902e-06	6.78292e-06	5.55567e-06	6.86298e-06	6.25802e-06	5.70028e-06
LC-MS (+)	Others	7.10278	3-Methyloxindole	C9H9NO	147.068	-2.3	0.00014511	0.000159621	0.000130599	0.000152366	0.000137855	0.000148738	0.000251956	0.000277152	0.000226761	0.000264554	0.000239359	0.000258255
LC-MS (+)		7.12694	unknown		285.123		1.87914e-05	1.99456e-05	2.91827e-05	1.54083e-05	1.95679e-05	3.04056e-05	2.84e-06	2.845e-06	1.86758e-06	2.26287e-06	3.48583e-06	2.13618e-06
LC-MS (+)		7.14393	unknown		128.107		5.5866e-05	5.45176e-05	5.31941e-05	5.50574e-05	4.6801e-05	4.93297e-05	6.13239e-05	6.28892e-05	6.57864e-05	5.89202e-05	6.17344e-05	5.90218e-05
LC-MS (+)		7.17833	unknown		373.145		4.25339e-06	4.31699e-06	4.26749e-06	3.95292e-06	4.10625e-06	3.77026e-06	3.28343e-06	3.1794e-06	2.87224e-06	3.01061e-06	2.72986e-06	2.63116e-06
LC-MS (+)		7.24456	unknown		357.224		1.53798e-05	1.55718e-05	8.40989e-06	7.0139e-06	7.48959e-06	1.18607e-05	1.26098e-05	1.28139e-05	1.11171e-05	1.66176e-05	1.38991e-05	1.267e-05
LC-MS (+)		7.25615	unknown		348.722		3.80963e-06	3.74961e-06	3.1085e-06	2.78704e-06	2.53255e-06	5.1164e-06	4.8621e-06	5.05034e-06	4.26795e-06	6.51953e-06	5.57395e-06	5.24961e-06
LC-MS (+)		7.30673	unknown		597.25		3.19773e-05	3.37685e-05	2.6081e-05	3.18563e-05	3.23647e-05	2.83756e-05	3.25238e-05	3.28805e-05	2.75067e-05	3.34619e-05	2.88859e-05	2.87289e-05
LC-MS (+)		7.32001	unknown		402.208		1.4343e-05	1.39301e-05	1.58252e-05	1.46523e-05	1.49581e-05	1.30984e-05	3.31996e-05	3.39726e-05	3.48019e-05	3.85357e-05	3.31295e-05	2.46399e-05
LC-MS (+)		7.32859	unknown		544.252		3.36957e-05	3.64804e-05	2.39103e-05	3.14665e-05	3.16444e-05	2.40604e-05	3.29627e-05	3.4566e-05	2.9397e-05	3.16972e-05	3.02892e-05	2.86394e-05
LC-MS (+)		7.33588	unknown		743.335		1.53599e-05	1.55831e-05	1.42578e-05	1.50731e-05	1.64595e-05	1.46589e-05	1.2797e-05	1.40649e-05	1.22878e-05	1.45352e-05	1.24499e-05	1.20232e-05
LC-MS (+)		7.3485	unknown		626.257		0.00186441	0.0020187	0.00156964	0.0018465	0.00195549	0.00160831	0.00150065	0.00159074	0.00128134	0.0016429	0.0013641	0.00132394
LC-MS (+)		7.38476	unknown		319.172		2.09819e-05	2.29672e-05	1.55044e-05	2.03502e-05	2.21037e-05	1.66822e-05	1.67835e-05	1.77172e-05	1.19213e-05	1.66118e-05	1.35577e-05	1.32116e-05
LC-MS (+)		7.38912	unknown		318.168		0.000118974	0.000126402	8.64691e-05	0.000108352	0.000120378	8.69086e-05	8.81731e-05	9.3883e-05	6.46212e-05	9.00222e-05	7.30799e-05	7.3537e-05
LC-MS (+)		7.40558	unknown		655.249		1.20875e-05	1.29998e-05	1.13098e-05	1.20757e-05	1.22568e-05	1.14047e-05	1.05148e-05	1.12813e-05	1.04106e-05	1.11428e-05	1.05736e-05	9.66377e-06
LC-MS (+)		7.42164	unknown		175.153		2.45664e-06	2.57769e-06	2.07855e-06	2.78151e-06	2.48475e-06	1.92518e-06	2.59974e-06	3.09455e-06	3.70118e-06	3.245e-06	2.85491e-06	2.79779e-06
LC-MS (+)		7.42693	unknown		774.352		5.62202e-06	6.3429e-06	5.84264e-06	5.91913e-06	6.58251e-06	5.75175e-06	5.46184e-06	5.66443e-06	4.3756e-06	5.536e-06	5.28303e-06	4.60148e-06
LC-MS (+)		7.43672	unknown		207.128		4.86604e-05	4.90632e-05	2.97192e-05	4.49891e-05	4.31444e-05	2.87093e-05	3.03973e-05	3.08647e-05	2.65134e-05	3.10166e-05	2.53294e-05	2.81007e-05
LC-MS (+)		7.45022	unknown		379.247		1.15405e-05	1.212e-05	8.44289e-06	8.26341e-06	8.29088e-06	1.6175e-05	1.40216e-05	1.36234e-05	1.35572e-05	2.14699e-05	1.57366e-05	1.56961e-05
LC-MS (+)		7.45759	unknown		656.265		0.00151015	0.00162959	0.00126178	0.00140718	0.00149303	0.0012307	0.0012681	0.00130547	0.00104769	0.00129577	0.0011613	0.00106116
LC-MS (+)		7.4672	unknown		462.346		1.28126e-05	1.44655e-05	1.39465e-05	1.29187e-05	1.18838e-05	2.1753e-05	3.63881e-05	3.35163e-05	1.70585e-05	3.93653e-05	2.86403e-05	2.41401e-05
LC-MS (+)		7.48149	unknown		300.185		3.96444e-05	3.83446e-05	2.45494e-05	1.90213e-05	2.08617e-05	4.70671e-05	3.78183e-05	3.41725e-05	1.04095e-05	4.13981e-05	3.47689e-05	3.01046e-05
LC-MS (+)		7.51038	unknown		731.265		3.83759e-06	3.98977e-06	3.37238e-06	3.12779e-06	4.84507e-06	3.76518e-06	2.02909e-05	1.99868e-05	1.85019e-05	1.80822e-05	1.89998e-05	1.78803e-05
LC-MS (+)		7.52214	unknown		600.398		1.09688e-05	1.09948e-05	3.24299e-06	3.18556e-06	3.05706e-06	1.24198e-05	1.44696e-05	1.30383e-05	4.0749e-06	1.66975e-05	1.30447e-05	1.12592e-05
LC-MS (+)		7.55598	unknown		190.159		7.44912e-06	7.52223e-06	5.32208e-06	7.26453e-06	6.91106e-06	5.4865e-06	7.07708e-06	6.4655e-06	6.72585e-06	7.18602e-06	7.21853e-06	7.21484e-06
LC-MS (+)		7.58513	unknown		225.171		3.82889e-05	3.88358e-05	2.89274e-05	3.85745e-05	3.45188e-05	2.87687e-05	2.7381e-05	2.94164e-05	2.92621e-05	2.96681e-05	2.76247e-05	2.86059e-05
LC-MS (+)		7.59663	unknown		214.132		1.81234e-05	1.7785e-05	1.48894e-05	1.5467e-05	1.41708e-05	1.37243e-05	1.01405e-05	1.07368e-05	1.07263e-05	9.76911e-06	9.54214e-06	1.03402e-05
LC-MS (+)		7.63217	unknown		392.75		2.03516e-06	1.91264e-06	1.38334e-06	1.54995e-06	1.37195e-06	3.30773e-06	2.35853e-06	2.48122e-06	1.90977e-06	3.57693e-06	2.67655e-06	2.95949e-06
LC-MS (+)		7.65849	unknown		227.166		2.01856e-05	2.24591e-05	1.88395e-05	2.02266e-05	1.82787e-05	2.1083e-05	2.66601e-05	2.55687e-05	2.14574e-05	2.97744e-05	2.05113e-05	1.85192e-05
LC-MS (+)		7.67302	unknown		375.736		6.24715e-06	6.10588e-06	6.68213e-06	6.98342e-06	5.63993e-06	7.21525e-06	6.97046e-06	8.59534e-06	7.03063e-06	8.56331e-06	6.68e-06	6.68492e-06
LC-MS (+)		7.67507	unknown		687.247		7.32675e-06	7.5982e-06	8.40791e-06	8.08353e-06	7.16704e-06	8.98928e-06	1.09187e-05	1.10254e-05	9.26239e-06	1.28387e-05	9.84815e-06	8.69891e-06
LC-MS (+)		7.68558	unknown		95.0818		3.80957e-05	3.98684e-05	2.9757e-05	3.87922e-05	3.41778e-05	3.43658e-05	4.57564e-05	5.08593e-05	4.50063e-05	4.3886e-05	4.75277e-05	4.23357e-05
LC-MS (+)		7.69532	unknown		208.169		8.8759e-05	9.16806e-05	7.86175e-05	8.68208e-05	7.34931e-05	6.66093e-05	6.64472e-05	6.98818e-05	6.66853e-05	5.97766e-05	6.20081e-05	6.59848e-05
LC-MS (+)		7.71103	unknown		344.269		3.43594e-05	3.58949e-05	3.71266e-05	3.61435e-05	3.43225e-05	3.88901e-05	4.29571e-05	4.73378e-05	3.73869e-05	4.98978e-05	4.11646e-05	3.56479e-05
LC-MS (+)		7.71519	unknown		247.136		3.49967e-06	3.49509e-06	2.50848e-06	3.41727e-06	3.06204e-06	2.36461e-06	3.48879e-06	3.81732e-06	4.21799e-06	3.03401e-06	3.48342e-06	3.81272e-06
LC-MS (+)		7.73376	unknown		164.1		5.69909e-05	5.985e-05	3.93008e-05	3.40774e-05	3.09557e-05	6.01852e-05	3.71197e-05	3.60765e-05	3.7299e-05	4.20914e-05	7.67352e-05	6.59765e-05
LC-MS (+)		7.74124	unknown		107.085		2.61303e-05	2.72135e-05	2.18163e-05	2.31626e-05	2.14338e-05	2.07662e-05	3.15439e-05	3.2256e-05	3.20106e-05	3.50013e-05	3.0785e-05	2.46648e-05
LC-MS (+)		7.7536	unknown		153.127		3.42975e-05	3.55134e-05	2.78664e-05	2.93836e-05	2.7564e-05	2.59801e-05	3.76596e-05	3.826e-05	3.16578e-05	3.30951e-05	4.09241e-05	3.15711e-05
LC-MS (+)		7.75618	unknown		135.106		5.68529e-05	5.57844e-05	4.79628e-05	4.91655e-05	4.84686e-05	4.54565e-05	5.7474e-05	5.7773e-05	5.11823e-05	5.09552e-05	5.11716e-05	4.9141e-05
LC-MS (+)		7.77839	unknown		193.127		7.69817e-06	7.95611e-06	8.20988e-06	6.62168e-06	6.24724e-06	5.92383e-06	2.30505e-05	2.43876e-05	2.74825e-05	2.32631e-05	2.55074e-05	2.34859e-05
LC-MS (+)		7.78534	unknown		175.102		7.45722e-06	7.03799e-06	6.42948e-06	7.01805e-06	7.1076e-06	6.99046e-06	1.47834e-05	1.52331e-05	1.66522e-05	1.40325e-05	1.54129e-05	1.42422e-05
LC-MS (+)		7.79702	unknown		211.16		1.77094e-05	1.91004e-05	1.89729e-05	1.87306e-05	1.82991e-05	1.80598e-05	4.83156e-05	5.15751e-05	5.62985e-05	4.89397e-05	5.32318e-05	4.96638e-05
LC-MS (+)	Terpenes	7.8052	Carvone	C10H14O	150.103	-4.9	2.74665e-05	2.93976e-05	2.20762e-05	2.49955e-05	2.40492e-05	2.53065e-05	0.00032655	0.000342851	0.000372466	0.000329004	0.000360681	0.000332716
LC-MS (+)		7.81726	unknown		192.137		3.36493e-06	3.68968e-06	4.1289e-06	3.93572e-06	3.87496e-06	4.98788e-06	6.91466e-05	7.32002e-05	8.36087e-05	6.74619e-05	7.60844e-05	7.10305e-05
LC-MS (+)		7.82981	unknown		232.129		4.31188e-07	5.01451e-07	1.99344e-07	3.66435e-07	3.82899e-07	3.52222e-07	6.53276e-06	7.95358e-06	9.56677e-06	6.67292e-06	8.4029e-06	7.93523e-06
LC-MS (+)		7.8401	unknown		304.108		2.0255e-06	1.88566e-06	1.27983e-06	1.62747e-06	1.59235e-06	1.61346e-06	4.61931e-06	4.84388e-06	5.10351e-06	3.93675e-06	4.74525e-06	4.53822e-06
LC-MS (+)		7.85285	unknown		298.047		6.46023e-06	6.2606e-06	6.12322e-06	6.05866e-06	6.17994e-06	5.86363e-06	7.38995e-06	7.81043e-06	8.03926e-06	7.26938e-06	8.19187e-06	7.61331e-06
LC-MS (+)		7.88504	unknown		398.155		1.47367e-05	1.53818e-05	1.96934e-05	2.13247e-05	2.40218e-05	2.31714e-05	1.12146e-05	1.21978e-05	1.70569e-05	1.82328e-05	2.0187e-05	1.96396e-05
LC-MS (+)		7.89757	unknown		854.304		4.87913e-06	5.32646e-06	7.67003e-06	7.02461e-06	7.8268e-06	8.45146e-06	4.0415e-06	3.84456e-06	6.05778e-06	6.04842e-06	7.41589e-06	6.8347e-06
LC-MS (+)	Flavonoids	7.90762	Phloretin	C15H14O5	274.083	-1.7	2.49745e-05	2.61709e-05	2.0049e-05	1.98975e-05	2.0328e-05	1.69443e-05	1.76294e-05	1.71767e-05	1.54027e-05	1.74182e-05	1.63733e-05	1.66171e-05
LC-MS (+)	Flavonoids	7.92421	Liquiritigenin	C15H12O4	256.072	-2.3	1.04e-05	1.14e-05	9.32e-06	1.09e-05	9.84e-06	1.06e-05	2.41e-05	2.65e-05	2.17e-05	2.53e-05	2.29e-05	2.47e-05
LC-MS (+)		7.93439	unknown		303.123		1.01307e-05	1.03834e-05	6.97026e-06	8.67108e-06	8.81365e-06	7.7592e-06	1.01866e-05	9.56671e-06	7.85891e-06	7.04249e-06	7.63715e-06	7.71597e-06
LC-MS (+)		7.9447	unknown		197.148		2.97527e-06	3.17035e-06	2.4753e-06	2.49623e-06	3.02454e-06	2.74978e-06	1.59257e-05	1.67368e-05	1.34044e-05	1.33065e-05	1.42275e-05	1.36404e-05
LC-MS (+)		7.95018	unknown		445.285		7.43755e-06	7.44373e-06	5.03995e-06	5.26872e-06	4.71319e-06	1.21949e-05	7.37986e-06	6.85642e-06	6.95727e-06	1.40912e-05	1.0368e-05	1.08351e-05
LC-MS (+)		7.95141	unknown		237.195		3.94166e-05	4.0009e-05	3.31215e-05	3.84947e-05	3.60526e-05	2.87986e-05	3.68279e-05	3.69951e-05	4.3209e-05	3.78332e-05	3.94453e-05	4.10344e-05
LC-MS (+)		7.97199	unknown		224.165		1.05646e-05	1.07294e-05	8.23187e-06	1.07872e-05	9.05087e-06	8.35919e-06	8.87153e-06	8.89526e-06	9.34761e-06	8.36382e-06	9.12443e-06	9.06894e-06
LC-MS (+)		7.98337	unknown		383.96		3.6169e-06	3.41863e-06	1.80586e-06	1.90521e-06	1.64706e-06	3.34739e-06	5.58942e-06	5.58233e-06	1.72704e-06	6.03203e-06	3.80638e-06	3.64873e-06
LC-MS (+)		7.9902	unknown		678.341		1.57718e-05	1.61669e-05	1.11741e-05	1.33481e-05	1.30883e-05	9.96238e-06	2.61699e-05	2.71253e-05	2.5061e-05	2.46963e-05	2.17734e-05	2.29338e-05
LC-MS (+)		8.01203	unknown		198.134		1.21288e-05	1.29609e-05	9.90159e-06	1.21438e-05	1.29871e-05	1.06138e-05	1.30423e-05	2.14043e-05	1.51101e-05	1.47645e-05	1.31426e-05	1.23894e-05
LC-MS (+)		8.01565	unknown		381.133		6.20283e-06	6.41288e-06	5.87953e-06	6.00171e-06	5.86739e-06	6.30967e-06	7.73993e-06	7.77672e-06	6.78009e-06	7.20064e-06	6.93294e-06	6.57612e-06
LC-MS (+)		8.02555	unknown		526.33		2.15589e-05	2.28624e-05	2.9643e-05	2.56623e-05	2.72112e-05	3.46626e-05	1.49225e-05	1.52307e-05	1.89226e-05	2.1472e-05	4.0528e-05	4.12025e-05
LC-MS (+)		8.04417	unknown		496.231		2.65693e-05	2.73774e-05	2.20172e-05	2.78715e-05	2.53601e-05	2.03691e-05	1.5659e-05	1.60817e-05	1.54825e-05	1.83425e-05	1.50114e-05	1.42011e-05
LC-MS (+)		8.04546	unknown		497.235		7.84567e-06	7.89331e-06	6.61657e-06	7.65473e-06	7.34992e-06	5.64463e-06	4.67343e-06	4.59558e-06	4.28845e-06	5.44189e-06	4.19005e-06	3.86772e-06
LC-MS (+)		8.05561	unknown		154.067		4.56806e-05	4.35727e-05	4.04928e-05	3.90952e-05	3.85924e-05	4.00493e-05	3.95664e-05	3.85428e-05	3.38994e-05	3.56493e-05	3.10887e-05	3.31306e-05
LC-MS (+)	Alkaloids	8.06981	Jesaconitine	C35H49NO12	675.322	-3.8	0.000314337	0.00034577	0.000282903	0.000330054	0.00029862	0.000322195	0.000270846	0.000297931	0.000243761	0.000284388	0.000257304	0.000277617
LC-MS (+)		8.08749	unknown		395.134		9.35982e-06	9.79221e-06	7.96593e-06	8.92034e-06	9.22898e-06	6.26257e-06	4.4614e-06	4.35756e-06	4.70298e-06	4.05875e-06	3.82534e-06	3.63599e-06
LC-MS (+)		8.10018	unknown		219.214		0.000282266	0.000280862	0.000301116	0.000318878	0.000334632	0.000280407	0.000289207	0.000301334	0.000353368	0.000331249	0.000334636	0.000322006
LC-MS (+)		8.10534	unknown		443.399		9.93583e-06	9.78107e-06	1.11223e-05	1.20423e-05	1.21924e-05	9.72541e-06	1.04727e-05	1.1057e-05	1.47404e-05	1.19175e-05	1.32365e-05	1.32438e-05
LC-MS (+)		8.12468	unknown		724.308		9.07994e-06	9.89454e-06	1.04742e-05	1.15843e-05	1.35125e-05	1.15194e-05	1.32758e-05	1.32939e-05	1.54385e-05	1.99326e-05	2.21237e-05	1.94934e-05
LC-MS (+)		8.12612	unknown		725.31		3.55331e-06	3.53922e-06	4.07927e-06	4.64305e-06	5.18598e-06	4.28486e-06	5.1792e-06	5.33623e-06	6.04621e-06	7.52679e-06	7.90352e-06	7.34163e-06
LC-MS (+)		8.14507	unknown		726.308		2.61394e-06	2.83612e-06	3.02415e-06	3.57625e-06	3.85578e-06	3.35367e-06	4.39805e-06	4.52745e-06	5.81083e-06	7.06571e-06	7.95859e-06	7.55255e-06
LC-MS (+)		8.155	unknown		539.831		8.42387e-06	8.9377e-06	1.13786e-05	9.33364e-06	1.0772e-05	1.15623e-05	5.72641e-06	5.96163e-06	8.30533e-06	7.89712e-06	1.69617e-05	1.7508e-05
LC-MS (+)		8.16828	unknown		373.172		1.47671e-05	1.65066e-05	1.30537e-05	1.65191e-05	1.66351e-05	1.40429e-05	4.94949e-06	5.40517e-06	5.6257e-06	6.02954e-06	5.36085e-06	4.86473e-06
LC-MS (+)		8.20196	unknown		562.356		1.13857e-05	1.21746e-05	1.52232e-05	1.29384e-05	1.47372e-05	1.62132e-05	8.4104e-06	8.20122e-06	1.1103e-05	1.12336e-05	2.10176e-05	2.4035e-05
LC-MS (+)		8.21172	unknown		314.137		1.55207e-05	1.72182e-05	7.26847e-06	5.02663e-06	6.21472e-06	7.21791e-06	6.76496e-06	6.73249e-06	4.73908e-06	7.19295e-06	6.02085e-06	5.4674e-06
LC-MS (+)		8.21779	unknown		212.163		2.61025e-05	2.79179e-05	2.19205e-05	1.94811e-05	2.21074e-05	2.16437e-05	1.84732e-05	1.80957e-05	1.70455e-05	1.95322e-05	1.78222e-05	1.68875e-05
LC-MS (+)		8.23934	unknown		835.332		7.84497e-06	8.33142e-06	7.47684e-06	6.81258e-06	6.49983e-06	5.07624e-06	6.42039e-06	6.44022e-06	5.00027e-06	6.07097e-06	5.00855e-06	5.52243e-06
LC-MS (+)		8.24529	unknown		489.312		7.04013e-06	7.90259e-06	4.10695e-06	5.64698e-06	4.75248e-06	1.04964e-05	8.40757e-06	7.51987e-06	6.75765e-06	1.25558e-05	1.03132e-05	9.45789e-06
LC-MS (+)		8.27272	unknown		820.295		6.78164e-06	6.92645e-06	1.18083e-05	1.06674e-05	1.10407e-05	1.39211e-05	9.5186e-06	9.81505e-06	1.36534e-05	1.37699e-05	1.50101e-05	1.43683e-05
LC-MS (+)		8.27754	unknown		570.358		4.44674e-05	4.53553e-05	6.31194e-05	5.1733e-05	5.73784e-05	6.65751e-05	2.87126e-05	2.78688e-05	3.78818e-05	4.04853e-05	9.07374e-05	0.000107859
LC-MS (+)		8.28912	unknown		115.048		5.1126e-05	5.15359e-05	4.73861e-05	5.19266e-05	4.70093e-05	4.48028e-05	4.39961e-05	4.47588e-05	4.66474e-05	4.37108e-05	4.3799e-05	4.42223e-05
LC-MS (+)		8.29855	unknown		187.116		2.23077e-05	2.29302e-05	1.91663e-05	2.2995e-05	2.02092e-05	2.00059e-05	1.96674e-05	1.99008e-05	1.88535e-05	1.78635e-05	2.00779e-05	1.94181e-05
LC-MS (+)		8.30572	unknown		186.114		0.00018717	0.000183494	0.000158375	0.000182182	0.000160683	0.000159136	0.000158454	0.000162123	0.000149402	0.000142197	0.000153226	0.000154508
LC-MS (+)		8.31834	unknown		480.801		5.39374e-06	5.40036e-06	4.1643e-06	4.88298e-06	4.42144e-06	6.89283e-06	6.33937e-06	6.29502e-06	5.51998e-06	8.30954e-06	6.26079e-06	6.07627e-06
LC-MS (+)		8.3382	unknown		188.183		5.29492e-06	5.57667e-06	5.99097e-06	5.71702e-06	5.96255e-06	6.52711e-06	4.98063e-06	4.71798e-06	5.97522e-06	5.44905e-06	6.48838e-06	6.1216e-06
LC-MS (+)		8.34521	unknown		758.354		8.27718e-06	8.17058e-06	7.38004e-06	8.35118e-06	7.9211e-06	7.59745e-06	3.66935e-06	3.61456e-06	4.83045e-06	4.84756e-06	4.61906e-06	5.11635e-06
LC-MS (+)		8.34765	unknown		634.298		8.36084e-06	8.3032e-06	6.53885e-06	7.92148e-06	7.2622e-06	6.70683e-06	3.43042e-06	3.44515e-06	3.78129e-06	3.63795e-06	3.54676e-06	3.80063e-06
LC-MS (+)		8.35515	unknown		453.343		0.000689996	0.000715428	0.000641434	0.000661591	0.000626355	0.00072008	0.000804233	0.000787686	0.000729511	0.000886009	0.000706073	0.000688162
LC-MS (+)		8.36729	unknown		502.804		5.73967e-06	6.15211e-06	3.85343e-06	4.58699e-06	4.06316e-06	6.67001e-06	5.63712e-06	5.53755e-06	4.69045e-06	6.84071e-06	5.43462e-06	5.99895e-06
LC-MS (+)		8.38438	unknown		444.225		7.28497e-06	8.50701e-06	1.39321e-05	7.82063e-06	1.29787e-05	6.74558e-06	2.39376e-05	2.36821e-05	1.24415e-05	1.72296e-05	8.90442e-06	8.69442e-06
LC-MS (+)		8.38549	unknown		348.178		0.000295317	0.000309397	0.000226246	0.000274307	0.000248291	0.000201809	0.000128436	0.00013267	0.000116196	0.000136806	0.000113118	0.000129542
LC-MS (+)		8.39726	unknown		451.272		2.3582e-06	2.86157e-06	8.5784e-06	5.59355e-06	7.60047e-06	2.46454e-06	1.37788e-05	1.37977e-05	6.05063e-06	8.75953e-06	3.97093e-06	3.80211e-06
LC-MS (+)		8.40579	unknown		198.178		5.11072e-06	5.42449e-06	5.51406e-06	5.94907e-06	5.96171e-06	6.23394e-06	5.65214e-06	5.28339e-06	6.45132e-06	5.81517e-06	6.4322e-06	6.35724e-06
LC-MS (+)		8.4216	unknown		207.105		4.78586e-05	4.84331e-05	4.02162e-05	4.65889e-05	4.55067e-05	3.7639e-05	2.04963e-05	2.03893e-05	1.81161e-05	2.09099e-05	1.76186e-05	1.87563e-05
LC-MS (+)		8.42987	unknown		606.381		1.14474e-05	1.24225e-05	1.51838e-05	1.25057e-05	1.25853e-05	1.67681e-05	6.83949e-06	7.35538e-06	1.00676e-05	9.47135e-06	2.48052e-05	3.08497e-05
LC-MS (+)		8.45824	unknown		263.24		0.000212545	0.000209975	0.000243024	0.000227103	0.000261058	0.000210903	0.000236473	0.000234988	0.000282285	0.000238766	0.000263323	0.000259171
LC-MS (+)		8.46687	unknown		441.336		9.69557e-06	9.87512e-06	3.14614e-06	3.92999e-06	4.58214e-06	8.21887e-06	6.86919e-06	6.24508e-06	3.80431e-06	8.30606e-06	7.38008e-06	7.04174e-06
LC-MS (+)		8.47661	unknown		200.199		0.000186791	0.000187683	0.000201023	0.000191569	0.000211663	0.000178644	0.000197343	0.000195426	0.000224707	0.00020284	0.000220466	0.000220522
LC-MS (+)		8.50379	unknown		614.382		5.17031e-05	6.23188e-05	7.50833e-05	5.94147e-05	6.79465e-05	7.87918e-05	3.32576e-05	3.56925e-05	4.75396e-05	4.66032e-05	0.000117052	0.000142825
LC-MS (+)		8.52413	unknown		628.896		6.31459e-06	6.85677e-06	9.27866e-06	6.72341e-06	8.22968e-06	9.26178e-06	4.00292e-06	4.17747e-06	6.17655e-06	5.97451e-06	1.35924e-05	1.73131e-05
LC-MS (+)		8.53556	unknown		628.394		1.20898e-05	1.23099e-05	1.72123e-05	1.36595e-05	1.5183e-05	1.80591e-05	7.71938e-06	8.02709e-06	1.0606e-05	1.05193e-05	2.65786e-05	3.20772e-05
LC-MS (+)		8.54577	unknown		259.011		2.03653e-05	2.20319e-05	1.97145e-05	2.02681e-05	1.27446e-05	2.75532e-05	1.44178e-05	1.45288e-05	1.66345e-05	1.5856e-05	1.94162e-05	1.58094e-05
LC-MS (+)		8.56725	unknown		230.989		5.00172e-06	5.26083e-06	4.75773e-06	5.83052e-06	4.29749e-06	1.48533e-05	1.08949e-05	1.11808e-05	1.28424e-05	1.13255e-05	1.38011e-05	1.19416e-05
LC-MS (+)		8.58481	unknown		397.214		1.84158e-05	1.90118e-05	1.77153e-05	1.74442e-05	1.76364e-05	1.70298e-05	1.43882e-05	1.40371e-05	1.26208e-05	1.31436e-05	1.26824e-05	1.23667e-05
LC-MS (+)		8.59107	unknown		181.114		1.94142e-05	1.90902e-05	2.30109e-05	2.09518e-05	1.5656e-05	2.11453e-05	1.2992e-05	1.27759e-05	1.41216e-05	1.22803e-05	1.14505e-05	1.11112e-05
LC-MS (+)		8.60146	unknown		401.215		1.88761e-05	2.16791e-05	1.49185e-05	1.16458e-05	1.59053e-05	1.97284e-05	3.84769e-05	3.79358e-05	1.77264e-05	4.06593e-05	1.16786e-05	2.22967e-05
LC-MS (+)		8.60689	unknown		627.883		6.67012e-06	7.43055e-06	9.82621e-06	8.46926e-06	8.8933e-06	1.0514e-05	4.48347e-06	4.12525e-06	6.36528e-06	5.98048e-06	1.51045e-05	2.00129e-05
LC-MS (+)		8.63265	unknown		650.407		1.02391e-05	9.87433e-06	1.34394e-05	1.19796e-05	1.14741e-05	1.55405e-05	6.76223e-06	6.87117e-06	8.95441e-06	9.60365e-06	2.1117e-05	2.90592e-05
LC-MS (+)		8.63574	unknown		236.195		0.000130986	0.000137356	0.000145066	0.000138851	0.000138285	0.000141063	0.000138692	0.000136558	0.000152703	0.000139295	0.000142786	0.000137557
LC-MS (+)		8.653	unknown		237.197		1.72686e-05	1.89783e-05	1.90614e-05	1.85079e-05	1.79067e-05	1.86163e-05	1.81864e-05	1.81741e-05	2.01861e-05	1.88707e-05	1.91048e-05	1.8725e-05
LC-MS (+)		8.68525	unknown		216.179		2.94505e-05	3.65055e-05	3.46912e-05	2.85632e-05	3.46471e-05	3.00145e-05	2.91954e-05	2.89002e-05	3.13609e-05	3.01733e-05	3.1067e-05	3.11433e-05
LC-MS (+)		8.70492	unknown		420.294		3.02441e-05	3.21723e-05	1.84094e-05	3.277e-05	3.40434e-05	2.19488e-05	4.95014e-05	4.99978e-05	4.10141e-05	5.17934e-05	4.71193e-05	4.47003e-05
LC-MS (+)		8.70594	unknown		527.373		8.12766e-06	8.34582e-06	2.18844e-06	2.01001e-06	2.2773e-06	9.38001e-06	1.18856e-05	1.10039e-05	2.69476e-06	1.30294e-05	8.3504e-06	8.36397e-06
LC-MS (+)		8.71695	unknown		160.097		1.08995e-06	1.06272e-06	1.13508e-06	1.08424e-06	7.56603e-07	6.37044e-07	6.03601e-06	5.87858e-06	6.58896e-06	4.49727e-06	6.38555e-06	6.21089e-06
LC-MS (+)		8.72743	unknown		672.924		4.68683e-06	5.29041e-06	6.70062e-06	5.14393e-06	6.26382e-06	7.82292e-06	3.25644e-06	3.31543e-06	3.90395e-06	3.99132e-06	1.13263e-05	1.55525e-05
LC-MS (+)		8.74047	unknown		306.263		0.000509617	0.000533079	0.000625383	0.000643168	0.000708608	0.000564241	0.000617833	0.000631057	0.000768325	0.000643376	0.000724615	0.000694238
LC-MS (+)		8.76455	unknown		522.231		7.22349e-08	0	6.59263e-08	0	0	0	7.98059e-06	8.2196e-06	6.77859e-06	5.98355e-06	7.44523e-06	7.45054e-06
LC-MS (+)		8.77595	unknown		308.191		3.96668e-05	4.04707e-05	2.7123e-05	2.66796e-05	2.33e-05	2.84646e-05	1.75059e-05	1.7854e-05	1.83717e-05	1.87102e-05	1.83003e-05	1.75336e-05
LC-MS (+)		8.80001	unknown		208.167		4.05838e-05	4.23583e-05	3.08087e-05	4.71993e-05	2.72837e-05	3.71007e-05	3.36314e-05	3.39805e-05	3.0682e-05	3.20414e-05	4.14559e-05	3.70201e-05
LC-MS (+)		8.8084	unknown		680.423		2.65888e-05	2.81478e-05	3.76272e-05	3.17849e-05	3.46892e-05	4.04897e-05	1.86973e-05	1.89289e-05	2.47552e-05	2.61666e-05	6.97262e-05	9.15586e-05
LC-MS (+)		8.81622	unknown		610.26		0.000466887	0.000499134	0.0003983	0.000496531	0.000442395	0.000412783	0.000290329	0.000290221	0.000240183	0.000319859	0.00023651	0.0002496
LC-MS (+)		8.86315	unknown		329.277		3.39106e-05	3.49745e-05	2.8155e-05	3.32318e-05	2.93176e-05	2.60953e-05	2.44481e-05	2.55025e-05	2.63724e-05	2.19756e-05	2.38084e-05	2.15909e-05
LC-MS (+)		8.89837	unknown		474.3		1.83641e-05	1.85737e-05	2.54537e-05	1.87233e-05	2.02877e-05	2.71094e-05	3.81588e-05	3.74124e-05	1.70174e-05	1.72905e-05	4.51435e-05	5.76354e-05
LC-MS (+)		8.90906	unknown		167.154		7.02869e-06	7.58361e-06	7.39099e-06	6.56191e-06	6.54267e-06	6.42876e-06	3.49785e-06	3.549e-06	5.21691e-06	4.96522e-06	4.62723e-06	4.196e-06
LC-MS (+)		8.91879	unknown		290.24		2.03724e-05	2.18837e-05	2.07202e-05	1.92109e-05	1.8391e-05	1.77904e-05	1.77856e-05	1.79046e-05	1.59891e-05	1.57599e-05	1.50327e-05	1.48613e-05
LC-MS (+)		8.92839	unknown		702.371		1.94817e-05	2.10107e-05	2.65417e-05	2.01741e-05	2.24275e-05	2.72389e-05	0.000177031	0.000174444	0.000168774	0.000163542	0.000170672	0.000179417
LC-MS (+)		8.93561	unknown		703.357		5.53666e-06	6.12499e-06	6.93712e-06	5.82915e-06	6.30053e-06	7.22845e-06	6.53041e-05	6.3243e-05	6.14531e-05	5.90116e-05	6.01945e-05	6.13285e-05
LC-MS (+)		8.9609	unknown		483.638		5.14691e-06	5.25585e-06	7.73015e-06	5.51497e-06	6.85851e-06	7.44261e-06	3.50869e-06	3.87895e-06	4.59676e-06	5.06e-06	1.43895e-05	1.88065e-05
LC-MS (+)		8.97603	unknown		350.289		6.30194e-05	6.17105e-05	7.99548e-05	7.83489e-05	9.10643e-05	6.90418e-05	7.92231e-05	8.20786e-05	9.27082e-05	8.56409e-05	9.27555e-05	9.2013e-05
LC-MS (+)		8.98874	unknown		724.447		1.20256e-05	1.23581e-05	1.79174e-05	1.28794e-05	1.43501e-05	1.80502e-05	8.72783e-06	9.09045e-06	9.70777e-06	1.2441e-05	3.39824e-05	4.62834e-05
LC-MS (+)		8.99584	unknown		209.156		3.7769e-05	3.75195e-05	3.3346e-05	3.89951e-05	3.1566e-05	3.17711e-05	2.84867e-05	3.00399e-05	3.37795e-05	3.06892e-05	3.52922e-05	3.4173e-05
LC-MS (+)		9.01913	unknown		382.257		9.46084e-06	9.40429e-06	6.9273e-06	1.02175e-05	9.54278e-06	6.63355e-06	1.68118e-05	1.77508e-05	1.45748e-05	1.72045e-05	1.28988e-05	1.42464e-05
LC-MS (+)		9.05896	unknown		639.956		5.08641e-06	5.04421e-06	1.65122e-06	1.64503e-06	1.8019e-06	5.32557e-06	8.22929e-06	7.15529e-06	2.07082e-06	1.05091e-05	6.44916e-06	6.15374e-06
LC-MS (+)		9.06509	unknown		661.241		6.15355e-06	6.18087e-06	8.36095e-06	8.35214e-06	9.57989e-06	9.08811e-06	3.44278e-06	3.38287e-06	4.0002e-06	6.16014e-06	5.31522e-06	5.08377e-06
LC-MS (+)		9.07629	unknown		196.16		3.14819e-05	3.22651e-05	2.78778e-05	2.86285e-05	2.36473e-05	2.8116e-05	2.89452e-05	2.91761e-05	3.10601e-05	2.72664e-05	2.61137e-05	2.39646e-05
LC-MS (+)		9.08697	unknown		137.092		0.00010062	0.000100977	8.86605e-05	0.000103667	9.27139e-05	8.16122e-05	9.18105e-05	9.328e-05	0.000101878	9.77594e-05	0.000102887	0.00010065
LC-MS (+)		9.09972	unknown		193.145		2.16186e-05	2.29783e-05	1.9085e-05	2.20212e-05	2.0284e-05	1.75389e-05	1.99142e-05	2.04201e-05	2.17034e-05	2.07303e-05	2.2061e-05	2.12114e-05
LC-MS (+)		9.12913	unknown		512.989		4.20954e-06	4.47828e-06	5.70563e-06	4.64796e-06	4.62341e-06	6.43195e-06	3.20062e-06	2.90282e-06	3.47509e-06	3.6729e-06	1.25155e-05	1.64544e-05
LC-MS (+)		9.13293	unknown		211.12		1.23495e-05	1.29256e-05	1.09308e-05	1.27191e-05	1.2426e-05	1.01485e-05	1.38503e-05	1.39821e-05	1.1797e-05	1.22376e-05	1.28435e-05	1.20763e-05
LC-MS (+)		9.13526	unknown		648.394		1.02284e-05	1.06853e-05	1.0165e-05	8.18284e-06	9.93441e-06	9.54557e-06	4.64503e-06	4.7589e-06	3.52891e-06	4.3159e-06	3.20238e-06	3.10395e-06
LC-MS (+)		9.15135	unknown		243.103		6.49491e-05	6.36835e-05	5.23241e-05	5.62985e-05	5.87253e-05	5.70653e-05	8.95626e-05	9.39174e-05	6.60366e-05	6.94177e-05	7.51552e-05	7.36027e-05
LC-MS (+)		9.15567	unknown		768.98		3.64673e-06	3.4937e-06	4.40958e-06	3.85123e-06	4.39519e-06	5.17617e-06	2.41352e-06	2.50489e-06	2.9885e-06	3.3182e-06	1.07812e-05	1.3149e-05
LC-MS (+)		9.16608	unknown		197.091		1.34857e-05	1.18469e-05	1.02226e-05	1.27966e-05	1.14875e-05	1.11108e-05	1.05774e-05	1.14018e-05	9.32276e-06	9.57002e-06	9.62411e-06	9.06339e-06
LC-MS (+)		9.18318	unknown		213.092		5.11237e-05	4.77533e-05	4.19256e-05	5.00746e-05	4.80107e-05	4.26472e-05	3.81902e-05	4.42763e-05	3.31743e-05	3.4566e-05	3.375e-05	3.32205e-05
LC-MS (+)		9.18721	unknown		297.111		1.96723e-05	1.82939e-05	1.58745e-05	1.80622e-05	1.85958e-05	1.57023e-05	1.35078e-05	1.54333e-05	1.08894e-05	1.28565e-05	1.13215e-05	1.16841e-05
LC-MS (+)		9.1951	unknown		258.093		5.72229e-05	5.35497e-05	4.57644e-05	5.62794e-05	5.43713e-05	4.85139e-05	4.25504e-05	4.78112e-05	3.60368e-05	3.73719e-05	3.81614e-05	3.7238e-05
LC-MS (+)		9.20613	unknown		194.148		3.16578e-05	3.0505e-05	2.70168e-05	3.01219e-05	2.83334e-05	2.48974e-05	2.83071e-05	3.07735e-05	3.30082e-05	3.08728e-05	3.10167e-05	3.18552e-05
LC-MS (+)		9.21749	unknown		529.096		6.53528e-06	6.01886e-06	6.28463e-06	6.98313e-06	6.11215e-06	6.50133e-06	6.19552e-06	7.25829e-06	5.59802e-06	6.4216e-06	5.37737e-06	5.38109e-06
LC-MS (+)		9.23708	unknown		533.001		9.14698e-06	8.76601e-06	1.40969e-05	9.45207e-06	1.12421e-05	1.37095e-05	9.06232e-06	7.84887e-06	8.77282e-06	9.35662e-06	3.00327e-05	4.34065e-05
LC-MS (+)		9.28003	unknown		473.265		3.81275e-06	3.75925e-06	1.14905e-05	6.90726e-06	8.75488e-06	3.33327e-06	8.44307e-06	9.04722e-06	7.60245e-06	6.80275e-06	4.95692e-06	5.55725e-06
LC-MS (+)		9.29313	unknown		222.184		0.000145563	0.000145699	0.000210906	0.000205958	0.000135826	0.000203133	0.000129855	0.000144353	0.000168049	0.000112991	0.000114777	0.000110827
LC-MS (+)		9.30099	unknown		673.337		3.9732e-08	0	1.57908e-08	0	0	3.80116e-08	1.24887e-05	1.28923e-05	1.24515e-05	1.25128e-05	1.06923e-05	1.06479e-05
LC-MS (+)		9.3123	unknown		547.679		7.08093e-06	7.86307e-06	1.10621e-05	8.5646e-06	8.65845e-06	1.10124e-05	5.41809e-06	5.88625e-06	6.39858e-06	7.75205e-06	2.41861e-05	3.84615e-05
LC-MS (+)		9.31822	unknown		519.307		7.77586e-06	7.57123e-06	1.67975e-05	2.1354e-05	9.81845e-06	7.21632e-06	6.13347e-06	5.86903e-06	7.61066e-06	1.28399e-05	6.3924e-06	9.68177e-06
LC-MS (+)		9.32834	unknown		310.237		4.93536e-05	5.24163e-05	3.38994e-05	4.31528e-05	4.70523e-05	3.89413e-05	4.20514e-05	4.26602e-05	3.28971e-05	4.44281e-05	3.08665e-05	3.03134e-05
LC-MS (+)		9.34103	unknown		562.357		4.13002e-06	4.54475e-06	6.28177e-06	4.7658e-06	5.26285e-06	6.98784e-06	2.7348e-05	2.80465e-05	4.50513e-06	4.6484e-06	1.52385e-05	2.2068e-05
LC-MS (+)		9.35147	unknown		465.178		1.77953e-05	1.81693e-05	1.36351e-05	1.72667e-05	1.65488e-05	1.48064e-05	3.06743e-05	2.93956e-05	2.33153e-05	2.25524e-05	2.31124e-05	2.35028e-05
LC-MS (+)		9.36293	unknown		175.17		3.59696e-06	3.39761e-06	3.81009e-06	4.36352e-06	3.63458e-06	3.63511e-06	3.80991e-06	3.66128e-06	4.13147e-06	3.82855e-06	3.83366e-06	3.65354e-06
LC-MS (+)		9.37596	unknown		345.32		2.64151e-05	2.68786e-05	2.65903e-05	2.90836e-05	2.6208e-05	2.7134e-05	2.83313e-05	2.74948e-05	3.21798e-05	2.70362e-05	2.94676e-05	2.71137e-05
LC-MS (+)		9.39683	unknown		303.162		1.51991e-05	1.60183e-05	1.33312e-05	1.39928e-05	1.36145e-05	1.25504e-05	1.68537e-05	1.60512e-05	1.41891e-05	1.31752e-05	1.40809e-05	1.32429e-05
LC-MS (+)		9.42745	unknown		508.277		9.83445e-06	1.06293e-05	3.8106e-05	1.21626e-05	3.49339e-05	9.37604e-06	2.75981e-05	2.91124e-05	3.13218e-05	2.86625e-05	1.3102e-05	1.31261e-05
LC-MS (+)		9.45789	unknown		577.03		3.92103e-06	4.01531e-06	5.78008e-06	3.50925e-06	4.68118e-06	5.8456e-06	3.42187e-06	3.64786e-06	3.61166e-06	3.86951e-06	1.37607e-05	2.17637e-05
LC-MS (+)		9.49682	unknown		232.226		4.12873e-05	4.45168e-05	5.08679e-05	4.97668e-05	5.62292e-05	4.67002e-05	4.43958e-05	4.6462e-05	5.82695e-05	5.60358e-05	5.544e-05	5.38296e-05
LC-MS (+)		9.50676	unknown		252.204		8.31416e-06	8.40149e-06	7.36767e-06	8.21734e-06	7.65014e-06	6.27859e-06	6.92019e-06	7.12609e-06	8.59508e-06	7.3167e-06	7.70766e-06	7.95512e-06
LC-MS (+)		9.51812	unknown		233.186		1.25871e-05	1.28018e-05	1.3011e-05	1.36341e-05	1.39622e-05	1.21391e-05	1.28595e-05	1.31611e-05	1.41663e-05	1.31685e-05	1.34378e-05	1.3217e-05
LC-MS (+)		9.52868	unknown		308.222		4.43158e-05	4.68514e-05	4.46892e-05	5.19311e-05	5.72992e-05	4.00655e-05	5.56135e-05	5.53214e-05	4.34451e-05	6.46174e-05	4.07422e-05	3.92946e-05
LC-MS (+)		9.53665	unknown		302.237		3.48565e-05	3.6955e-05	3.40704e-05	3.08102e-05	3.131e-05	2.83061e-05	2.08222e-05	2.17525e-05	2.34822e-05	1.71881e-05	1.80985e-05	1.83277e-05
LC-MS (+)		9.5471	unknown		276.044		3.02876e-06	3.10751e-06	2.56253e-06	2.77949e-06	2.6363e-06	2.438e-06	5.12398e-06	5.16377e-06	5.2388e-06	4.70194e-06	4.58635e-06	4.49696e-06
LC-MS (+)		9.55802	unknown		720.311		1.61306e-07	1.54994e-07	1.15286e-07	5.80156e-08	9.60411e-08	1.19869e-07	3.94974e-06	3.78469e-06	5.36431e-06	5.46108e-06	6.21342e-06	5.85916e-06
LC-MS (+)		9.5943	unknown		292.226		4.74462e-05	4.95324e-05	4.59941e-05	5.81792e-05	5.50548e-05	4.82441e-05	5.33509e-05	5.31905e-05	5.49399e-05	5.60416e-05	4.80077e-05	5.32877e-05
LC-MS (+)		9.66536	unknown		107.063		1.12852e-05	1.15744e-05	1.1375e-05	1.23812e-05	1.28773e-05	9.23652e-06	2.51377e-05	2.61415e-05	2.36014e-05	2.49375e-05	2.1485e-05	2.18388e-05
LC-MS (+)	Alkaloids	9.67916	Carapanaubine	C23H28N2O6	428.198	9.6	1.89e-07	3.02e-07	3.02e-07	2.34e-07	1.36e-07	4.2e-08	0.000351937	0.000351937	0.000263908	0.000310651	0.000222723	0.00024044
LC-MS (+)		9.68515	unknown		458.147		2.58071e-05	2.49019e-05	3.10851e-05	2.79892e-05	3.1463e-05	2.09923e-05	1.76477e-05	1.56858e-05	8.8907e-06	1.25435e-05	6.99266e-06	7.57535e-06
LC-MS (+)		9.6967	unknown		406.241		9.01614e-08	5.95265e-08	2.01462e-07	1.03284e-07	2.15157e-07	6.71885e-08	8.13024e-05	8.10951e-05	6.78629e-05	7.19356e-05	6.95137e-05	6.84442e-05
LC-MS (+)		9.70542	unknown		442.128		5.53877e-08	4.40607e-08	1.09228e-07	0	8.12052e-08	4.36549e-08	1.23519e-05	1.28197e-05	1.48926e-05	1.29559e-05	1.613e-05	1.58436e-05
LC-MS (+)		9.71992	unknown		210.157		4.99459e-07	5.07575e-07	3.75211e-07	4.42282e-07	4.26842e-07	2.77499e-07	1.90166e-05	1.92665e-05	1.53994e-05	1.86954e-05	1.54436e-05	1.54712e-05
LC-MS (+)		9.72595	unknown		242.089		2.96749e-05	2.97369e-05	2.41669e-05	2.73369e-05	2.97585e-05	2.36331e-05	1.1101e-05	1.02536e-05	7.89057e-06	8.22568e-06	8.15342e-06	8.47961e-06
LC-MS (+)		9.74611	unknown		277.127		3.23572e-05	3.71464e-05	7.09986e-06	5.34018e-06	7.08507e-06	6.02197e-05	2.89054e-05	2.50192e-05	5.5718e-06	4.86494e-05	3.62557e-05	4.04158e-05
LC-MS (+)		9.75505	unknown		400.194		8.4041e-06	8.36295e-06	6.80581e-06	7.34929e-06	6.9219e-06	6.52099e-06	7.96529e-06	7.30394e-06	2.45247e-06	5.11735e-06	2.30539e-06	2.08922e-06
LC-MS (+)		9.77088	unknown		452.188		2.1611e-05	2.17388e-05	1.74724e-05	1.94061e-05	1.93569e-05	1.9285e-05	5.42528e-06	5.38988e-06	4.34068e-06	4.00252e-06	4.28056e-06	3.97875e-06
LC-MS (+)		9.78579	unknown		526.24		1.1268e-05	1.15402e-05	8.65791e-06	1.113e-05	1.03972e-05	8.46338e-06	3.47025e-06	3.60031e-06	3.34815e-06	3.96509e-06	3.76195e-06	3.88226e-06
LC-MS (+)		9.80045	unknown		144.13		8.12451e-05	8.32425e-05	4.74473e-05	5.11377e-05	4.80574e-05	7.80061e-05	7.7133e-05	7.80317e-05	7.24559e-05	8.52358e-05	9.32641e-05	9.50543e-05
LC-MS (+)		9.83078	unknown		189.129		6.49918e-06	6.65546e-06	6.46249e-06	7.65047e-06	5.88488e-06	6.15505e-06	1.17956e-05	1.1793e-05	1.15639e-05	1.18693e-05	1.05727e-05	1.13709e-05
LC-MS (+)		9.83701	unknown		386.219		2.73548e-05	2.96753e-05	2.81113e-05	3.30013e-05	2.48493e-05	2.58502e-05	5.48594e-05	5.5697e-05	5.82197e-05	5.78613e-05	5.12202e-05	5.40093e-05
LC-MS (+)		9.87903	unknown		187.126		1.84899e-05	1.88997e-05	2.00321e-05	1.97983e-05	1.9554e-05	2.18113e-05	1.84984e-05	1.93834e-05	2.35651e-05	2.05062e-05	2.08083e-05	1.99973e-05
LC-MS (+)		9.90675	unknown		443.238		2.00349e-05	2.0657e-05	1.7378e-05	1.11394e-05	2.17848e-05	9.39905e-06	8.86346e-06	9.33814e-06	1.46336e-05	1.19419e-05	1.30245e-05	1.43738e-05
LC-MS (+)		9.95686	unknown		490.278		4.71464e-06	5.03792e-06	1.05094e-05	1.14553e-05	7.39617e-06	2.33131e-06	6.418e-06	6.82219e-06	3.44144e-06	2.4057e-06	1.3925e-06	6.2036e-06
LC-MS (+)		9.9799	unknown		252.193		1.09592e-05	1.11076e-05	9.30949e-06	1.23397e-05	1.16596e-05	8.23134e-06	5.35119e-06	5.59925e-06	6.23028e-06	5.67934e-06	5.17743e-06	5.21492e-06
LC-MS (+)		10.0036	unknown		221.187		2.89427e-05	2.88983e-05	2.36168e-05	2.83771e-05	2.35907e-05	1.9183e-05	4.42542e-05	4.4406e-05	4.1922e-05	3.97849e-05	3.89252e-05	3.82068e-05
LC-MS (+)		10.0403	unknown		148.023		2.34867e-05	2.37699e-05	2.67943e-05	1.52936e-05	1.28194e-05	3.7083e-05	4.44513e-06	5.05879e-06	1.25581e-05	1.12007e-05	4.64641e-06	5.41113e-06
LC-MS (+)		10.0922	unknown		201.163		3.47389e-05	3.46082e-05	2.92674e-05	3.27326e-05	2.96962e-05	2.83315e-05	2.47803e-05	2.56217e-05	2.43167e-05	2.37166e-05	2.23907e-05	2.25761e-05
LC-MS (+)		10.1358	unknown		223.157		2.00989e-05	2.04592e-05	1.9677e-05	1.97399e-05	1.98434e-05	1.79957e-05	1.12218e-05	1.11795e-05	1.14687e-05	1.37479e-05	1.14571e-05	1.12842e-05
LC-MS (+)		10.1461	unknown		240.195		7.37745e-05	7.54428e-05	7.05252e-05	7.19362e-05	7.28767e-05	6.92853e-05	3.46613e-05	3.6487e-05	3.77032e-05	4.30454e-05	3.5311e-05	3.56842e-05
LC-MS (+)		10.1578	unknown		284.09		9.14101e-06	9.46976e-06	8.91063e-06	7.28059e-06	7.16834e-06	7.96127e-06	2.829e-06	3.01046e-06	2.44349e-06	2.23786e-06	1.82522e-06	1.98325e-06
LC-MS (+)		10.1742	unknown		271.19		2.33139e-05	2.30628e-05	2.05045e-05	2.3378e-05	2.31034e-05	2.22884e-05	2.57507e-05	2.65584e-05	2.85994e-05	2.81124e-05	2.61536e-05	2.527e-05
LC-MS (+)		10.1829	unknown		237.184		2.042e-05	2.07587e-05	1.68678e-05	1.99337e-05	1.90339e-05	1.75252e-05	1.91927e-05	1.87257e-05	1.66186e-05	1.78366e-05	1.68756e-05	1.74319e-05
LC-MS (+)		10.1851	unknown		219.173		4.24411e-05	4.31997e-05	4.24162e-05	4.34185e-05	4.44479e-05	4.5212e-05	4.39371e-05	4.4325e-05	4.70031e-05	4.73176e-05	4.67289e-05	4.57648e-05
LC-MS (+)		10.1993	unknown		163.076		6.19683e-06	6.13857e-06	4.88148e-06	5.36748e-06	5.91156e-06	5.29258e-06	1.70737e-05	1.64274e-05	1.70618e-05	1.67405e-05	1.58821e-05	1.68784e-05
LC-MS (+)		10.2459	unknown		211.126		1.10672e-05	1.12364e-05	6.11866e-06	7.42925e-06	5.82459e-06	4.90988e-06	1.05034e-05	1.02337e-05	4.85262e-06	5.44056e-06	4.83004e-06	5.03249e-06
LC-MS (+)		10.2672	unknown		417.247		3.2704e-05	3.23664e-05	8.99658e-05	9.42766e-05	0.000129939	4.2571e-05	0.00034847	0.000343336	0.000104045	0.000174961	6.95645e-05	4.06086e-05
LC-MS (+)		10.2885	unknown		328.247		7.38895e-05	7.50962e-05	3.84153e-05	5.1449e-05	3.8197e-05	2.74195e-05	7.24333e-05	7.02303e-05	2.96496e-05	3.61218e-05	2.764e-05	3.08674e-05
LC-MS (+)		10.3142	unknown		286.112		1.85005e-05	1.90668e-05	1.58081e-05	1.58948e-05	1.56419e-05	1.48214e-05	8.50693e-06	8.39055e-06	6.94829e-06	7.47071e-06	7.29442e-06	7.53922e-06
LC-MS (+)		10.319	unknown		371.215		1.03664e-05	1.10911e-05	2.27839e-06	2.36766e-06	2.38106e-06	2.26322e-06	1.83909e-06	1.87475e-06	1.68958e-06	2.15731e-06	3.91578e-05	1.14366e-05
LC-MS (+)		10.3356	unknown		345.127		4.48704e-06	4.30529e-06	5.82239e-06	4.62307e-06	4.40694e-06	5.08599e-06	4.44774e-06	4.98899e-06	7.95909e-06	4.68936e-06	4.93336e-06	3.44949e-05
LC-MS (+)		10.3546	unknown		236.172		2.22574e-05	2.26225e-05	1.89829e-05	2.13468e-05	1.8979e-05	1.69518e-05	2.28289e-05	2.25779e-05	2.0932e-05	2.18358e-05	2.02067e-05	1.94314e-05
LC-MS (+)		10.3841	unknown		217.158		2.45876e-05	2.44541e-05	1.85184e-05	2.06033e-05	1.98291e-05	1.80025e-05	2.20912e-05	2.37526e-05	2.26101e-05	2.29789e-05	2.23556e-05	2.32637e-05
LC-MS (+)		10.4203	unknown		269.175		2.42936e-05	2.47292e-05	1.64614e-05	2.76875e-05	2.79356e-05	1.73852e-05	3.65875e-05	3.66886e-05	2.92754e-05	3.70898e-05	2.98678e-05	3.10806e-05
LC-MS (+)		10.4284	unknown		427.266		3.5776e-05	3.65109e-05	2.13096e-05	3.6707e-05	3.79973e-05	1.95139e-05	4.58048e-05	4.67825e-05	3.24453e-05	4.36943e-05	3.25059e-05	3.49312e-05
LC-MS (+)		10.4408	unknown		458.288		9.83495e-06	1.0076e-05	8.64943e-06	9.83403e-06	8.9616e-06	8.74473e-06	1.25169e-05	1.19601e-05	1.08146e-05	1.14816e-05	1.05199e-05	9.93784e-06
LC-MS (+)		10.4606	unknown		352.244		3.09597e-05	3.1214e-05	2.26382e-05	2.41788e-05	2.30259e-05	2.03023e-05	2.13748e-05	2.29829e-05	2.03998e-05	1.92742e-05	1.56123e-05	1.73411e-05
LC-MS (+)		10.4726	unknown		309.252		3.14611e-05	3.14665e-05	2.02016e-05	2.95799e-05	2.02155e-05	2.36784e-05	2.01366e-05	2.07595e-05	1.48623e-05	1.58547e-05	1.24796e-05	1.50613e-05
LC-MS (+)		10.4898	unknown		467.179		5.64475e-06	5.77358e-06	8.12558e-06	7.4351e-06	4.62712e-06	4.33888e-06	6.98329e-06	7.32815e-06	4.56882e-06	5.0466e-06	3.63102e-06	2.96216e-06
LC-MS (+)		10.5922	unknown		179.996		2.54418e-06	2.64154e-06	2.3681e-06	1.8162e-06	1.87696e-06	3.79014e-06	6.15514e-07	6.69731e-07	4.69538e-06	1.65249e-06	7.16028e-07	6.96451e-07
LC-MS (+)		10.6112	unknown		466.235		3.68703e-06	3.75083e-06	1.35808e-05	7.9796e-06	1.14306e-05	2.98697e-06	2.1407e-05	2.22606e-05	8.82397e-06	1.19346e-05	5.44534e-06	5.63371e-06
LC-MS (+)		10.62	unknown		232.201		1.96631e-05	2.10058e-05	1.54713e-05	2.17197e-05	2.25893e-05	1.5446e-05	1.50225e-05	1.57524e-05	1.56033e-05	1.46772e-05	1.29611e-05	1.32853e-05
LC-MS (+)	Terpenes	10.6785	Rishitin	C14H22O2	222.16	-8.1	6.75e-06	7.24e-06	8e-06	7.03e-06	7.22e-06	8.13e-06	0.000208274	0.000208274	0.000191021	0.000202993	0.00018535	0.000190756
LC-MS (+)		10.6852	unknown		419.2		5.30727e-06	5.28182e-06	1.24753e-05	5.63014e-06	1.08305e-05	3.78186e-06	9.2854e-06	9.62118e-06	1.14261e-05	1.16471e-05	3.57768e-06	4.97585e-06
LC-MS (+)		10.6979	unknown		229.201		4.25554e-05	4.37096e-05	3.87199e-05	4.91485e-05	5.10769e-05	3.95064e-05	5.203e-05	5.0797e-05	5.55096e-05	5.6696e-05	5.35759e-05	5.29824e-05
LC-MS (+)		10.71	unknown		181.117		1.04917e-05	1.03457e-05	7.60216e-06	9.23486e-06	6.92011e-06	1.01796e-05	1.93251e-05	1.90969e-05	1.45908e-05	1.87606e-05	1.93238e-05	1.81895e-05
LC-MS (+)		10.7158	unknown		135.106		1.30256e-05	1.33235e-05	9.7299e-06	1.31378e-05	8.20132e-06	2.02505e-05	4.64454e-05	4.5655e-05	3.06814e-05	3.3578e-05	3.48278e-05	3.20871e-05
LC-MS (+)		10.726	unknown		225.08		1.53101e-05	1.67433e-05	1.27168e-05	1.46895e-05	1.41504e-05	1.44247e-05	7.71953e-06	7.58427e-06	7.64695e-06	7.87858e-06	6.34368e-06	6.93708e-06
LC-MS (+)		10.747	unknown		203.193		3.69559e-05	3.84735e-05	3.76395e-05	3.62291e-05	3.42391e-05	3.58232e-05	3.45632e-05	3.6771e-05	4.12748e-05	3.9308e-05	3.85847e-05	3.66766e-05
LC-MS (+)		10.7583	unknown		228.231		0.000207198	0.000209913	0.000249873	0.00023825	0.000250757	0.000248919	0.000222543	0.000227075	0.00029012	0.000272637	0.000278933	0.000268604
LC-MS (+)		10.7856	unknown		519.289		9.90845e-06	1.04323e-05	7.43801e-06	7.82989e-06	8.37572e-06	7.71167e-06	2.07587e-06	2.25239e-06	1.56715e-06	2.05693e-06	1.84232e-06	1.81613e-06
LC-MS (+)		10.8146	unknown		451.761		8.39125e-07	7.87896e-07	6.73442e-06	3.36789e-06	6.90481e-06	4.91922e-07	7.5403e-06	8.1412e-06	2.67382e-06	3.85052e-06	3.69456e-06	1.39379e-06
LC-MS (+)		10.8647	unknown		177.06		9.73971e-05	9.69508e-05	7.72804e-05	9.0499e-05	9.81793e-05	8.69805e-05	8.00595e-05	8.39857e-05	8.18749e-05	9.03345e-05	6.78747e-05	7.07995e-05
LC-MS (+)		10.8717	unknown		312.248		0.000150059	0.000153618	0.000100024	0.000155414	0.00012946	8.16874e-05	9.15624e-05	9.42692e-05	7.68725e-05	0.000108554	6.67939e-05	6.47166e-05
LC-MS (+)		10.8761	unknown		89.0379		1.24164e-05	1.27324e-05	9.77045e-06	1.17531e-05	1.18888e-05	1.10458e-05	8.22832e-06	9.06164e-06	9.11919e-06	9.54088e-06	7.49093e-06	7.5375e-06
LC-MS (+)		10.8929	unknown		288.137		1.37174e-05	1.42596e-05	1.85703e-05	1.51463e-05	1.8457e-05	1.57836e-05	1.42685e-05	1.41064e-05	1.83448e-05	1.6756e-05	1.70701e-05	1.60667e-05
LC-MS (+)		10.8974	unknown		187.178		5.18048e-06	5.34486e-06	5.19616e-06	5.34975e-06	4.55208e-06	5.59628e-06	5.96957e-06	5.41354e-06	6.01118e-06	5.7794e-06	6.17066e-06	5.48359e-06
LC-MS (+)		10.9164	unknown		219.173		7.26084e-05	7.71036e-05	8.74002e-05	7.23831e-05	6.52588e-05	8.59383e-05	7.45846e-05	7.49482e-05	7.49216e-05	7.11219e-05	7.18368e-05	6.94917e-05
LC-MS (+)		10.9506	unknown		292.243		7.42399e-05	7.66053e-05	8.00779e-05	7.62676e-05	7.758e-05	7.35615e-05	7.5465e-05	7.47911e-05	5.58043e-05	7.15153e-05	4.96415e-05	3.74882e-05
LC-MS (+)		10.9916	unknown		216.217		1.52142e-05	2.29794e-05	2.19161e-05	1.86863e-05	1.82686e-05	2.51194e-05	1.95237e-05	1.86865e-05	1.79916e-05	2.18731e-05	2.4277e-05	2.3219e-05
LC-MS (+)		11.0019	unknown		325.105		1.45145e-05	1.55495e-05	1.15096e-05	1.39214e-05	1.45184e-05	1.14099e-05	6.62055e-06	6.35391e-06	5.53679e-06	6.43366e-06	4.95145e-06	5.25993e-06
LC-MS (+)		11.0122	unknown		192.13		1.82506e-05	1.93638e-05	6.4233e-06	5.86492e-06	6.25107e-06	2.22757e-05	1.75563e-05	1.5511e-05	7.17881e-06	1.92427e-05	2.29619e-05	2.15279e-05
LC-MS (+)		11.029	unknown		337.026		1.30601e-05	1.31079e-05	1.20796e-05	1.31389e-05	1.39856e-05	1.12699e-05	8.68785e-06	8.58394e-06	9.75255e-06	9.23101e-06	8.80798e-06	9.2927e-06
LC-MS (+)		11.0518	unknown		334.293		0.000753429	0.000756561	0.000980253	0.000901384	0.00101575	0.000923632	0.000879967	0.000874621	0.00113223	0.000975914	0.0010819	0.00105843
LC-MS (+)		11.0797	unknown		457.329		1.79325e-05	1.80451e-05	1.3527e-05	1.63801e-05	1.52306e-05	1.32213e-05	9.60415e-06	9.59289e-06	8.6517e-06	8.86519e-06	7.81466e-06	8.47927e-06
LC-MS (+)		11.1257	unknown		269.196		3.13146e-05	3.20435e-05	2.29133e-05	3.05885e-05	3.03122e-05	2.41658e-05	3.29523e-05	3.59743e-05	3.25558e-05	3.23336e-05	3.02685e-05	3.08702e-05
LC-MS (+)		11.1548	unknown		379.322		2.78024e-05	2.94248e-05	2.46171e-05	2.76092e-05	2.74298e-05	2.24212e-05	2.5793e-05	2.51214e-05	3.04128e-05	2.51426e-05	2.87155e-05	2.67892e-05
LC-MS (+)		11.1628	unknown		378.319		9.46204e-05	0.000102625	0.000125474	0.000123408	0.000138123	0.000115794	0.000115505	0.000121396	0.000157214	0.000128234	0.000144997	0.000137955
LC-MS (+)		11.1767	unknown		245.226		1.59277e-05	1.67184e-05	1.49458e-05	1.5117e-05	1.56365e-05	1.44259e-05	1.20155e-05	1.18973e-05	1.20057e-05	1.14676e-05	1.12886e-05	1.17996e-05
LC-MS (+)		11.1975	unknown		421.219		1.62747e-05	1.67372e-05	1.36566e-05	1.64388e-05	1.4437e-05	1.18249e-05	1.43828e-05	1.41295e-05	1.20775e-05	1.22578e-05	1.18194e-05	1.17369e-05
LC-MS (+)		11.2214	unknown		423.235		1.18633e-05	1.20751e-05	1.10845e-05	1.34596e-05	1.34729e-05	1.12335e-05	1.3567e-05	1.48183e-05	1.26575e-05	1.29111e-05	1.16091e-05	1.24899e-05
LC-MS (+)		11.2264	unknown		447.232		5.5134e-06	5.94317e-06	3.52711e-05	1.07531e-05	2.83286e-05	4.71467e-06	1.75282e-05	1.69059e-05	1.78487e-05	2.65843e-05	9.82742e-06	5.82644e-06
LC-MS (+)		11.2458	unknown		233.982		3.55715e-06	3.74398e-06	3.35976e-06	3.6776e-06	3.42709e-06	3.86731e-06	2.51799e-06	2.74081e-06	3.04575e-06	2.65198e-06	3.15137e-06	2.98959e-06
LC-MS (+)		11.2625	unknown		393.308		1.35949e-05	1.47582e-05	1.0365e-05	1.80334e-05	1.04695e-05	1.02511e-05	1.45428e-05	1.42786e-05	8.34897e-06	9.61075e-06	8.43641e-06	1.00696e-05
LC-MS (+)		11.2739	unknown		314.267		6.54506e-05	6.59097e-05	4.79614e-05	5.44718e-05	5.27513e-05	3.62585e-05	5.39743e-05	5.5694e-05	3.06906e-05	4.65285e-05	2.74737e-05	3.64837e-05
LC-MS (+)		11.2792	unknown		413.158		8.61922e-06	8.84518e-06	6.72766e-06	8.47717e-06	7.3593e-06	5.89551e-06	2.96566e-06	3.04867e-06	2.75684e-06	2.99567e-06	2.2715e-06	2.75536e-06
LC-MS (+)		11.2866	unknown		308.221		4.93489e-05	5.2901e-05	5.44723e-05	8.24158e-05	7.09111e-05	4.81338e-05	5.61655e-05	5.36843e-05	3.83093e-05	7.25583e-05	5.6337e-05	7.38985e-05
LC-MS (+)	Alkaloids	11.2969	Kalbreclasine	C20H23NO12	469.122	0.7	5.37e-06	5.9e-06	4.83e-06	5.63e-06	5.1e-06	5.5e-06	1.81e-05	1.99e-05	1.63e-05	1.9e-05	1.72e-05	1.86e-05
LC-MS (+)	Alcohols	11.31	Geranylgeraniol	C20H34O	290.264	-8.7	0.00129902	0.00142892	0.00116912	0.00136397	0.00123407	0.00133149	0.000642824	0.000707107	0.000578542	0.000674965	0.000610683	0.000658895
LC-MS (+)		11.3512	unknown		251.173		9.17517e-06	9.27673e-06	7.31407e-06	9.17654e-06	8.31486e-06	6.79379e-06	8.1711e-06	8.22922e-06	1.0061e-05	9.05882e-06	8.68156e-06	9.08806e-06
LC-MS (+)		11.3563	unknown		189.163		1.25521e-05	1.24492e-05	1.00063e-05	1.12913e-05	1.00344e-05	9.92835e-06	7.99555e-06	8.38171e-06	8.31506e-06	7.82492e-06	7.16173e-06	7.87185e-06
LC-MS (+)		11.4145	unknown		158.153		5.05181e-05	5.1163e-05	4.52933e-05	5.0026e-05	4.40878e-05	5.08789e-05	4.49009e-05	4.47276e-05	5.05507e-05	4.63151e-05	4.58951e-05	4.5086e-05
LC-MS (+)		11.4372	unknown		806.444		9.14918e-06	1.0013e-05	5.47025e-05	2.687e-05	4.3905e-05	6.38013e-06	0.000137392	0.000123196	3.01524e-05	8.39791e-05	8.18166e-06	1.01389e-05
LC-MS (+)		11.4491	unknown		448.233		8.38037e-06	8.18401e-06	1.62399e-05	1.1062e-05	8.76292e-06	8.64599e-06	5.44861e-06	4.84513e-06	7.97682e-06	1.29483e-05	1.59238e-06	3.66823e-06
LC-MS (+)		11.4661	unknown		238.179		1.54853e-05	1.61955e-05	1.29407e-05	1.50836e-05	1.45152e-05	1.11249e-05	1.39419e-05	1.43894e-05	1.62451e-05	1.35329e-05	1.38013e-05	1.50475e-05
LC-MS (+)		11.4761	unknown		181.117		3.41351e-05	3.39068e-05	2.7868e-05	3.81253e-05	3.46564e-05	2.72848e-05	3.02145e-05	2.9489e-05	3.12162e-05	3.11312e-05	2.83542e-05	2.8681e-05
LC-MS (+)		11.5029	unknown		355.16		4.86101e-06	4.923e-06	3.31545e-06	4.20559e-06	4.51198e-06	3.19513e-06	1.44584e-05	1.44321e-05	1.38736e-05	1.50356e-05	1.18608e-05	1.40653e-05
LC-MS (+)		11.5075	unknown		182.14		1.44856e-05	1.4533e-05	1.13026e-05	1.18582e-05	9.95942e-06	9.45617e-06	1.07913e-05	1.116e-05	8.45446e-06	9.12026e-06	7.82093e-06	8.78133e-06
LC-MS (+)		11.5245	unknown		384.253		4.94816e-05	5.10612e-05	3.90237e-05	5.12123e-05	4.1157e-05	4.02796e-05	1.25673e-05	1.24505e-05	1.3196e-05	1.53984e-05	1.27079e-05	1.31894e-05
LC-MS (+)		11.5529	unknown		373.304		6.82219e-06	6.98102e-06	9.73949e-06	6.69978e-06	7.92667e-06	9.45592e-06	6.78093e-06	7.62189e-06	1.09175e-05	8.29597e-06	1.14311e-05	9.00211e-06
LC-MS (+)		11.5581	unknown		402.246		4.35217e-06	3.82343e-06	4.24768e-05	1.97825e-05	4.06439e-05	3.74556e-06	6.82072e-05	6.37189e-05	1.90854e-05	3.83135e-05	2.34487e-05	6.68359e-06
LC-MS (+)		11.5667	unknown		299.297		8.19021e-06	7.69091e-06	8.93801e-06	8.12902e-06	9.22763e-06	9.18231e-06	8.16952e-06	8.82267e-06	1.01376e-05	9.66676e-06	1.03634e-05	1.01559e-05
LC-MS (+)		11.5802	unknown		242.284		0.000409411	0.000416296	0.000431303	0.000432795	0.000421549	0.000487508	0.000431799	0.000437597	0.000498648	0.000461222	0.000457365	0.000438764
LC-MS (+)		11.5969	unknown		207.065		4.70861e-05	4.73573e-05	3.63537e-05	4.41657e-05	4.44815e-05	3.71207e-05	2.30407e-05	2.3028e-05	2.33505e-05	2.24586e-05	2.13889e-05	2.23857e-05
LC-MS (+)		11.6197	unknown		630.251		1.40589e-05	1.40239e-05	1.12037e-05	1.19212e-05	1.13799e-05	1.16829e-05	8.4579e-06	8.22816e-06	7.74703e-06	7.4827e-06	7.61214e-06	8.52886e-06
LC-MS (+)		11.6253	unknown		451.177		1.90058e-05	1.88104e-05	1.47817e-05	1.69575e-05	1.5013e-05	1.48925e-05	1.03998e-05	1.02817e-05	9.37892e-06	9.31257e-06	8.7684e-06	9.58712e-06
LC-MS (+)		11.6351	unknown		152.059		1.78098e-05	2.04068e-05	1.51469e-05	1.67111e-05	1.60482e-05	1.52208e-05	1.03924e-05	1.00041e-05	1.07023e-05	9.24715e-06	9.47597e-06	9.15714e-06
LC-MS (+)		11.6453	unknown		211.099		2.65042e-05	2.6712e-05	2.03738e-05	2.33386e-05	2.07216e-05	2.18326e-05	1.29144e-05	1.37721e-05	1.31621e-05	1.24759e-05	1.21625e-05	1.31273e-05
LC-MS (+)		11.6898	unknown		490.263		5.36629e-06	5.54723e-06	1.22501e-05	8.16297e-06	1.19517e-05	5.00131e-06	1.02785e-05	9.71742e-06	1.20789e-05	1.19243e-05	5.19116e-06	5.50544e-06
LC-MS (+)		11.699	unknown		210.182		3.29329e-05	3.42504e-05	3.00875e-05	3.32086e-05	2.96285e-05	2.70776e-05	3.06556e-05	3.23227e-05	3.95639e-05	3.2182e-05	3.42623e-05	3.65109e-05
LC-MS (+)		11.7245	unknown		321.253		6.14993e-05	6.5716e-05	4.60973e-05	5.04449e-05	4.71896e-05	3.93775e-05	4.28553e-05	4.07932e-05	1.45644e-05	4.42257e-05	1.25771e-05	3.14404e-05
LC-MS (+)		11.7471	unknown		260.258		0.000143527	0.000148217	0.000166147	0.000153671	0.000177784	0.000169471	0.000157333	0.00015848	0.000188434	0.000186577	0.000191769	0.00019013
LC-MS (+)		11.7552	unknown		307.236		1.2605e-05	1.36618e-05	1.39773e-05	1.53244e-05	1.16194e-05	1.20962e-05	9.88499e-06	1.06363e-05	1.52074e-05	1.06543e-05	1.09175e-05	1.14427e-05
LC-MS (+)		11.8463	unknown		226.193		1.61868e-05	1.65765e-05	1.70733e-05	1.6929e-05	1.63162e-05	1.87457e-05	1.65902e-05	1.71707e-05	2.0099e-05	1.75135e-05	1.88453e-05	1.72597e-05
LC-MS (+)		11.8626	unknown		351.222		2.52117e-05	2.61017e-05	1.60617e-05	3.54275e-05	2.83791e-05	1.64707e-05	2.0047e-05	1.97862e-05	1.89681e-05	2.11454e-05	1.64196e-05	1.81203e-05
LC-MS (+)		11.8712	unknown		252.193		4.94298e-06	5.31565e-06	5.86229e-06	7.35012e-06	6.08909e-06	7.78421e-06	7.61832e-06	7.77394e-06	8.71518e-06	7.59797e-06	8.59537e-06	8.86652e-06
LC-MS (+)		11.8766	unknown		279.096		1.25181e-05	1.29961e-05	1.37791e-05	1.38429e-05	1.35341e-05	1.59062e-05	1.35837e-05	1.39432e-05	1.59736e-05	1.51381e-05	1.5069e-05	1.4862e-05
LC-MS (+)		11.9005	unknown		596.839		2.15316e-06	2.24012e-06	8.38427e-06	7.23652e-06	1.27514e-05	2.62275e-06	5.47106e-05	5.43711e-05	9.63822e-06	2.20134e-05	3.55658e-06	2.61938e-06
LC-MS (+)		11.9593	unknown		477.363		6.91367e-06	6.82694e-06	4.12985e-06	7.61637e-06	6.99795e-06	4.60442e-06	2.07655e-05	2.00268e-05	1.29979e-05	1.51619e-05	6.0476e-06	1.18688e-05
LC-MS (+)		11.9662	unknown		292.226		3.39098e-05	3.64152e-05	3.31945e-05	4.3947e-05	3.62623e-05	3.07475e-05	2.57019e-05	2.69252e-05	2.79458e-05	3.3372e-05	3.30031e-05	3.90174e-05
LC-MS (+)		11.9797	unknown		311.241		2.91274e-05	3.0585e-05	3.3522e-05	4.70092e-05	4.22648e-05	2.82943e-05	2.69022e-05	2.70446e-05	2.66415e-05	5.07754e-05	4.74466e-05	5.76314e-05
LC-MS (+)		12.0323	unknown		583.324		3.81163e-06	4.05271e-06	8.71643e-06	7.3353e-06	8.58439e-06	2.38897e-06	1.20401e-05	1.18194e-05	5.364e-06	6.7897e-06	2.97473e-06	4.343e-06
LC-MS (+)		12.046	unknown		313.236		1.8381e-05	1.97745e-05	1.57835e-05	1.5171e-05	1.75981e-05	1.39933e-05	1.25572e-05	1.22797e-05	1.01392e-05	1.45767e-05	8.86229e-06	9.1019e-06
LC-MS (+)		12.0602	unknown		831.44		7.75523e-06	8.65399e-06	2.42168e-05	1.54413e-05	2.30552e-05	4.92009e-06	3.11182e-05	3.10298e-05	1.56298e-05	1.64795e-05	9.02321e-06	1.28185e-05
LC-MS (+)		12.0959	unknown		807.449		4.70454e-06	5.27885e-06	2.34321e-05	1.12769e-05	2.63629e-05	3.45926e-06	7.38232e-05	6.9573e-05	2.02028e-05	3.97529e-05	1.48666e-05	8.81778e-06
LC-MS (+)		12.2231	unknown		315.121		1.56227e-05	1.67765e-05	1.17705e-05	1.44773e-05	1.45358e-05	1.21902e-05	7.68185e-06	7.42278e-06	6.41431e-06	8.69588e-06	7.15285e-06	8.53438e-06
LC-MS (+)	Alkaloids	12.24	Luciduline	C13H21NO	207.161	-2.8	0.000566243	0.000622868	0.000509619	0.000594556	0.000537931	0.0005804	0.000405783	0.000446361	0.000365205	0.000426072	0.000385494	0.000415928
LC-MS (+)	Alkaloids	12.26	Anapheline	C13H24N2O	224.187	-4.4	1.62e-06	1.79e-06	1.46e-06	1.7e-06	1.54e-06	1.66e-06	1.06e-06	1.17e-06	9.55e-07	1.11e-06	1.01e-06	1.09e-06
LC-MS (+)		12.2896	unknown		336.249		1.08411e-05	1.13915e-05	8.34845e-06	8.63652e-06	7.88321e-06	8.53869e-06	8.97591e-06	8.95007e-06	9.40361e-06	9.18076e-06	7.47666e-06	7.78707e-06
LC-MS (+)		12.3925	unknown		308.221		6.683e-05	7.13117e-05	5.77261e-05	8.71437e-05	7.23586e-05	5.26235e-05	7.40731e-05	7.42689e-05	4.30658e-05	7.31439e-05	4.39948e-05	6.67633e-05
LC-MS (+)		12.4031	unknown		409.34		2.42321e-05	2.3476e-05	1.54858e-05	2.77755e-05	1.92731e-05	1.33256e-05	4.60423e-05	4.68442e-05	2.77632e-05	3.14189e-05	1.64331e-05	1.86624e-05
LC-MS (+)		12.4242	unknown		324.268		0.000120245	0.000125019	9.75578e-05	0.000107256	9.39382e-05	7.78787e-05	8.00662e-05	8.01344e-05	6.1783e-05	8.67173e-05	4.88654e-05	6.90184e-05
LC-MS (+)		12.4348	unknown		323.268		0.000611356	0.000637069	0.000474429	0.000526086	0.000456042	0.000392857	0.000392371	0.000394094	0.000334433	0.000423743	0.000276953	0.000336039
LC-MS (+)		12.5142	unknown		250.178		8.5166e-06	9.00761e-06	7.046e-06	8.387e-06	6.8577e-06	5.96306e-06	5.95386e-06	6.61456e-06	7.44622e-06	6.41138e-06	4.24226e-06	4.78805e-06
LC-MS (+)		12.5165	unknown		822.42		7.6124e-06	7.38553e-06	4.94828e-05	1.62173e-05	3.11083e-05	5.86119e-06	1.92975e-05	2.1133e-05	2.76726e-05	2.80047e-05	4.54253e-06	5.62485e-06
LC-MS (+)		12.5577	unknown		240.229		1.3113e-05	1.31626e-05	1.4265e-05	1.07512e-05	1.30445e-05	1.50951e-05	9.77379e-06	9.2851e-06	1.48291e-05	1.47395e-05	2.32702e-05	2.22877e-05
LC-MS (+)		12.566	unknown		272.316		0.000238896	0.000251955	0.00025853	0.000266394	0.000296882	0.000343586	0.00033115	0.000335484	0.000338284	0.000359989	0.000413656	0.00040728
LC-MS (+)		12.5979	unknown		297.256		3.15968e-05	3.2953e-05	3.90954e-05	3.70641e-05	3.86248e-05	4.46623e-05	3.72722e-05	4.04957e-05	4.58723e-05	4.80549e-05	5.60433e-05	5.44566e-05
LC-MS (+)		12.6089	unknown		68.6936		9.08219e-06	7.72079e-06	9.91583e-06	9.16218e-06	1.04105e-05	1.03534e-05	9.85187e-06	1.00035e-05	1.14817e-05	1.21311e-05	1.3605e-05	1.28499e-05
LC-MS (+)		12.616	unknown		51.8974		3.12685e-06	3.01205e-06	2.44042e-06	2.30758e-06	2.47945e-06	1.11612e-06	2.10621e-06	2.69947e-06	3.57222e-06	2.53554e-06	3.82965e-06	3.26082e-06
LC-MS (+)		12.6294	unknown		53.818		2.20288e-06	1.71663e-06	7.99048e-07	1.56805e-06	1.77299e-06	3.09511e-06	2.44846e-06	2.25227e-06	1.99385e-06	2.4364e-06	1.51881e-06	1.58336e-06
LC-MS (+)		12.6564	unknown		215.189		1.0497e-05	1.05523e-05	2.02977e-05	1.40385e-05	1.21529e-05	2.42225e-05	2.59445e-06	4.25577e-06	3.028e-06	9.67785e-06	1.24384e-05	1.14808e-05
LC-MS (+)		12.6693	unknown		256.262		0.00105443	0.00109067	0.00125755	0.00118569	0.00123312	0.00126463	0.00123879	0.00124878	0.00149639	0.00138939	0.00155309	0.00149131
LC-MS (+)		12.6912	unknown		172.168		6.04722e-05	6.07627e-05	4.60722e-05	4.40609e-05	3.8243e-05	5.55668e-05	5.71093e-05	6.03761e-05	5.2401e-05	6.55119e-05	5.54171e-05	5.18636e-05
LC-MS (+)		12.7068	unknown		443.325		5.37245e-06	5.12865e-06	6.92992e-06	7.15594e-06	6.34526e-06	3.78075e-06	5.19845e-05	5.35382e-05	1.44189e-05	8.87727e-06	1.23882e-05	1.24832e-05
LC-MS (+)		12.7211	unknown		358.279		1.66409e-05	1.55077e-05	1.24507e-05	1.13218e-05	1.15982e-05	1.92738e-05	1.66564e-05	1.83293e-05	1.64967e-05	1.60259e-05	1.24982e-05	1.3023e-05
LC-MS (+)		12.7304	unknown		228.741		2.11386e-05	1.95275e-05	1.96361e-05	2.1551e-05	1.87547e-05	2.28537e-05	1.67903e-05	1.64395e-05	2.52348e-05	2.14865e-05	2.17352e-05	2.03691e-05
LC-MS (+)		12.7444	unknown		212.236		0.00011262	0.000107854	0.000110687	0.000107223	0.00010174	0.000115941	8.92966e-05	9.44769e-05	0.000132477	0.000119267	0.000121334	0.000106698
LC-MS (+)		12.7467	unknown		67.2479		2.20043e-06	2.68779e-06	2.60615e-06	3.39287e-06	3.81514e-06	4.41947e-06	1.92881e-06	1.72368e-06	2.97798e-06	3.24986e-06	3.35642e-06	2.6524e-06
LC-MS (+)		12.7552	unknown		213.237		1.39393e-05	1.39371e-05	1.16598e-05	1.33608e-05	1.20702e-05	1.34436e-05	1.06609e-05	1.15748e-05	1.49947e-05	1.36513e-05	1.45195e-05	1.22779e-05
LC-MS (+)		12.7681	unknown		79.7082		4.77571e-06	4.27582e-06	5.2128e-06	4.05192e-06	6.07129e-06	5.3689e-06	4.68927e-06	5.94402e-06	6.73409e-06	6.63353e-06	6.94018e-06	5.82448e-06
LC-MS (+)		12.7846	unknown		186.221		0.000110391	0.000113504	0.000162446	0.0001579	0.000153157	0.000138579	0.000122924	0.000121282	0.00018068	0.000144443	0.000166759	0.000166939
LC-MS (+)		12.7875	unknown		341.283		5.6299e-05	5.79425e-05	8.06957e-05	7.01965e-05	8.17855e-05	6.75089e-05	7.40613e-05	6.94699e-05	8.79037e-05	8.21149e-05	9.32735e-05	8.97397e-05
LC-MS (+)		12.797	unknown		320.304		0.000285944	0.000289465	0.000345294	0.000331665	0.000370089	0.000316045	0.000328532	0.000326207	0.000398791	0.000369749	0.00040273	0.00037516
LC-MS (+)		12.8104	unknown		270.242		1.90184e-05	2.05943e-05	2.51543e-05	2.68373e-05	2.95124e-05	2.57338e-05	2.21674e-05	2.40881e-05	9.92386e-06	2.77209e-05	3.19231e-05	3.05689e-05
LC-MS (+)		12.8241	unknown		371.234		7.15141e-06	7.59053e-06	9.02095e-06	7.71276e-06	7.42053e-06	5.8834e-06	5.78867e-06	5.82053e-06	6.36427e-06	6.75944e-06	5.62545e-06	6.17726e-06
LC-MS (+)		12.833	unknown		242.246		7.60929e-05	7.33127e-05	4.94517e-05	5.87244e-05	5.65894e-05	0.000104017	7.48295e-05	7.38806e-05	4.6067e-05	0.000106675	0.000103371	0.000106203
LC-MS (+)		12.8622	unknown		425.133		5.69427e-06	3.92726e-06	1.75806e-06	2.56388e-06	1.06338e-06	2.63004e-06	5.6894e-06	3.06702e-06	2.76381e-06	2.92815e-06	2.72847e-06	1.86012e-06
LC-MS (+)		12.8685	unknown		404.207		5.00915e-05	3.12428e-05	1.65912e-05	2.06267e-05	1.2755e-05	2.13921e-05	4.64173e-05	3.00207e-05	2.89596e-05	2.18e-05	2.93484e-05	1.71605e-05
LC-MS (+)		12.8752	unknown		409.164		2.4814e-05	1.54552e-05	7.48724e-06	1.00047e-05	5.94861e-06	1.0161e-05	2.22617e-05	1.34788e-05	1.40711e-05	1.03774e-05	1.35857e-05	8.5611e-06
LC-MS (+)		12.8857	unknown		334.292		0.000132378	0.000129055	8.35573e-05	5.7082e-05	6.82132e-05	0.000150136	0.000106908	0.000106935	4.51774e-05	0.000155496	0.000128032	0.000141297
LC-MS (+)		12.9102	unknown		300.289		9.75742e-05	9.63772e-05	0.000109963	0.000111761	0.000120738	0.000105112	0.000107001	0.000114778	0.000139978	0.000122057	0.000123926	0.000118962
LC-MS (+)		12.9183	unknown		385.308		2.43842e-05	2.28809e-05	2.91167e-05	2.82857e-05	3.16124e-05	2.55262e-05	2.63623e-05	3.03032e-05	3.39843e-05	3.13637e-05	3.50936e-05	3.18145e-05
LC-MS (+)		12.931	unknown		362.326		0.00549492	0.00523348	0.00653995	0.00633309	0.00706779	0.006094	0.00599537	0.0065439	0.00795662	0.00690372	0.00738683	0.00695535
LC-MS (+)		12.9448	unknown		292.249		2.8859e-05	2.7777e-05	2.38905e-05	3.24134e-05	1.65431e-05	3.43508e-05	4.17646e-05	4.27798e-05	3.93324e-05	4.61504e-05	4.29745e-05	2.66354e-05
LC-MS (+)		12.9929	unknown		428.334		5.6707e-05	5.72692e-05	7.98826e-05	7.7611e-05	9.24509e-05	5.63321e-05	8.01698e-05	8.53161e-05	9.3979e-05	8.52488e-05	8.4266e-05	8.38482e-05
LC-MS (+)		13.0035	unknown		402.825		7.16769e-06	7.09405e-06	9.14901e-06	8.90081e-06	1.01937e-05	6.98023e-06	8.32217e-06	8.63237e-06	1.11963e-05	9.46909e-06	9.72369e-06	9.59705e-06
LC-MS (+)		13.005	unknown		407.354		0.000285236	0.000279353	0.000364732	0.000360314	0.000412722	0.000285196	0.000338478	0.00035676	0.000451572	0.000385283	0.000389626	0.000387558
LC-MS (+)		13.0419	unknown		226.252		1.39204e-05	1.36231e-05	6.00889e-06	4.52141e-06	4.82044e-06	1.58479e-05	9.52814e-06	9.43671e-06	5.62085e-06	1.12812e-05	1.29658e-05	1.23823e-05
LC-MS (+)		13.0525	unknown		255.249		6.35864e-05	6.37392e-05	7.53463e-05	6.30463e-05	5.93616e-05	6.63576e-05	5.57839e-05	5.87233e-05	7.82875e-05	6.13472e-05	6.36636e-05	5.68724e-05
LC-MS (+)		13.0525	unknown		254.246		0.00038132	0.000392963	0.00045761	0.000384599	0.000362561	0.000406176	0.000343141	0.000358558	0.000471531	0.000373038	0.000393525	0.000349846
LC-MS (+)		13.0664	unknown		273.26		0.00010622	0.000108445	0.000125687	0.000103529	0.000100315	0.00011251	9.29866e-05	9.70304e-05	0.000128081	0.000104738	0.000107885	9.81105e-05
LC-MS (+)		13.0849	unknown		559.821		2.07216e-06	2.1289e-06	6.12538e-06	6.32833e-06	9.30104e-06	2.88422e-06	2.53231e-05	2.53537e-05	7.46865e-06	1.22589e-05	4.5832e-06	2.54235e-06
LC-MS (+)		13.0854	unknown		559.32		2.74203e-06	2.6759e-06	8.51834e-06	9.13907e-06	1.25269e-05	3.95356e-06	3.52989e-05	3.61589e-05	1.06454e-05	1.72605e-05	6.86504e-06	3.81694e-06
LC-MS (+)		13.1323	unknown		200.233		7.01353e-05	6.90705e-05	7.37437e-05	6.10419e-05	4.87131e-05	7.3406e-05	4.97359e-05	5.07069e-05	7.04566e-05	6.10426e-05	7.96734e-05	6.85606e-05
LC-MS (+)		13.1402	unknown		201.216		1.12137e-05	1.21343e-05	1.21022e-05	1.13374e-05	9.73037e-06	1.21088e-05	9.05246e-06	9.63026e-06	1.13963e-05	1.04811e-05	1.23226e-05	1.1819e-05
LC-MS (+)		13.1528	unknown		393.169		1.043e-05	1.07832e-05	8.02187e-06	1.11051e-05	9.33363e-06	6.07169e-06	8.53183e-06	8.52551e-06	6.67338e-06	7.79985e-06	5.24696e-06	5.75018e-06
LC-MS (+)		13.1639	unknown		203.14		5.12838e-06	4.99579e-06	3.99533e-06	4.99219e-06	4.58704e-06	4.73987e-06	3.68743e-06	3.45063e-06	3.56158e-06	3.24229e-06	3.30662e-06	3.47249e-06
LC-MS (+)		13.1874	unknown		494.402		6.88906e-05	7.03725e-05	8.39412e-05	9.24412e-05	0.000103847	6.12882e-05	8.66631e-05	8.79167e-05	0.000116629	8.81218e-05	9.41355e-05	0.000106271
LC-MS (+)		13.214	unknown		353.225		1.28607e-05	1.34535e-05	1.05254e-05	1.57924e-05	1.47177e-05	1.01605e-05	9.36576e-06	1.01163e-05	8.58847e-06	9.44622e-06	7.52359e-06	8.46766e-06
LC-MS (+)		13.224	unknown		354.229		5.01527e-06	4.94784e-06	3.82809e-06	3.45346e-06	4.51366e-06	3.74416e-06	3.45757e-06	3.53745e-06	4.40263e-06	4.5956e-06	5.84094e-06	4.59198e-06
LC-MS (+)		13.2347	unknown		260.256		5.79882e-05	5.7695e-05	1.29242e-05	1.12191e-05	1.71592e-05	5.7408e-05	3.90973e-05	3.60175e-05	4.92449e-06	7.0178e-05	3.99292e-05	3.67808e-05
LC-MS (+)		13.2509	unknown		183.132		3.2112e-05	3.31211e-05	1.63705e-05	3.6917e-05	1.67555e-05	2.06107e-05	2.13939e-05	2.12688e-05	1.66304e-05	1.88535e-05	2.16823e-05	1.93762e-05
LC-MS (+)	Alkaloids	13.2742	Glycoperine	C19H21NO8	391.126	0.46	0.00041965	0.000461615	0.000377685	0.000440632	0.000398667	0.000430141	0.000457418	0.000503159	0.000411676	0.000480288	0.000434547	0.000468853
LC-MS (+)		13.3241	unknown		760.368		4.75823e-06	4.50116e-06	1.0781e-05	7.29238e-06	1.01254e-05	2.74416e-06	1.39171e-05	1.40815e-05	7.14605e-06	9.85727e-06	2.67145e-06	5.40829e-06
LC-MS (+)		13.3275	unknown		777.394		3.6548e-06	3.57532e-06	8.85386e-06	5.79321e-06	8.28e-06	2.30016e-06	1.1211e-05	1.14473e-05	5.79682e-06	7.81326e-06	2.41439e-06	4.43761e-06
LC-MS (+)		13.3377	unknown		257.266		0.000122019	0.000121446	0.000143441	0.000120641	0.000127453	0.000160155	0.000119756	0.000121878	0.000129404	0.000119338	0.000177018	0.000143684
LC-MS (+)		13.3455	unknown		209.116		4.7654e-06	5.18998e-06	1.21811e-05	7.64934e-06	1.23718e-05	3.59844e-06	3.45891e-05	3.40838e-05	9.78577e-06	2.25748e-05	5.29166e-06	4.83181e-06
LC-MS (+)		13.365	unknown		519.247		6.86639e-06	7.07874e-06	4.68803e-06	5.39889e-06	4.69102e-06	5.26363e-06	2.20676e-06	2.19515e-06	1.27233e-06	2.57532e-06	1.80177e-06	2.60095e-06
LC-MS (+)		13.3697	unknown		467.34		0.000117527	0.000116807	7.44869e-05	8.29019e-05	7.24949e-05	7.06398e-05	3.78296e-05	3.54378e-05	2.21694e-05	3.81413e-05	2.28674e-05	3.14576e-05
LC-MS (+)		13.401	unknown		436.326		3.2943e-05	3.28455e-05	1.89505e-05	1.94798e-05	1.83873e-05	1.91804e-05	8.21853e-06	7.99139e-06	5.93571e-06	1.07276e-05	5.8713e-06	8.14697e-06
LC-MS (+)		13.4326	unknown		258.276		5.89078e-05	5.91486e-05	5.69287e-05	5.98507e-05	4.50838e-05	8.54696e-05	5.39308e-05	5.50835e-05	6.71842e-05	6.64752e-05	9.95773e-05	8.88839e-05
LC-MS (+)		13.4477	unknown		215.252		8.73348e-06	8.52942e-06	9.79292e-06	9.81399e-06	1.01337e-05	1.15598e-05	8.54323e-06	8.68993e-06	1.11731e-05	1.0675e-05	1.38311e-05	1.23023e-05
LC-MS (+)		13.4596	unknown		276.23		2.78217e-05	2.73939e-05	2.89666e-05	3.50952e-05	2.59104e-05	2.66793e-05	3.23254e-05	3.54268e-05	5.75972e-05	3.9346e-05	3.77027e-05	3.67924e-05
LC-MS (+)		13.5203	unknown		459.34		1.66241e-05	1.66564e-05	1.93858e-05	1.11291e-05	9.1585e-06	1.38173e-05	3.45271e-06	3.5014e-06	1.85714e-06	4.48005e-06	2.52367e-06	3.38398e-06
LC-MS (+)		13.5518	unknown		446.249		1.6273e-05	1.61932e-05	1.12425e-05	1.00131e-05	1.03461e-05	1.78913e-05	1.18075e-05	1.14836e-05	1.13248e-05	1.25066e-05	1.20896e-05	1.47759e-05
LC-MS (+)		13.5609	unknown		401.195		1.15281e-05	1.18076e-05	7.61453e-06	6.47094e-06	6.90877e-06	1.15941e-05	7.69307e-06	7.49011e-06	7.19476e-06	8.42287e-06	7.41651e-06	9.97824e-06
LC-MS (+)		13.5758	unknown		266.246		1.98087e-05	2.12344e-05	1.76991e-05	1.88803e-05	1.55064e-05	1.49551e-05	7.97928e-06	8.28027e-06	5.87335e-06	9.04241e-06	5.81016e-06	7.49949e-06
LC-MS (+)		13.6299	unknown		288.289		0.000191819	0.00019583	0.000323571	0.000208042	0.000243301	0.00021668	0.000207898	0.000214765	0.000239257	0.000237873	0.000259403	0.000594807
LC-MS (+)		13.6384	unknown		317.286		2.07901e-05	2.08526e-05	1.33037e-05	1.3006e-05	1.32158e-05	2.34501e-05	2.09883e-05	2.04599e-05	1.18677e-05	1.71094e-05	2.06411e-05	1.8731e-05
LC-MS (+)		13.6862	unknown		198.182		2.07816e-05	2.03876e-05	6.04642e-06	5.20999e-06	5.12283e-06	1.80287e-05	1.20912e-05	1.11773e-05	5.93832e-06	1.2707e-05	2.24164e-05	2.38314e-05
LC-MS (+)		13.7087	unknown		179.996		2.52122e-06	2.69798e-06	2.45422e-06	2.78377e-06	1.95354e-06	4.32959e-06	4.98294e-07	4.62858e-07	1.53242e-06	1.32125e-06	4.48086e-07	2.84025e-07
LC-MS (+)		13.7166	unknown		442.314		2.08526e-05	2.14056e-05	1.64852e-05	1.67384e-05	1.47745e-05	1.48604e-05	6.08101e-06	5.74395e-06	4.41196e-06	6.61841e-06	4.89357e-06	6.12258e-06
LC-MS (+)		13.7254	unknown		333.311		1.28426e-05	1.37901e-05	1.62671e-05	1.53133e-05	1.90004e-05	1.57296e-05	1.53773e-05	1.61018e-05	1.74682e-05	1.91519e-05	1.75185e-05	1.77396e-05
LC-MS (+)		13.7491	unknown		301.987		5.00477e-06	4.95626e-06	4.05683e-06	3.78082e-06	3.5396e-06	3.77995e-06	4.04795e-06	3.54597e-06	2.28537e-06	3.6683e-06	2.7666e-06	2.93098e-06
LC-MS (+)		13.7561	unknown		304.284		0.00075322	0.000748943	0.000591378	0.000545963	0.000502928	0.000513854	0.000527851	0.000487363	0.000261249	0.000494981	0.000331011	0.00040636
LC-MS (+)	Alkaloids	13.78	Carpaine	C28H50N2O4	478.375	-2.2	5.17e-06	5.68e-06	4.65e-06	5.43e-06	4.91e-06	5.3e-06	2.99e-05	3.29e-05	2.69e-05	3.14e-05	2.84e-05	3.07e-05
LC-MS (+)		13.8218	unknown		250.231		1.14272e-05	1.28778e-05	5.50315e-06	5.19258e-06	4.8169e-06	7.69311e-06	6.67038e-06	6.0755e-06	3.02383e-06	6.50697e-06	7.567e-06	6.21451e-06
LC-MS (+)		13.8513	unknown		769.378		2.15053e-06	2.05854e-06	1.14678e-05	3.45476e-06	9.50987e-06	1.65917e-06	7.64538e-06	7.74109e-06	9.45437e-06	1.22101e-05	1.48e-06	2.2383e-06
LC-MS (+)		13.8593	unknown		360.292		1.58231e-05	1.67738e-05	4.24112e-05	2.51564e-05	2.96032e-05	4.97497e-05	1.74198e-05	1.8787e-05	3.68239e-05	3.55299e-05	5.59904e-05	4.24335e-05
LC-MS (+)		13.867	unknown		380.315		1.83626e-05	1.89741e-05	1.40861e-05	1.85047e-05	1.58413e-05	1.2309e-05	2.38598e-05	2.5305e-05	1.82095e-05	2.0616e-05	1.39335e-05	1.79583e-05
LC-MS (+)		13.9389	unknown		199.165		4.01501e-06	4.07002e-06	1.07162e-05	1.04832e-05	8.73339e-06	3.64522e-06	3.72089e-06	4.56125e-06	1.03385e-05	3.31611e-06	3.44219e-06	3.56119e-06
LC-MS (+)		14.0736	unknown		479.359		0.000132442	0.000138593	0.00010675	5.94425e-05	8.77523e-05	9.42118e-05	3.06504e-05	2.97145e-05	1.83234e-05	3.75185e-05	2.04763e-05	2.86524e-05
LC-MS (+)		14.0784	unknown		463.34		4.3743e-05	4.39803e-05	3.13144e-05	3.01873e-05	2.67883e-05	2.8564e-05	1.67633e-05	1.69489e-05	1.17253e-05	2.02896e-05	1.22925e-05	1.59111e-05
LC-MS (+)		14.086	unknown		475.822		1.40527e-05	1.45166e-05	9.76564e-06	9.318e-06	8.27238e-06	8.53928e-06	4.66538e-06	4.55549e-06	2.66208e-06	5.84562e-06	3.092e-06	4.39555e-06
LC-MS (+)		14.0957	unknown		533.262		2.33621e-05	2.57138e-05	2.24361e-05	2.09475e-05	2.0231e-05	2.36162e-05	1.46593e-05	1.47586e-05	1.09612e-05	1.58228e-05	1.25522e-05	1.63079e-05
LC-MS (+)		14.1077	unknown		352.254		1.6651e-05	1.80343e-05	1.581e-05	2.26003e-05	2.03983e-05	1.62504e-05	3.40071e-05	3.40679e-05	3.74067e-05	3.7638e-05	2.92652e-05	3.13932e-05
LC-MS (+)		14.1151	unknown		422.174		2.22299e-06	2.65644e-06	2.66446e-06	3.04485e-06	3.078e-06	2.6737e-06	6.11909e-06	5.94185e-06	7.43563e-06	6.57547e-06	5.79334e-06	5.61599e-06
LC-MS (+)		14.1278	unknown		450.342		0.000317011	0.000322361	0.000205239	0.000206081	0.000186191	0.000195985	5.53359e-05	5.41332e-05	3.62735e-05	6.67261e-05	4.03121e-05	5.37279e-05
LC-MS (+)		14.1409	unknown		449.357		1.31664e-05	1.38493e-05	9.5573e-06	9.80432e-06	7.79215e-06	8.42269e-06	6.40714e-06	6.08385e-06	3.99561e-06	6.6279e-06	3.84515e-06	5.30722e-06
LC-MS (+)		14.2025	unknown		386.293		2.09537e-05	2.16128e-05	2.06284e-05	1.83001e-05	1.79353e-05	1.9002e-05	1.52974e-05	1.42089e-05	1.61615e-05	1.79978e-05	1.35646e-05	1.34102e-05
LC-MS (+)		14.216	unknown		461.272		0.000157295	0.000164385	0.000202647	0.000207531	0.000205449	0.00024064	0.000223628	0.000242981	0.000278953	0.000224408	0.000257144	0.000251821
LC-MS (+)		14.2258	unknown		464.574		3.03087e-06	3.36033e-06	4.39665e-06	4.50323e-06	4.4449e-06	5.71727e-06	5.42166e-06	5.54195e-06	6.52619e-06	5.10697e-06	5.94958e-06	5.87591e-06
LC-MS (+)		14.2357	unknown		129.058		5.03758e-06	5.34517e-06	6.32548e-06	6.55243e-06	5.93126e-06	7.32136e-06	6.97366e-06	7.1516e-06	7.0291e-06	5.92094e-06	7.04074e-06	7.42101e-06
LC-MS (+)		14.2459	unknown		136.082		9.17786e-06	9.16312e-06	1.10569e-05	1.14378e-05	1.18781e-05	1.24957e-05	1.25033e-05	1.17435e-05	1.27875e-05	1.05694e-05	1.09831e-05	1.22053e-05
LC-MS (+)	Terpenes	14.2556	Miltirone	C19H22O2	282.16	-5	0.00132118	0.00129261	0.00120449	0.00095934	0.000915866	0.00112053	0.000444428	0.000444428	0.000512708	0.000581447	0.000424751	0.000395422
LC-MS (+)		14.3459	unknown		280.263		7.43712e-05	7.53673e-05	5.9512e-05	6.641e-05	5.37254e-05	5.48698e-05	3.17956e-05	3.00611e-05	2.28372e-05	3.50177e-05	2.28236e-05	2.92481e-05
LC-MS (+)		14.3568	unknown		244.224		1.00812e-05	9.61374e-06	1.04807e-05	1.24482e-05	1.1903e-05	1.07337e-05	9.2402e-06	8.632e-06	1.33083e-05	1.02189e-05	1.13361e-05	1.07021e-05
LC-MS (+)		14.382	unknown		75.7041		2.45438e-06	2.35017e-06	2.79599e-06	2.44273e-06	3.42837e-06	2.75117e-06	2.29956e-06	2.47152e-06	3.40621e-06	2.74083e-06	3.45794e-06	3.23659e-06
LC-MS (+)		14.386	unknown		612.591		2.25359e-05	2.39826e-05	2.83436e-05	2.87541e-05	2.95309e-05	3.34316e-05	2.29593e-05	2.38116e-05	3.46556e-05	3.32427e-05	3.73233e-05	3.39818e-05
LC-MS (+)		14.3994	unknown		57.0589		3.88707e-06	4.79111e-06	5.24549e-06	4.67068e-06	4.64887e-06	4.59861e-06	4.91959e-06	4.32148e-06	4.67935e-06	4.35032e-06	4.3359e-06	4.06503e-06
LC-MS (+)		14.4088	unknown		297.242		0.000579955	0.000611982	0.000439648	0.000466182	0.00044498	0.000337807	0.000452432	0.000439061	0.00030909	0.000387101	0.000272569	0.000300581
LC-MS (+)		14.4188	unknown		493.258		1.18535e-05	1.47961e-05	6.63604e-05	4.12195e-05	5.5063e-05	1.77085e-05	0.00012504	0.000129979	4.3841e-05	8.5054e-05	1.65067e-05	2.29283e-05
LC-MS (+)		14.4262	unknown		494.262		6.93081e-06	7.95267e-06	2.10645e-05	1.34508e-05	1.62263e-05	6.37048e-06	3.65953e-05	3.90442e-05	1.34678e-05	2.6533e-05	5.25372e-06	7.27903e-06
LC-MS (+)		14.4611	unknown		287.303		5.0205e-05	5.29465e-05	6.29372e-05	5.87907e-05	6.3225e-05	6.16666e-05	5.76178e-05	6.08464e-05	6.88833e-05	6.27681e-05	7.5798e-05	7.24586e-05
LC-MS (+)		14.4921	unknown		375.32		1.69437e-05	1.83421e-05	1.6481e-05	1.87198e-05	1.06249e-05	1.24599e-05	6.41677e-06	5.64202e-06	3.37667e-06	8.21736e-06	4.6773e-06	5.76825e-06
LC-MS (+)		14.4992	unknown		258.278		0.000337086	0.00034973	0.0003869	0.000341202	0.000387931	0.000401697	0.00030947	0.000310457	0.000413165	0.000400137	0.000421727	0.000408319
LC-MS (+)		14.5066	unknown		369.31		3.04651e-05	3.13156e-05	3.16987e-05	2.56765e-05	3.07175e-05	2.76303e-05	4.79489e-05	4.73946e-05	4.34745e-05	5.19919e-05	4.58815e-05	4.94868e-05
LC-MS (+)		14.5171	unknown		349.138		2.82012e-05	2.86604e-05	3.40173e-05	3.1288e-05	3.51027e-05	3.44638e-05	3.13532e-05	3.24695e-05	3.8697e-05	3.448e-05	3.85973e-05	3.65444e-05
LC-MS (+)		14.5393	unknown		282.279		0.0002451	0.000239384	0.000241723	0.000226319	0.000237167	0.000237079	0.000197556	0.000205503	1.84891e-05	0.000241672	0.000190726	0.0002061
LC-MS (+)		14.5501	unknown		412.336		7.06197e-05	6.96873e-05	8.32037e-05	7.07563e-05	8.42914e-05	7.07295e-05	6.92911e-05	7.00532e-05	6.45152e-05	7.99191e-05	7.27121e-05	7.53735e-05
LC-MS (+)		14.5662	unknown		252.268		2.6636e-05	2.72675e-05	2.15709e-05	1.86366e-05	1.82175e-05	1.8805e-05	1.52186e-05	1.47136e-05	8.68582e-06	1.57088e-05	1.06551e-05	1.27755e-05
LC-MS (+)		14.5771	unknown		291.103		7.48945e-05	7.64406e-05	6.96244e-05	7.67842e-05	6.98259e-05	6.27955e-05	6.63118e-05	6.76867e-05	5.30235e-05	7.37859e-05	6.09093e-05	6.93272e-05
LC-MS (+)		14.599	unknown		390.356		0.00143729	0.0014588	0.00206069	0.00186071	0.00208262	0.00199687	0.00176114	0.00181126	0.00234635	0.00210798	0.00228646	0.00215276
LC-MS (+)		14.6199	unknown		436.388		4.69983e-06	4.86023e-06	6.88459e-06	6.64734e-06	7.5253e-06	6.86956e-06	6.12551e-06	6.10458e-06	8.27154e-06	7.32464e-06	8.05643e-06	7.54255e-06
LC-MS (+)	Alkaloids	14.6302	Allocryptopine	C21H23NO5	369.158	1.5	0.000183773	0.00020215	0.000165395	0.000192961	0.000174584	0.000188367	0.000121934	0.000134128	0.000109741	0.000128031	0.000115838	0.000124983
LC-MS (+)		14.6376	unknown		270.277		0.00015931	0.000162575	0.000136588	0.000113315	0.000107109	0.000115429	6.88884e-05	6.73042e-05	4.11881e-05	7.45299e-05	4.81789e-05	5.94552e-05
LC-MS (+)		14.6456	unknown		288.289		0.000370063	0.000373495	0.000314572	0.000268983	0.000248641	0.000280943	0.000149575	0.000141377	8.89179e-05	0.000160638	9.924e-05	0.000129952
LC-MS (+)		14.6657	unknown		316.292		0.000357317	0.000366219	0.000357747	0.000259873	0.000293718	0.000293013	0.000261797	0.000257943	6.6075e-05	0.000138781	8.70234e-05	0.000294627
LC-MS (+)		14.6843	unknown		278.247		0.000127539	0.000127774	0.000115779	0.000153253	0.00010017	0.000100954	0.000128668	0.000128941	0.000104098	9.27955e-05	8.81728e-05	0.000106804
LC-MS (+)		14.7362	unknown		393.349		1.92853e-05	1.99122e-05	1.84303e-05	1.74632e-05	1.63181e-05	1.50855e-05	2.40937e-05	2.51939e-05	2.10913e-05	2.6949e-05	1.68928e-05	2.21041e-05
LC-MS (+)		14.755	unknown		522.427		6.21918e-06	6.10639e-06	7.82002e-06	7.43146e-06	7.13759e-06	6.45796e-06	5.297e-06	5.98543e-06	7.43278e-06	7.05059e-06	6.82062e-06	7.17642e-06
LC-MS (+)		14.759	unknown		293.21		0.000126673	0.000133499	9.42145e-05	0.000146526	0.000135172	9.02532e-05	0.000229971	0.000228636	0.000145109	0.000196168	0.000144552	0.000152987
LC-MS (+)		14.7662	unknown		272.292		4.26665e-05	4.00733e-05	6.18965e-05	5.11444e-05	5.32878e-05	6.32913e-05	4.56158e-05	4.68191e-05	5.85485e-05	5.95578e-05	6.67896e-05	6.50835e-05
LC-MS (+)		14.7891	unknown		276.206		1.86708e-05	1.88082e-05	1.48711e-05	2.2626e-05	1.84016e-05	1.39913e-05	3.06982e-05	3.0971e-05	2.10697e-05	2.6509e-05	2.06761e-05	2.16114e-05
LC-MS (+)		14.7969	unknown		442.314		2.81984e-05	2.85774e-05	2.50834e-05	2.22374e-05	1.78283e-05	2.05299e-05	8.25128e-06	8.05525e-06	5.30906e-06	9.26362e-06	6.52284e-06	8.15874e-06
LC-MS (+)		14.8232	unknown		494.364		5.51496e-05	5.37508e-05	5.87556e-05	3.60191e-05	2.92935e-05	3.37917e-05	1.6767e-05	1.64088e-05	9.82905e-06	1.85999e-05	1.15765e-05	1.56738e-05
LC-MS (+)		14.831	unknown		517.25		2.30863e-05	2.33464e-05	1.92766e-05	2.02695e-05	1.77019e-05	2.03209e-05	9.05195e-06	8.9386e-06	6.70917e-06	1.13511e-05	7.48398e-06	9.33016e-06
LC-MS (+)		14.8382	unknown		428.334		3.74118e-05	3.7951e-05	2.76473e-05	3.18454e-05	2.52723e-05	2.61587e-05	2.3546e-05	2.33531e-05	7.0669e-06	1.11975e-05	7.37734e-06	9.59195e-06
LC-MS (+)		14.8554	unknown		486.339		5.82682e-05	5.78892e-05	4.30329e-05	4.89145e-05	3.9262e-05	4.40761e-05	1.3455e-05	1.22309e-05	9.16574e-06	1.43349e-05	9.42854e-06	1.23697e-05
LC-MS (+)		14.8693	unknown		460.052		1.78288e-05	1.77858e-05	1.25608e-05	1.4552e-05	1.18422e-05	1.24527e-05	3.45978e-06	3.28235e-06	2.1581e-06	3.75601e-06	2.25017e-06	2.90341e-06
LC-MS (+)		14.8781	unknown		462.342		4.08254e-05	4.18967e-05	4.64398e-05	4.1705e-05	3.29712e-05	4.93179e-05	9.51867e-06	9.95842e-06	1.23624e-05	1.42726e-05	1.39989e-05	1.53908e-05
LC-MS (+)		14.9012	unknown		298.274		4.34163e-05	4.56614e-05	3.83032e-05	2.59675e-05	3.02794e-05	3.59426e-05	2.42006e-05	2.35609e-05	1.74523e-05	2.57083e-05	2.22067e-05	2.59583e-05
LC-MS (+)		14.9073	unknown		444.324		3.1271e-05	3.18156e-05	4.07843e-05	3.35952e-05	2.91046e-05	4.34329e-05	8.042e-06	7.55677e-06	5.68295e-06	1.06074e-05	9.79235e-06	1.00072e-05
LC-MS (+)		14.9181	unknown		352.256		1.17796e-05	1.27063e-05	1.1421e-05	1.30654e-05	1.41811e-05	1.02191e-05	3.20726e-05	3.12553e-05	3.08919e-05	2.8176e-05	2.55023e-05	2.72191e-05
LC-MS (+)		14.9318	unknown		420.33		1.57885e-05	1.69676e-05	1.21363e-05	1.17888e-05	9.19432e-06	1.04518e-05	1.13181e-05	1.11637e-05	7.23699e-06	1.24728e-05	6.41162e-06	9.73561e-06
LC-MS (+)		14.9465	unknown		377.306		2.33294e-05	2.42952e-05	1.83538e-05	1.86473e-05	1.49878e-05	1.6949e-05	1.27299e-05	1.24621e-05	6.4909e-06	1.30685e-05	6.91278e-06	1.06604e-05
LC-MS (+)		14.9661	unknown		133.093		1.18099e-05	1.28122e-05	1.68437e-05	1.66486e-05	1.62802e-05	2.22589e-05	1.73637e-05	1.78159e-05	1.88761e-05	1.67865e-05	1.73224e-05	2.0059e-05
LC-MS (+)		14.9842	unknown		492.353		0.000245809	0.00027024	0.000179879	0.000172745	0.000155231	0.000165516	0.000122067	0.00012173	9.48261e-05	0.000157864	9.32368e-05	0.000131388
LC-MS (+)		14.986	unknown		200.2		0.000367201	0.000378903	0.000311637	0.000240554	0.000274519	0.000379981	0.000278108	0.000258325	0.000265748	0.000328049	0.000380336	0.000388636
LC-MS (+)		15.0101	unknown		602.33		1.8597e-05	2.07442e-05	1.36818e-05	1.54507e-05	1.45099e-05	1.57528e-05	5.12995e-06	4.51098e-06	3.33017e-06	5.24607e-06	2.87065e-06	4.19651e-06
LC-MS (+)		15.0229	unknown		241.257		2.65282e-05	2.76291e-05	3.265e-05	2.33513e-05	1.8304e-05	2.20072e-05	1.70366e-05	1.62231e-05	9.19434e-06	1.46015e-05	9.48618e-06	1.33344e-05
LC-MS (+)		15.031	unknown		217.158		9.44352e-06	1.0793e-05	9.36182e-06	1.04266e-05	9.96208e-06	1.01845e-05	1.3853e-05	1.30513e-05	1.1345e-05	1.20102e-05	1.41903e-05	1.39731e-05
LC-MS (+)		15.0372	unknown		433.362		1.38521e-05	1.45464e-05	1.1504e-05	1.20979e-05	1.00456e-05	1.03963e-05	6.06775e-06	6.00285e-06	3.80928e-06	6.64449e-06	4.35311e-06	5.41598e-06
LC-MS (+)		15.0477	unknown		348.137		2.98051e-06	3.14888e-06	3.36675e-06	3.64219e-06	4.46636e-06	3.70105e-06	6.60453e-06	6.48813e-06	7.55391e-06	7.16171e-06	6.56077e-06	6.00902e-06
LC-MS (+)		15.055	unknown		251.25		1.65753e-05	1.72513e-05	1.62402e-05	1.94662e-05	1.29817e-05	1.50823e-05	1.54605e-05	1.60132e-05	1.76094e-05	1.49721e-05	1.35239e-05	1.36077e-05
LC-MS (+)		15.0864	unknown		321.247		1.50996e-05	2.72285e-05	1.14098e-05	1.26903e-05	1.06756e-05	7.87606e-06	1.22379e-05	2.17658e-05	8.35128e-06	9.81506e-06	7.98332e-06	8.30334e-06
LC-MS (+)		15.1259	unknown		426.319		1.90548e-05	2.03901e-05	1.38033e-05	1.8158e-05	1.19712e-05	1.18795e-05	6.1593e-06	6.08893e-06	3.71173e-06	6.56813e-06	3.75477e-06	5.66856e-06
LC-MS (+)		15.1442	unknown		407.174		5.88131e-06	6.74019e-06	4.1529e-06	4.77671e-06	4.88677e-06	3.69647e-06	5.84355e-06	5.43075e-06	4.07312e-06	5.03258e-06	4.36785e-06	4.17709e-06
LC-MS (+)		15.1578	unknown		311.229		1.81258e-05	1.86291e-05	1.3282e-05	3.0405e-05	1.58461e-05	1.70199e-05	3.81747e-05	3.87571e-05	1.11933e-05	1.43388e-05	1.68974e-05	1.3492e-05
LC-MS (+)		15.1722	unknown		437.351		2.8247e-06	3.08101e-06	2.46246e-06	2.63977e-06	2.36388e-06	2.8208e-06	5.47434e-06	5.19448e-06	3.33603e-06	3.99526e-06	3.56068e-06	4.19264e-06
LC-MS (+)		15.189	unknown		310.237		7.27744e-05	7.40084e-05	6.0904e-05	5.40582e-05	6.21896e-05	8.83458e-05	3.48311e-05	3.38623e-05	1.70645e-05	2.64451e-05	6.68968e-05	2.72465e-05
LC-MS (+)		15.2157	unknown		316.304		0.000240547	0.000248859	0.000258431	0.00026069	0.000295981	0.000210457	0.000175216	0.000258982	0.000123379	0.000107107	0.000117064	0.000198985
LC-MS (+)		15.2369	unknown		317.297		7.95655e-05	8.2222e-05	7.58056e-05	3.34892e-05	3.3499e-05	6.74544e-05	2.39005e-05	2.39553e-05	2.7111e-05	2.66714e-05	2.6884e-05	2.80305e-05
LC-MS (+)		15.2672	unknown		332.313		0.000136482	0.000136052	0.000107245	8.99885e-05	8.32762e-05	9.02827e-05	7.64033e-05	7.06637e-05	3.044e-05	6.84273e-05	4.50041e-05	5.75735e-05
LC-MS (+)		15.2751	unknown		353.266		6.4948e-05	6.67815e-05	4.00568e-05	6.3645e-05	4.48059e-05	3.69827e-05	9.9441e-05	0.000103057	6.17272e-05	5.90686e-05	4.96746e-05	6.18778e-05
LC-MS (+)		15.3063	unknown		403.346		1.42351e-05	1.46758e-05	1.04477e-05	1.21153e-05	9.1452e-06	9.54726e-06	5.76499e-06	5.53974e-06	4.19523e-06	6.95187e-06	4.1015e-06	5.40072e-06
LC-MS (+)		15.3154	unknown		333.239		4.1982e-05	4.27449e-05	3.65641e-05	3.27322e-05	3.24303e-05	3.45203e-05	3.32326e-05	3.22766e-05	2.62584e-05	2.9654e-05	2.65092e-05	2.75599e-05
LC-MS (+)		15.3363	unknown		393.26		4.16334e-05	4.27137e-05	2.34325e-05	3.71055e-05	2.49028e-05	2.06315e-05	5.27377e-05	5.33509e-05	2.59915e-05	2.87983e-05	2.15149e-05	2.97426e-05
LC-MS (+)		15.3549	unknown		440.276		1.44837e-05	1.45213e-05	1.68502e-05	1.49336e-05	1.23693e-05	1.58543e-05	9.3961e-06	8.86831e-06	6.81298e-06	9.82441e-06	6.86511e-06	8.74002e-06
LC-MS (+)		15.3857	unknown		255.284		2.04624e-05	2.04725e-05	1.6432e-05	1.6661e-05	1.24822e-05	1.56174e-05	1.02696e-05	9.65775e-06	5.67661e-06	9.5582e-06	6.66443e-06	8.70426e-06
LC-MS (+)		15.3971	unknown		302.304		0.00298817	0.0028982	0.00260454	0.00246643	0.00198368	0.00241558	0.00138295	0.00143547	0.00089411	0.0014404	0.000962815	0.00133022
LC-MS (+)		15.4081	unknown		389.327		4.40301e-06	4.23509e-06	1.13646e-05	7.15193e-06	6.76434e-06	1.46649e-05	2.70131e-06	3.07291e-06	8.04724e-06	7.65124e-06	1.43717e-05	1.05092e-05
LC-MS (+)		15.416	unknown		500.281		1.24626e-05	1.27048e-05	1.03288e-05	1.19323e-05	9.61745e-06	1.13621e-05	6.71243e-06	7.33832e-06	5.38472e-06	7.4372e-06	5.70507e-06	7.06975e-06
LC-MS (+)		15.4287	unknown		482.323		8.12605e-05	8.05375e-05	6.98612e-05	7.55867e-05	6.44537e-05	7.31898e-05	3.23887e-05	3.27913e-05	2.27106e-05	4.00644e-05	2.39682e-05	3.10819e-05
LC-MS (+)		15.4466	unknown		373.341		2.96787e-05	3.02321e-05	2.31163e-05	2.36658e-05	1.71125e-05	1.78028e-05	8.33491e-06	8.23526e-06	7.45916e-06	1.36279e-05	7.90491e-06	9.92655e-06
LC-MS (+)		15.4622	unknown		415.344		1.23654e-05	1.14141e-05	1.03466e-05	1.11588e-05	9.24662e-06	9.89328e-06	2.14874e-05	2.11997e-05	1.8089e-05	2.33372e-05	1.56934e-05	1.84312e-05
LC-MS (+)		15.4702	unknown		478.328		0.000110675	0.000112545	8.14871e-05	9.54108e-05	7.70472e-05	8.81808e-05	4.03689e-05	3.9113e-05	2.83956e-05	4.03258e-05	3.01608e-05	3.77568e-05
LC-MS (+)		15.4875	unknown		391.243		7.67483e-05	8.31696e-05	5.57393e-05	8.08981e-05	6.91128e-05	5.24731e-05	0.000106811	0.00010503	7.17625e-05	9.95502e-05	5.72472e-05	7.75459e-05
LC-MS (+)		15.4981	unknown		392.247		1.59877e-05	1.7348e-05	1.16978e-05	1.66913e-05	1.46677e-05	1.05745e-05	2.30933e-05	2.25094e-05	1.37051e-05	2.10036e-05	1.20272e-05	1.68918e-05
LC-MS (+)		15.5115	unknown		508.383		6.85134e-05	6.84498e-05	4.96112e-05	4.61622e-05	3.68196e-05	4.3528e-05	2.96998e-05	2.92301e-05	1.50221e-05	2.85462e-05	2.1078e-05	2.96785e-05
LC-MS (+)		15.5184	unknown		509.386		1.88923e-05	1.91817e-05	1.34766e-05	1.24693e-05	9.78805e-06	1.14287e-05	8.07743e-06	7.73678e-06	3.76906e-06	7.53058e-06	5.72154e-06	8.01679e-06
LC-MS (+)		15.5336	unknown		308.221		2.68378e-05	2.80096e-05	1.91254e-05	2.50086e-05	2.68311e-05	1.60777e-05	3.40335e-05	3.41344e-05	2.07742e-05	2.92405e-05	1.8081e-05	2.26716e-05
LC-MS (+)		15.5379	unknown		215.213		7.0625e-06	7.45053e-06	1.06293e-05	8.49086e-06	8.53053e-06	1.0917e-05	7.40839e-06	6.97145e-06	9.20134e-06	1.00897e-05	1.18772e-05	9.98318e-06
LC-MS (+)		15.5494	unknown		414.304		3.21146e-05	3.10849e-05	3.14914e-05	3.77463e-05	3.49648e-05	3.6507e-05	4.55826e-05	4.99793e-05	5.39566e-05	5.31815e-05	5.01905e-05	5.38852e-05
LC-MS (+)		15.5748	unknown		634.449		7.59191e-06	8.82778e-06	5.97761e-06	7.5571e-06	6.36217e-06	7.30107e-06	2.20937e-06	2.32342e-06	1.45318e-06	3.35056e-06	1.90157e-06	2.79537e-06
LC-MS (+)		15.5774	unknown		369.248		4.14715e-05	4.36698e-05	3.79778e-05	4.72425e-05	4.43471e-05	3.92917e-05	6.50238e-05	6.54947e-05	5.85039e-05	6.62532e-05	5.32226e-05	6.14049e-05
LC-MS (+)		15.6179	unknown		193.12		5.58557e-05	6.08956e-05	4.16684e-05	6.27377e-05	5.54596e-05	4.17751e-05	6.6605e-05	6.59417e-05	4.56788e-05	5.60175e-05	4.23162e-05	4.76402e-05
LC-MS (+)		15.6286	unknown		732.299		7.22684e-06	8.27208e-06	7.02471e-06	6.74589e-06	6.43131e-06	8.95498e-06	6.66894e-06	6.67014e-06	5.36708e-06	5.81157e-06	5.09107e-06	5.70886e-06
LC-MS (+)		15.636	unknown		245.223		1.76284e-05	1.8684e-05	1.44874e-05	1.54535e-05	1.50582e-05	1.7544e-05	1.298e-05	1.35498e-05	9.80775e-06	1.25744e-05	9.71278e-06	1.11719e-05
LC-MS (+)		15.6455	unknown		309.206		0.000104234	0.000113363	7.72175e-05	0.000113068	0.000100583	7.28058e-05	0.000109996	0.00010946	7.59485e-05	9.95376e-05	6.97878e-05	8.24374e-05
LC-MS (+)		15.6636	unknown		291.194		6.29105e-05	6.81156e-05	5.54649e-05	7.12274e-05	6.43977e-05	5.25452e-05	6.37131e-05	6.46068e-05	5.72746e-05	7.61122e-05	6.4385e-05	7.56909e-05
LC-MS (+)		15.6714	unknown		546.432		5.12731e-06	6.10199e-06	4.6557e-06	4.85737e-06	5.19866e-06	4.67817e-06	8.01305e-06	7.6392e-06	5.12529e-06	1.24402e-05	4.72165e-06	8.15373e-06
LC-MS (+)		15.6755	unknown		276.163		1.1281e-05	1.24836e-05	1.93603e-05	1.63015e-05	1.69998e-05	1.75723e-05	1.37553e-05	1.35723e-05	2.45835e-05	2.90102e-05	3.50564e-05	3.85241e-05
LC-MS (+)		15.7441	unknown		344.315		9.84637e-05	9.71219e-05	0.000164756	9.63778e-05	0.000101586	0.000118366	6.62206e-05	6.14904e-05	4.89406e-05	0.000112024	9.30967e-05	0.00012487
LC-MS (+)		15.7508	unknown		345.315		1.98774e-05	1.99446e-05	3.31593e-05	1.96201e-05	2.01279e-05	2.36178e-05	1.33864e-05	1.22181e-05	9.14653e-06	2.25059e-05	1.75101e-05	2.35498e-05
LC-MS (+)		15.7617	unknown		616.344		4.27784e-05	4.35085e-05	2.96871e-05	3.21987e-05	2.94445e-05	3.24256e-05	1.2847e-05	1.29597e-05	8.40023e-06	1.43585e-05	8.50542e-06	1.18805e-05
LC-MS (+)		15.7782	unknown		355.333		0.000139512	0.000147575	0.000154255	0.000153215	0.000176141	0.000133546	0.000142209	0.000150695	0.000176883	0.000143379	0.000150471	0.000145156
LC-MS (+)		15.7851	unknown		354.334		0.000538276	0.000561363	0.000637154	0.000627844	0.000759257	0.000540486	0.000635449	0.00067105	0.000793295	0.000649487	0.00067988	0.000656798
LC-MS (+)		15.7972	unknown		275.2		3.40709e-05	3.56537e-05	2.60422e-05	3.66319e-05	3.41372e-05	2.48513e-05	4.13249e-05	4.18341e-05	3.075e-05	4.07532e-05	2.97914e-05	3.54245e-05
LC-MS (+)		15.806	unknown		521.342		1.07592e-05	1.11316e-05	9.58504e-06	8.25989e-06	9.26086e-06	1.20971e-05	9.47878e-06	9.74346e-06	6.62239e-06	1.02315e-05	8.39812e-06	8.9908e-06
LC-MS (+)		15.8196	unknown		296.258		6.10121e-05	5.83459e-05	6.41751e-05	4.99409e-05	4.7579e-05	5.86277e-05	5.51456e-05	5.66086e-05	6.76161e-05	5.26223e-05	5.0759e-05	5.24314e-05
LC-MS (+)		15.8454	unknown		360.31		8.48423e-05	8.82551e-05	6.76251e-05	6.5437e-05	5.14686e-05	6.50218e-05	2.89866e-05	2.91623e-05	1.63414e-05	2.91788e-05	1.52263e-05	2.33504e-05
LC-MS (+)		15.864	unknown		594.157		9.72681e-06	9.13723e-06	9.12595e-06	7.82438e-06	7.36212e-06	1.3895e-05	1.69665e-05	1.59111e-05	9.99087e-06	1.55771e-05	1.27468e-05	1.12375e-05
LC-MS (+)		15.8686	unknown		577.131		4.35901e-06	4.38595e-06	4.13149e-06	3.61548e-06	3.33395e-06	5.98156e-06	7.15806e-06	7.09285e-06	4.30623e-06	7.13629e-06	5.34783e-06	4.92467e-06
LC-MS (+)		15.8777	unknown		236.172		1.16368e-05	1.27958e-05	7.17941e-06	7.17684e-06	7.13336e-06	1.13318e-05	8.75603e-06	9.27436e-06	7.58469e-06	1.09802e-05	1.26842e-05	1.07076e-05
LC-MS (+)		15.8876	unknown		235.168		8.52472e-05	8.87648e-05	5.58226e-05	5.27204e-05	5.63883e-05	8.92353e-05	6.72089e-05	6.7e-05	5.78694e-05	7.81282e-05	9.44134e-05	8.20485e-05
LC-MS (+)		15.897	unknown		260.129		1.3163e-05	1.48894e-05	1.43805e-05	1.43022e-05	1.38443e-05	1.65297e-05	1.41803e-05	1.50601e-05	1.56852e-05	1.54936e-05	1.51704e-05	1.47039e-05
LC-MS (+)		15.9157	unknown		410.323		1.8242e-05	1.95094e-05	1.223e-05	1.61778e-05	1.0393e-05	1.05837e-05	4.13181e-06	3.62472e-06	2.30865e-06	4.15055e-06	2.37442e-06	3.07913e-06
LC-MS (+)		15.9295	unknown		537.296		1.27771e-05	1.30262e-05	8.49533e-06	9.68503e-06	7.38221e-06	9.79961e-06	1.34502e-05	1.23396e-05	7.61099e-06	1.20969e-05	7.95879e-06	1.03325e-05
LC-MS (+)		15.9364	unknown		352.304		1.25804e-05	1.2522e-05	1.69802e-05	1.65255e-05	1.74186e-05	1.81874e-05	1.88034e-05	1.92905e-05	2.61614e-05	2.32119e-05	2.51433e-05	4.69637e-05
LC-MS (+)		15.9452	unknown		328.701		9.52718e-06	9.96476e-06	1.24303e-05	1.11949e-05	1.20402e-05	1.30639e-05	1.2409e-05	1.19922e-05	1.36966e-05	1.31557e-05	1.35839e-05	1.27791e-05
LC-MS (+)		15.9551	unknown		666.652		5.49932e-06	6.02365e-06	8.81484e-06	7.50957e-06	9.95906e-06	9.75801e-06	9.57849e-06	9.13236e-06	1.33823e-05	1.11985e-05	1.40813e-05	1.06189e-05
LC-MS (+)		15.9693	unknown		332.956		3.98736e-05	4.06473e-05	5.03493e-05	4.6269e-05	4.98596e-05	4.88551e-05	4.48721e-05	4.4772e-05	5.51447e-05	4.95667e-05	5.28823e-05	4.91195e-05
LC-MS (+)		15.9767	unknown		258.242		0.000561553	0.000583838	0.000330799	0.000498861	0.000634338	0.000594473	0.000339	0.000344391	0.000389916	0.000403917	0.00052924	0.000441461
LC-MS (+)		15.9901	unknown		230.247		0.000128211	0.000131427	7.65689e-05	0.000111832	0.000136875	0.000132221	7.71674e-05	7.8141e-05	9.31275e-05	9.12217e-05	0.000115637	9.79831e-05
LC-MS (+)		15.9978	unknown		204.137		0.000100332	9.87183e-05	2.43308e-05	2.07862e-05	2.10981e-05	0.000110382	9.0621e-05	8.46345e-05	2.61952e-05	0.000110156	0.000108602	9.15461e-05
LC-MS (+)		16.0051	unknown		60.0439		0.000339503	0.000308831	0.000357248	0.000349404	0.000350598	0.000360405	0.000315393	0.000325557	0.000360738	0.000360324	0.000351082	0.000340406
LC-MS (+)		16.0098	unknown		674.42		1.6441e-05	1.63524e-05	1.44416e-05	1.54342e-05	1.16859e-05	1.47404e-05	9.64127e-06	9.50691e-06	7.25294e-06	1.04863e-05	6.92218e-06	8.72659e-06
LC-MS (+)		16.0165	unknown		313.273		0.000264857	0.000262371	0.00023716	0.000242039	0.000197714	0.00024091	0.00016684	0.000166396	0.000124936	0.000193334	0.000120829	0.00015965
LC-MS (+)		16.036	unknown		595.236		7.90731e-06	8.20029e-06	8.49498e-06	8.00074e-06	7.20479e-06	1.12846e-05	5.31496e-06	1.08951e-05	8.28724e-06	1.20679e-05	8.77294e-06	9.994e-06
LC-MS (+)		16.057	unknown		376.365		7.12904e-05	7.01767e-05	9.14022e-05	8.46693e-05	9.6217e-05	9.17386e-05	7.83022e-05	7.95123e-05	9.65072e-05	9.20955e-05	9.78495e-05	9.09698e-05
LC-MS (+)		16.0725	unknown		371.239		1.74586e-05	1.78149e-05	2.2588e-05	2.07789e-05	2.32573e-05	2.17928e-05	2.01918e-05	2.06159e-05	2.40874e-05	2.34121e-05	2.44632e-05	2.29353e-05
LC-MS (+)		16.0769	unknown		286.308		0.000234808	0.000233651	0.000260251	0.000241048	0.00026912	0.000267459	0.000199727	0.000197056	0.000254189	0.000265554	0.000269491	0.000249306
LC-MS (+)		16.0963	unknown		437.371		4.18782e-06	3.87937e-06	2.50155e-06	5.73633e-06	4.50884e-06	3.99262e-06	5.71011e-06	3.55877e-06	3.35368e-05	5.31996e-06	5.9458e-06	2.92455e-06
LC-MS (+)		16.1077	unknown		314.327		0.000143108	0.000127008	0.000153992	0.00013876	0.000145627	0.000149699	0.000127208	0.000117834	0.000133461	0.000140357	0.000150335	0.000144066
LC-MS (+)		16.1177	unknown		440.37		2.09284e-05	1.98326e-05	2.8626e-05	2.51125e-05	2.91062e-05	2.48285e-05	2.58727e-05	2.61831e-05	3.12221e-05	3.13544e-05	2.95824e-05	3.00175e-05
LC-MS (+)		16.1255	unknown		463.417		1.92271e-05	2.10425e-05	2.96487e-05	2.62064e-05	3.00373e-05	2.87269e-05	2.5465e-05	2.52173e-05	3.30444e-05	3.25641e-05	3.2608e-05	3.19596e-05
LC-MS (+)		16.1459	unknown		316.315		0.000117889	0.00011077	0.000101606	9.04142e-05	6.99454e-05	8.86342e-05	4.07533e-05	3.93706e-05	2.5914e-05	3.75243e-05	2.93101e-05	3.48938e-05
LC-MS (+)		16.1922	unknown		498.341		8.16528e-06	7.19077e-06	7.34984e-06	7.07077e-06	5.52171e-06	6.21882e-06	4.69532e-06	4.8103e-06	3.3279e-06	6.12827e-06	3.28133e-06	3.96928e-06
LC-MS (+)		16.1999	unknown		497.34		5.43107e-05	4.86183e-05	4.83932e-05	4.5962e-05	3.55392e-05	4.37682e-05	2.93136e-05	2.90686e-05	2.03979e-05	3.90948e-05	2.18584e-05	2.75939e-05
LC-MS (+)		16.2107	unknown		471.178		2.01823e-05	2.07661e-05	1.78219e-05	2.23881e-05	1.62895e-05	1.545e-05	2.42352e-05	2.47026e-05	1.34332e-05	2.60556e-05	1.82325e-05	2.33886e-05
LC-MS (+)		16.221	unknown		221.116		1.79236e-05	1.92216e-05	1.18651e-05	1.12322e-05	1.58672e-05	2.19102e-05	1.26988e-05	1.27198e-05	1.28848e-05	1.89074e-05	1.5827e-05	1.59705e-05
LC-MS (+)		16.2292	unknown		388.338		1.5909e-05	1.62554e-05	1.5309e-05	1.18096e-05	1.11764e-05	1.27639e-05	1.05257e-05	9.53398e-06	7.16825e-06	1.59923e-05	1.21518e-05	1.47802e-05
LC-MS (+)		16.2353	unknown		574.556		1.22342e-05	1.18964e-05	1.03172e-05	1.32562e-05	8.87366e-06	1.01684e-05	1.24445e-05	1.31785e-05	1.44974e-05	1.17586e-05	9.70614e-06	1.06383e-05
LC-MS (+)		16.2461	unknown		223.168		1.10908e-05	1.15796e-05	8.76435e-06	1.21742e-05	9.49968e-06	7.80556e-06	1.21131e-05	1.30113e-05	8.10057e-06	8.39499e-06	7.27271e-06	8.27064e-06
LC-MS (+)		16.2616	unknown		492.386		5.81419e-05	5.12365e-05	3.96548e-05	4.33512e-05	3.17822e-05	3.80216e-05	1.78805e-05	1.75311e-05	9.47235e-06	1.47053e-05	1.14186e-05	1.5465e-05
LC-MS (+)		16.2654	unknown		324.13		1.79896e-05	1.82858e-05	1.70392e-05	1.98875e-05	1.43556e-05	1.44906e-05	2.17706e-05	2.07593e-05	1.16898e-05	2.12228e-05	1.53862e-05	2.00199e-05
LC-MS (+)		16.2812	unknown		140.068		2.44477e-05	2.39046e-05	1.80356e-05	2.78083e-05	2.31415e-05	1.757e-05	3.02691e-05	3.05649e-05	1.89514e-05	2.09617e-05	1.71178e-05	1.92897e-05
LC-MS (+)		16.2894	unknown		335.18		5.60391e-05	5.60089e-05	4.16141e-05	5.62266e-05	4.8486e-05	3.72799e-05	5.66036e-05	5.61615e-05	4.08347e-05	4.67658e-05	3.71219e-05	4.13036e-05
LC-MS (+)		16.3109	unknown		472.397		3.47564e-05	3.65475e-05	2.16255e-05	2.67512e-05	2.38087e-05	1.93496e-05	3.74614e-05	3.54796e-05	1.82523e-05	3.08546e-05	1.03482e-05	2.34837e-05
LC-MS (+)		16.3248	unknown		535.286		5.81534e-07	4.22528e-07	3.784e-07	5.38348e-07	4.45321e-07	4.53865e-07	1.26787e-05	1.33166e-05	7.26148e-06	1.13646e-05	6.18116e-06	9.05803e-06
LC-MS (+)		16.3646	unknown		399.271		1.0073e-05	1.00355e-05	1.03923e-05	1.02895e-05	8.72617e-06	8.86281e-06	6.58085e-06	6.87661e-06	6.60955e-06	7.5517e-06	7.47147e-06	7.9907e-06
LC-MS (+)		16.3967	unknown		501.295		2.47746e-05	2.35796e-05	1.79773e-05	2.32472e-05	1.71391e-05	1.59743e-05	9.83843e-06	9.27648e-06	5.21957e-06	1.03551e-05	5.77747e-06	8.25343e-06
LC-MS (+)		16.4081	unknown		299.257		4.17899e-05	3.99827e-05	3.34339e-05	3.74699e-05	2.73227e-05	3.19412e-05	1.68269e-05	1.62519e-05	1.24825e-05	1.83739e-05	1.28198e-05	1.57361e-05
LC-MS (+)		16.4638	unknown		290.245		8.74147e-06	9.21101e-06	8.99541e-06	1.10931e-05	9.51348e-06	9.24356e-06	6.91003e-06	7.02842e-06	7.50542e-06	7.43816e-06	7.22186e-06	7.6394e-06
LC-MS (+)		16.4671	unknown		135.115		1.70428e-05	1.78547e-05	1.41063e-05	1.90893e-05	1.58004e-05	1.19775e-05	1.95079e-05	1.9147e-05	1.38165e-05	1.82063e-05	1.43022e-05	1.52137e-05
LC-MS (+)		16.4798	unknown		107.049		8.4402e-06	8.66864e-06	7.55514e-06	9.63386e-06	7.96503e-06	6.1555e-06	9.23055e-06	9.62344e-06	7.42117e-06	9.69532e-06	6.40506e-06	7.41526e-06
LC-MS (+)		16.4872	unknown		698.431		2.85789e-05	3.08303e-05	2.33409e-05	2.7915e-05	2.0984e-05	2.78419e-05	1.60391e-05	1.67424e-05	1.28529e-05	1.8204e-05	1.19676e-05	1.45791e-05
LC-MS (+)		16.4951	unknown		236.139		1.43093e-05	1.544e-05	1.80847e-05	1.74817e-05	1.49238e-05	1.47027e-05	1.52278e-05	1.57119e-05	1.84871e-05	1.48875e-05	1.75585e-05	1.49103e-05
LC-MS (+)		16.5149	unknown		317.209		0.000356617	0.000381426	0.000286302	0.000416777	0.00034086	0.00025181	0.000391532	0.00039277	0.0002806	0.000392153	0.000253335	0.000302952
LC-MS (+)		16.5178	unknown		318.211		6.14356e-05	6.58667e-05	4.80872e-05	7.42556e-05	6.17403e-05	4.32664e-05	7.00002e-05	6.96609e-05	4.83773e-05	6.94634e-05	4.42714e-05	5.26819e-05
LC-MS (+)		16.5254	unknown		719.682		7.46597e-06	7.48901e-06	1.06899e-05	9.89342e-06	1.36556e-05	1.11848e-05	9.02245e-06	1.20462e-05	1.50118e-05	1.27987e-05	1.54216e-05	1.39792e-05
LC-MS (+)		16.5379	unknown		278.219		0.000225306	0.000235728	0.000184624	0.000266192	0.000223264	0.000160696	0.000254243	0.000259931	0.000197114	0.000252666	0.000185002	0.000215149
LC-MS (+)		16.5479	unknown		394.143		4.99203e-05	5.35259e-05	4.79928e-05	5.762e-05	5.33486e-05	4.69331e-05	5.72385e-05	5.94427e-05	6.03118e-05	5.80153e-05	5.09696e-05	5.3419e-05
LC-MS (+)		16.5656	unknown		409.318		1.40174e-05	1.45e-05	1.04872e-05	1.19308e-05	8.54185e-06	9.61994e-06	2.35654e-06	2.55955e-06	1.76148e-06	2.29217e-06	1.81977e-06	2.23976e-06
LC-MS (+)		16.5897	unknown		259.204		4.10972e-05	4.34884e-05	3.72579e-05	5.27141e-05	3.42758e-05	2.91549e-05	5.22147e-05	5.21276e-05	3.75477e-05	5.02149e-05	2.69767e-05	3.95417e-05
LC-MS (+)		16.6047	unknown		241.194		2.44239e-05	2.56562e-05	2.05872e-05	2.95649e-05	2.56437e-05	1.99782e-05	2.93475e-05	2.947e-05	2.41955e-05	3.0186e-05	2.20715e-05	2.56877e-05
LC-MS (+)		16.6091	unknown		620.436		6.97581e-06	7.30603e-06	2.29657e-05	6.64527e-06	1.64261e-05	1.6e-05	6.14054e-06	7.21347e-06	5.16608e-06	6.73221e-06	8.04467e-06	6.46791e-06
LC-MS (+)		16.6171	unknown		214.216		5.33886e-05	5.39604e-05	4.96531e-05	5.98931e-05	7.45648e-05	5.53646e-05	3.87774e-05	4.07774e-05	5.2092e-05	4.63355e-05	5.45901e-05	4.6613e-05
LC-MS (+)		16.6599	unknown		488.428		2.25776e-05	2.18073e-05	3.41202e-05	2.96566e-05	3.70818e-05	2.93764e-05	2.56062e-05	2.70081e-05	3.48985e-05	2.88096e-05	3.08e-05	2.96738e-05
LC-MS (+)		16.6651	unknown		489.428		5.89911e-06	6.03384e-06	9.69385e-06	8.12327e-06	9.89664e-06	7.8918e-06	6.68348e-06	7.20797e-06	9.70647e-06	8.1137e-06	8.57955e-06	7.73219e-06
LC-MS (+)		16.6899	unknown		249.22		1.86606e-05	1.75044e-05	1.39708e-05	2.06037e-05	1.81985e-05	1.30896e-05	2.09942e-05	2.04407e-05	1.7163e-05	2.10649e-05	1.52203e-05	1.83441e-05
LC-MS (+)		16.7082	unknown		344.351		3.41512e-05	3.25259e-05	4.57257e-05	3.84739e-05	4.58861e-05	4.19851e-05	3.33908e-05	3.56158e-05	4.89638e-05	4.24174e-05	5.21312e-05	4.24207e-05
LC-MS (+)		16.7439	unknown		345.325		1.98867e-05	2.01923e-05	1.93609e-05	1.98434e-05	1.81089e-05	2.02107e-05	1.20445e-05	1.18242e-05	1.25562e-05	1.51188e-05	1.36521e-05	1.27598e-05
LC-MS (+)		16.7623	unknown		691.385		1.41877e-05	1.36217e-05	1.07598e-05	1.32251e-05	9.59818e-06	1.06651e-05	6.00544e-06	5.58353e-06	3.49035e-06	6.32449e-06	3.53096e-06	5.14586e-06
LC-MS (+)		16.7654	unknown		270.298		1.23071e-05	1.26039e-05	1.45433e-05	1.2769e-05	1.29225e-05	1.63352e-05	1.23945e-05	1.25862e-05	1.60079e-05	1.40824e-05	1.7396e-05	1.48662e-05
LC-MS (+)		16.7759	unknown		263.234		5.79296e-05	5.80275e-05	5.08112e-05	5.23672e-05	4.55875e-05	5.0302e-05	5.16541e-05	4.92455e-05	3.87607e-05	5.35061e-05	4.059e-05	4.61113e-05
LC-MS (+)		16.7957	unknown		442.263		9.90683e-06	9.53167e-06	1.40918e-05	1.19648e-05	1.24382e-05	1.48785e-05	1.03658e-05	1.05545e-05	1.6649e-05	1.18905e-05	1.7955e-05	1.60458e-05
LC-MS (+)		16.8221	unknown		322.18		5.56251e-06	6.03587e-06	1.23216e-05	9.01598e-06	7.90689e-06	5.2978e-06	1.14897e-05	1.17179e-05	7.62235e-06	8.82318e-06	4.28252e-06	5.29125e-06
LC-MS (+)		16.8433	unknown		262.143		2.053e-05	2.07925e-05	1.52072e-05	1.73088e-05	1.66467e-05	2.25315e-05	2.16426e-05	2.10651e-05	1.98976e-05	2.40909e-05	2.70448e-05	2.46183e-05
LC-MS (+)		16.8462	unknown		548.339		1.90648e-05	1.82249e-05	1.6843e-05	1.75367e-05	1.39322e-05	1.86109e-05	1.49665e-05	1.39374e-05	1.13655e-05	1.38353e-05	1.2706e-05	1.47923e-05
LC-MS (+)		16.8643	unknown		367.337		1.18441e-05	2.03523e-05	8.63453e-06	1.09456e-05	8.73689e-06	9.07884e-06	1.59957e-05	1.55866e-05	9.90401e-06	1.36616e-05	1.08537e-05	1.36059e-05
LC-MS (+)		16.8727	unknown		373.348		1.10712e-05	1.12341e-05	1.50715e-05	1.16531e-05	9.85552e-06	1.14584e-05	7.45115e-06	7.03646e-06	6.06178e-06	1.22136e-05	1.08399e-05	1.25782e-05
LC-MS (+)		16.8883	unknown		366.326		8.82492e-05	9.09768e-05	6.62591e-05	8.40684e-05	6.87437e-05	6.49351e-05	7.68122e-05	7.3475e-05	4.75689e-05	6.66358e-05	5.30615e-05	6.59867e-05
LC-MS (+)		16.9116	unknown		485.285		7.20538e-06	7.2678e-06	6.0738e-06	5.90502e-06	5.97692e-06	6.414e-06	8.74352e-06	8.7984e-06	6.66215e-06	9.42972e-06	6.15388e-06	7.86322e-06
LC-MS (+)		16.9167	unknown		467.275		8.08177e-06	8.80178e-06	7.25164e-06	7.36768e-06	7.31095e-06	7.67925e-06	1.05347e-05	1.11843e-05	8.30187e-06	1.17822e-05	7.42851e-06	9.87545e-06
LC-MS (+)		16.9328	unknown		507.271		4.26525e-06	5.11892e-06	4.29401e-06	4.21871e-06	4.08471e-06	4.43387e-06	4.98905e-06	5.2226e-06	4.18627e-06	5.79894e-06	3.63558e-06	4.92735e-06
LC-MS (+)		16.9675	unknown		269.259		1.01366e-05	1.06831e-05	6.26251e-06	5.65195e-06	3.62347e-06	9.78994e-06	7.8573e-06	7.72963e-06	6.0329e-06	8.33665e-06	1.15007e-05	8.01855e-06
LC-MS (+)		16.9776	unknown		229.234		2.10317e-05	2.21405e-05	2.02952e-05	1.98377e-05	1.85204e-05	2.08545e-05	1.73979e-05	1.65718e-05	1.75764e-05	1.74573e-05	1.62737e-05	1.73623e-05
LC-MS (+)		17.0338	unknown		301.14		2.18269e-05	2.22085e-05	1.38838e-05	1.25284e-05	1.27815e-05	2.54177e-05	2.16756e-05	2.12076e-05	1.64517e-05	2.45774e-05	2.61408e-05	2.17742e-05
LC-MS (+)		17.0387	unknown		424.079		7.85492e-06	8.6003e-06	4.27895e-06	3.748e-06	3.80767e-06	9.1388e-06	7.87121e-06	8.14791e-06	4.8499e-06	9.31221e-06	9.37723e-06	8.13003e-06
LC-MS (+)		17.0644	unknown		212.141		9.47712e-06	9.31482e-06	9.38793e-06	9.33178e-06	8.54705e-06	9.09824e-06	7.72886e-06	7.58394e-06	8.99407e-06	8.03004e-06	8.17739e-06	7.96731e-06
LC-MS (+)		17.0723	unknown		423.303		1.82379e-05	1.89376e-05	1.61306e-05	1.75589e-05	1.41268e-05	1.37994e-05	9.63792e-06	9.43263e-06	6.86324e-06	8.57896e-06	6.86875e-06	8.64798e-06
LC-MS (+)		17.1917	unknown		332.3		3.27658e-05	3.26949e-05	2.59296e-05	2.8754e-05	2.31608e-05	2.00861e-05	1.92153e-05	1.92546e-05	1.89983e-05	1.96545e-05	1.43752e-05	1.88048e-05
LC-MS (+)		17.2076	unknown		546.248		9.84252e-06	1.06206e-05	9.95399e-06	1.09625e-05	9.31967e-06	9.73135e-06	7.42751e-06	7.7627e-06	6.17226e-06	9.35993e-06	5.90919e-06	7.26968e-06
LC-MS (+)		17.2156	unknown		295.643		7.04539e-06	7.82563e-06	6.20396e-06	7.25012e-06	5.34413e-06	5.80635e-06	4.96089e-06	5.27003e-06	3.38414e-06	5.12173e-06	3.36155e-06	4.70241e-06
LC-MS (+)		17.2266	unknown		331.284		0.000114296	0.000122814	9.89745e-05	0.000115209	8.45385e-05	8.75931e-05	7.48508e-05	7.6756e-05	5.05012e-05	8.49616e-05	4.93639e-05	6.85406e-05
LC-MS (+)		17.2432	unknown		622.466		5.87594e-05	6.30197e-05	4.52179e-05	5.43427e-05	4.27401e-05	3.67189e-05	5.34361e-05	5.37682e-05	2.62821e-05	3.68912e-05	2.62989e-05	3.31137e-05
LC-MS (+)		17.2454	unknown		623.47		2.20251e-05	2.38907e-05	1.77302e-05	2.08211e-05	1.60987e-05	1.43345e-05	1.9801e-05	2.07787e-05	9.8474e-06	1.41358e-05	9.79461e-06	1.22008e-05
LC-MS (+)		17.2619	unknown		562.427		1.35916e-05	1.34925e-05	1.12074e-05	1.36614e-05	9.81621e-06	1.16596e-05	5.57253e-06	5.54461e-06	4.55383e-06	8.77356e-06	4.89577e-06	6.87968e-06
LC-MS (+)		17.2863	unknown		530.304		7.73187e-06	8.55652e-06	6.5195e-06	7.26663e-06	5.56456e-06	6.16115e-06	5.90112e-06	5.9485e-06	4.34216e-06	6.25453e-06	4.10401e-06	5.24968e-06
LC-MS (+)		17.2952	unknown		525.342		9.28159e-06	9.49424e-06	7.26006e-06	8.41448e-06	6.00129e-06	7.73774e-06	6.68138e-06	6.46836e-06	4.83681e-06	7.29146e-06	4.68533e-06	6.0406e-06
LC-MS (+)		17.3063	unknown		529.297		2.86384e-05	3.08806e-05	2.34091e-05	2.62809e-05	1.97745e-05	2.43262e-05	2.19684e-05	2.2261e-05	1.60613e-05	2.3953e-05	1.62959e-05	2.06778e-05
LC-MS (+)		17.3167	unknown		322.273		2.57461e-05	2.69307e-05	2.44228e-05	3.47776e-05	3.20908e-05	2.45078e-05	2.58298e-05	2.62505e-05	2.65541e-05	2.81606e-05	2.2856e-05	2.29747e-05
LC-MS (+)		17.3361	unknown		575.279		5.67855e-06	6.87109e-06	6.07798e-06	4.68893e-06	4.03558e-06	5.7073e-06	4.63107e-06	4.85743e-06	2.50545e-06	3.10913e-06	3.05769e-06	4.01874e-06
LC-MS (+)		17.3516	unknown		278.251		1.70933e-05	1.3325e-05	1.30217e-05	1.31763e-05	1.12615e-05	1.49159e-05	1.88373e-05	1.21337e-05	1.25085e-05	1.10479e-05	1.29383e-05	1.27941e-05
LC-MS (+)		17.3789	unknown		272.032		7.22891e-06	7.36934e-06	7.80161e-06	6.58747e-06	5.93768e-06	7.70822e-06	6.56979e-06	6.47817e-06	6.26126e-06	5.82769e-06	9.02291e-06	7.01413e-06
LC-MS (+)		17.4105	unknown		259.159		7.71536e-05	8.0084e-05	7.87628e-05	8.07266e-05	7.29742e-05	7.90265e-05	7.6364e-05	7.86651e-05	8.21624e-05	7.93696e-05	8.56675e-05	7.79718e-05
LC-MS (+)		17.4157	unknown		279.279		4.26502e-05	4.14447e-05	4.11566e-05	5.28934e-05	3.23868e-05	3.47182e-05	4.11949e-05	3.84476e-05	4.79694e-05	3.4912e-05	3.58483e-05	3.38918e-05
LC-MS (+)		17.4308	unknown		557.56		1.67799e-05	1.57697e-05	1.38556e-05	1.88986e-05	1.10008e-05	1.00909e-05	1.25232e-05	1.27218e-05	1.33984e-05	1.15276e-05	9.73551e-06	1.01169e-05
LC-MS (+)		17.4384	unknown		405.354		3.06912e-05	3.23254e-05	2.16981e-05	2.94867e-05	2.38166e-05	1.95631e-05	2.36067e-05	2.37059e-05	1.32512e-05	1.94714e-05	1.43665e-05	1.72619e-05
LC-MS (+)		17.4459	unknown		404.362		0.000131551	0.000131813	9.90795e-05	0.000126287	0.000103038	9.0941e-05	0.000100575	9.91734e-05	6.88027e-05	8.77368e-05	6.88297e-05	7.88943e-05
LC-MS (+)		17.4567	unknown		360.35		6.35303e-05	6.03502e-05	6.52089e-05	6.73967e-05	6.49192e-05	6.14654e-05	5.65155e-05	5.49933e-05	5.84433e-05	6.45585e-05	5.90835e-05	5.4884e-05
LC-MS (+)		17.4922	unknown		402.392		0.00070052	0.000671993	0.000949277	0.000884665	0.000973584	0.00087879	0.000806195	0.000803746	0.00103024	0.00095397	0.000970929	0.000855648
LC-MS (+)		17.5075	unknown		420.342		3.23948e-05	3.44665e-05	2.96513e-05	3.06703e-05	2.29528e-05	2.45056e-05	3.33151e-05	3.06233e-05	1.9502e-05	3.68947e-05	2.3446e-05	3.29396e-05
LC-MS (+)		17.5228	unknown		315.339		1.28251e-05	1.17487e-05	1.53763e-05	1.38765e-05	1.54159e-05	1.4141e-05	1.09499e-05	1.00479e-05	1.4869e-05	1.29555e-05	1.41695e-05	1.21708e-05
LC-MS (+)		17.5254	unknown		341.302		0.000197438	0.00019906	0.000166788	0.000187288	0.000136538	0.000168832	0.000157982	0.00015075	0.000104511	0.000163228	0.000101736	0.000131526
LC-MS (+)		17.5381	unknown		303.189		1.90316e-05	2.02241e-05	1.00318e-05	1.09568e-05	1.10867e-05	2.23828e-05	1.23267e-05	1.22402e-05	1.27728e-05	1.51321e-05	2.19717e-05	1.93712e-05
LC-MS (+)		17.5458	unknown		447.423		3.25575e-05	3.28989e-05	5.16417e-05	4.41799e-05	5.38281e-05	4.69202e-05	3.80914e-05	3.88223e-05	6.07122e-05	4.6779e-05	5.78103e-05	4.80883e-05
LC-MS (+)		17.5735	unknown		634.449		4.6685e-06	5.25286e-06	7.28771e-06	6.40211e-06	9.34705e-06	8.42396e-06	4.43319e-06	4.70692e-06	7.33415e-06	4.53124e-06	8.8742e-06	8.49213e-06
LC-MS (+)		17.5949	unknown		326.237		6.33754e-05	6.60896e-05	3.6441e-05	4.15691e-05	3.79185e-05	6.00743e-05	3.63866e-05	3.45195e-05	3.24273e-05	4.21873e-05	5.17498e-05	4.7551e-05
LC-MS (+)		17.6049	unknown		371.231		1.63803e-05	1.69963e-05	1.28224e-05	1.30141e-05	1.05788e-05	1.43188e-05	1.38474e-05	1.41994e-05	1.14706e-05	1.69827e-05	1.31528e-05	1.62882e-05
LC-MS (+)		17.6103	unknown		465.179		4.60484e-06	5.15937e-06	3.3213e-06	5.94986e-06	4.9301e-06	4.62395e-06	9.1921e-06	9.07963e-06	1.97412e-06	1.28339e-05	5.88071e-06	9.3359e-06
LC-MS (+)		17.6159	unknown		293.21		0.000391917	0.000397236	0.00025601	0.000337407	0.000228288	0.000148539	0.000301369	0.000307371	0.000220191	0.000403592	0.000196666	0.00027392
LC-MS (+)	Terpenes	17.63	Ophiobolin F	C25H42O	358.326	8.1	5.16e-05	5.68e-05	4.65e-05	5.42e-05	4.9e-05	5.29e-05	2.07e-05	2.27e-05	1.86e-05	2.17e-05	1.96e-05	2.12e-05
LC-MS (+)		17.6472	unknown		608.487		6.46088e-05	7.72772e-05	4.40751e-05	7.17259e-05	5.33411e-05	4.33764e-05	9.39232e-05	9.46275e-05	5.40688e-05	6.09889e-05	4.53393e-05	6.01143e-05
LC-MS (+)		17.6551	unknown		458.341		8.9932e-06	9.17547e-06	1.01772e-05	1.01747e-05	1.22896e-05	1.09228e-05	6.84291e-06	6.78928e-06	1.01111e-05	6.51145e-06	8.87297e-06	8.39896e-06
LC-MS (+)		17.6679	unknown		254.246		3.21242e-05	2.6994e-05	2.65589e-05	2.78766e-05	2.28001e-05	2.706e-05	2.92931e-05	2.7029e-05	2.97594e-05	2.45808e-05	2.57705e-05	2.69189e-05
LC-MS (+)		17.6941	unknown		536.379		1.9871e-05	1.97198e-05	1.5949e-05	1.83591e-05	1.49032e-05	1.46598e-05	1.41084e-05	1.31319e-05	9.79859e-06	1.59465e-05	9.68389e-06	1.27375e-05
LC-MS (+)		17.6993	unknown		342.364		0.000212226	0.000220734	0.000251801	0.000244577	0.000277642	0.000219526	0.000226555	0.000223195	0.0002677	0.00023754	0.000265931	0.000243547
LC-MS (+)		17.7068	unknown		265.248		1.14377e-05	1.21021e-05	9.72255e-06	1.15327e-05	8.90331e-06	8.614e-06	7.79844e-06	7.69771e-06	5.8404e-06	9.42594e-06	5.7789e-06	6.97747e-06
LC-MS (+)		17.7209	unknown		377.303		1.72782e-05	1.70596e-05	1.34318e-05	2.386e-05	1.92575e-05	1.20288e-05	2.9578e-05	3.03576e-05	1.83696e-05	2.77579e-05	1.6176e-05	2.12634e-05
LC-MS (+)		17.7275	unknown		344.315		3.34873e-05	3.67373e-05	2.68089e-05	2.99366e-05	2.34726e-05	2.19597e-05	1.80465e-05	1.61962e-05	1.3418e-05	1.90542e-05	1.42486e-05	1.6039e-05
LC-MS (+)		17.7668	unknown		229.002		1.85225e-06	1.99158e-06	4.88649e-06	3.96844e-06	5.66846e-06	4.55129e-06	2.15907e-06	2.21009e-06	4.16673e-06	3.70427e-06	4.44584e-06	3.95723e-06
LC-MS (+)		17.7929	unknown		688.516		1.04761e-05	1.14945e-05	8.17089e-06	8.61091e-06	8.94785e-06	1.00502e-05	8.66417e-06	8.28021e-06	7.17696e-06	1.98947e-05	1.49909e-05	2.322e-05
LC-MS (+)		17.7989	unknown		307.262		4.58284e-05	4.78579e-05	3.6781e-05	5.76119e-05	4.29823e-05	3.02047e-05	3.28139e-05	3.32895e-05	2.04731e-05	3.07608e-05	1.90303e-05	2.4216e-05
LC-MS (+)		17.8158	unknown		644.494		1.40177e-05	1.52283e-05	1.05656e-05	1.21578e-05	1.18933e-05	1.3809e-05	1.19958e-05	1.18951e-05	9.55716e-06	2.81962e-05	2.09271e-05	3.32627e-05
LC-MS (+)		17.8449	unknown		600.468		1.85658e-05	2.02485e-05	1.40488e-05	1.41119e-05	1.58083e-05	1.87027e-05	1.67112e-05	1.58662e-05	1.34317e-05	4.05035e-05	2.6607e-05	4.54908e-05
LC-MS (+)		17.8609	unknown		556.438		2.28469e-05	2.4569e-05	1.8062e-05	1.85574e-05	1.97269e-05	2.38441e-05	2.249e-05	2.05021e-05	1.56822e-05	5.23581e-05	3.36094e-05	5.59775e-05
LC-MS (+)		17.8695	unknown		452.358		1.45845e-05	1.60984e-05	1.41845e-05	1.65328e-05	1.57859e-05	1.6884e-05	1.38771e-05	1.34674e-05	9.84971e-06	2.62233e-05	1.82952e-05	2.72754e-05
LC-MS (+)		17.8774	unknown		486.406		8.08945e-06	8.52386e-06	9.30186e-06	9.88547e-06	9.20682e-06	6.1289e-06	8.70454e-06	8.03835e-06	1.14678e-05	2.01898e-05	5.09517e-06	9.71013e-06
LC-MS (+)		17.885	unknown		513.418		6.69324e-06	7.36481e-06	5.30217e-06	5.35544e-06	5.86081e-06	6.90415e-06	7.24237e-06	6.43024e-06	5.00086e-06	1.72826e-05	1.01215e-05	1.62472e-05
LC-MS (+)		17.8985	unknown		380.349		0.000141503	0.000139698	9.89755e-05	0.000137225	0.000100722	8.84283e-05	9.36938e-05	9.67629e-05	5.58252e-05	9.25595e-05	6.31326e-05	8.90122e-05
LC-MS (+)		17.9065	unknown		408.366		1.03987e-05	1.08551e-05	7.1571e-06	8.05598e-06	7.23626e-06	1.19833e-05	1.02004e-05	9.94484e-06	8.23808e-06	2.30336e-05	1.60754e-05	2.43921e-05
LC-MS (+)		17.9233	unknown		424.363		1.98139e-05	2.11031e-05	1.50701e-05	1.71661e-05	1.573e-05	2.01518e-05	2.00783e-05	1.78005e-05	1.29845e-05	5.00976e-05	2.77623e-05	4.29564e-05
LC-MS (+)		17.9879	unknown		439.303		5.76851e-05	5.80683e-05	4.32204e-05	6.51001e-05	4.37272e-05	3.12629e-05	3.22951e-05	3.09705e-05	1.83177e-05	2.77294e-05	1.76204e-05	2.37274e-05
LC-MS (+)		17.9951	unknown		440.308		1.15606e-05	1.29412e-05	9.84743e-06	1.5321e-05	1.10079e-05	8.22909e-06	7.39109e-06	6.56405e-06	4.72642e-06	7.02856e-06	4.79153e-06	5.72126e-06
LC-MS (+)		18.0229	unknown		327.288		2.09995e-05	2.10531e-05	1.63416e-05	1.87025e-05	1.32356e-05	1.48783e-05	1.00383e-05	8.83722e-06	5.94507e-06	1.02219e-05	5.58474e-06	8.19862e-06
LC-MS (+)		18.0575	unknown		369.123		1.02075e-05	1.04488e-05	6.1599e-06	5.57288e-06	5.39954e-06	9.56291e-06	5.93488e-06	6.05274e-06	8.27597e-06	6.00088e-06	1.01547e-05	8.98718e-06
LC-MS (+)		18.0688	unknown		207.174		9.89103e-06	9.95237e-06	7.78447e-06	1.16875e-05	8.36718e-06	6.92371e-06	7.06813e-06	6.7183e-06	4.55436e-06	6.69527e-06	4.29143e-06	5.25862e-06
LC-MS (+)		18.0814	unknown		291.1		2.21337e-05	2.38424e-05	1.79572e-05	2.32466e-05	1.62163e-05	1.65249e-05	2.73571e-05	2.7009e-05	1.35189e-05	2.24007e-05	1.85393e-05	2.50558e-05
LC-MS (+)		18.0917	unknown		345.239		1.73872e-05	1.95824e-05	8.46332e-06	1.86947e-05	9.45991e-06	6.84417e-06	7.8578e-06	7.70127e-06	4.14599e-06	7.13663e-06	4.04776e-06	5.37384e-06
LC-MS (+)		18.0973	unknown		349.273		2.88159e-05	2.94165e-05	2.26587e-05	2.10556e-05	1.82659e-05	1.67577e-05	3.26975e-05	3.37713e-05	1.88874e-05	2.49616e-05	1.90433e-05	2.62873e-05
LC-MS (+)		18.1122	unknown		306.242		6.11974e-06	5.84237e-06	4.27065e-06	6.717e-06	4.90348e-06	3.81043e-06	4.33326e-06	4.28955e-06	2.57039e-06	3.67917e-06	2.26432e-06	2.92174e-06
LC-MS (+)		18.1248	unknown		477.432		5.44086e-06	5.27921e-06	3.0715e-06	8.40967e-06	3.39277e-06	2.37079e-06	1.24419e-05	1.30996e-05	1.31473e-05	1.02133e-05	4.06662e-06	1.29868e-05
LC-MS (+)		18.1621	unknown		300.289		7.96358e-05	8.56979e-05	0.000103854	8.93591e-05	7.429e-05	8.22017e-05	9.04336e-05	8.81344e-05	6.295e-05	0.000113272	7.45144e-05	9.09869e-05
LC-MS (+)		18.17	unknown		301.289		1.52659e-05	1.58017e-05	1.89418e-05	1.60097e-05	1.31515e-05	1.55445e-05	1.57564e-05	1.54963e-05	1.16621e-05	2.02586e-05	1.33369e-05	1.64434e-05
LC-MS (+)		18.1836	unknown		444.385		1.41823e-05	1.52282e-05	8.90299e-05	4.43039e-05	4.90152e-05	0.000120429	1.1892e-05	1.32309e-05	5.4323e-05	4.8487e-05	0.000104982	6.4177e-05
LC-MS (+)		18.1914	unknown		400.377		0.000337491	0.000364839	0.000559415	0.000381982	0.000325248	0.000403641	0.00035766	0.000339188	0.000229464	0.000585184	0.00037291	0.000461003
LC-MS (+)		18.286	unknown		264.242		1.63115e-05	1.56961e-05	1.58651e-05	1.46121e-05	1.20728e-05	1.48221e-05	1.41067e-05	1.36364e-05	1.2138e-05	1.35352e-05	1.2955e-05	1.29261e-05
LC-MS (+)		18.296	unknown		263.235		8.65407e-05	8.22941e-05	7.95165e-05	7.6524e-05	6.23016e-05	7.68374e-05	7.33893e-05	7.15066e-05	6.63812e-05	6.53437e-05	6.35919e-05	6.66086e-05
LC-MS (+)		18.3095	unknown		475.211		1.34032e-05	1.35289e-05	1.18532e-05	1.37465e-05	1.17609e-05	9.33793e-06	5.4801e-06	5.70063e-06	2.7366e-06	5.29475e-06	3.85017e-06	4.73711e-06
LC-MS (+)		18.3421	unknown		428.331		1.83925e-05	1.91595e-05	1.6829e-05	3.34064e-05	1.7497e-05	1.60134e-05	8.68678e-06	8.40958e-06	6.2498e-06	9.9567e-06	8.52271e-06	9.7591e-06
LC-MS (+)		18.3494	unknown		329.313		7.88771e-06	8.45842e-06	7.89297e-06	6.31353e-06	9.36199e-06	5.98486e-06	8.79164e-06	9.49678e-06	7.87049e-06	8.6785e-06	7.57957e-06	7.72179e-06
LC-MS (+)		18.3766	unknown		313.364		6.68648e-06	6.62675e-06	1.1742e-05	8.80654e-06	7.69109e-06	6.57275e-06	6.83939e-06	7.84004e-06	1.43936e-05	7.04868e-06	9.851e-06	6.60034e-06
LC-MS (+)		18.3971	unknown		353.266		1.25514e-05	1.34097e-05	1.08572e-05	1.54088e-05	1.4613e-05	1.25466e-05	2.6941e-05	2.74596e-05	2.86552e-05	2.75011e-05	2.60973e-05	2.75189e-05
LC-MS (+)		18.4279	unknown		303.23		1.96471e-05	2.12096e-05	1.61448e-05	1.65833e-05	1.37023e-05	1.22464e-05	4.39263e-06	4.22366e-06	2.55365e-06	4.50459e-06	2.69471e-06	3.65741e-06
LC-MS (+)		18.4661	unknown		383.279		3.60692e-05	3.89329e-05	4.36599e-05	4.38855e-05	5.06956e-05	4.62253e-05	5.61611e-05	5.64936e-05	4.56134e-05	4.00493e-05	4.20639e-05	3.83033e-05
LC-MS (+)		18.4754	unknown		411.219		9.05366e-06	9.31246e-06	8.39087e-06	9.83151e-06	7.406e-06	8.13935e-06	8.34472e-06	8.43675e-06	6.92115e-06	7.85103e-06	7.10117e-06	8.21397e-06
LC-MS (+)		18.491	unknown		356.227		1.03776e-05	1.03316e-05	1.15182e-05	1.27046e-05	1.1049e-05	1.15077e-05	1.06034e-05	1.11923e-05	1.14178e-05	9.34622e-06	9.41491e-06	9.07511e-06
LC-MS (+)		18.4981	unknown		360.361		9.23884e-05	9.31805e-05	0.000159488	7.84258e-05	0.00016085	4.70214e-05	0.000116843	0.000121461	0.000119123	9.66155e-05	6.97032e-05	0.000100274
LC-MS (+)		18.5134	unknown		355.242		6.27625e-05	6.42912e-05	5.48063e-05	6.12113e-05	5.53636e-05	6.13296e-05	7.26212e-05	7.44041e-05	5.6157e-05	6.72421e-05	6.35588e-05	6.41099e-05
LC-MS (+)		18.5529	unknown		293.298		1.97484e-05	2.01358e-05	2.09378e-05	2.53177e-05	1.58817e-05	1.65205e-05	2.11319e-05	2.13557e-05	2.45093e-05	1.82366e-05	1.88186e-05	1.77992e-05
LC-MS (+)		18.5654	unknown		705.487		2.20218e-05	2.35119e-05	2.02832e-05	3.52249e-05	2.41791e-05	1.3228e-05	2.08986e-05	2.17482e-05	1.49733e-05	2.2125e-05	1.23839e-05	1.9003e-05
LC-MS (+)		18.5765	unknown		384.381		9.42707e-06	1.02049e-05	1.43243e-05	1.20946e-05	8.89923e-06	1.03282e-05	5.33116e-06	5.62335e-06	4.61009e-06	8.16695e-06	5.72036e-06	6.56271e-06
LC-MS (+)		18.6605	unknown		479.186		2.83036e-06	3.19511e-06	1.59358e-06	5.48841e-06	4.38369e-06	2.42677e-06	8.92358e-06	8.42413e-06	1.50254e-06	1.55407e-05	5.65948e-06	9.03769e-06
LC-MS (+)		18.7199	unknown		526.416		2.45029e-05	2.54801e-05	2.21265e-05	2.21966e-05	2.57703e-05	2.99837e-05	2.99455e-05	2.86196e-05	3.16858e-05	4.55765e-05	3.64531e-05	3.76734e-05
LC-MS (+)		18.7336	unknown		468.381		2.19369e-05	2.37243e-05	3.51435e-05	3.94695e-05	2.73989e-05	3.79011e-05	2.74481e-05	2.81995e-05	3.42772e-05	2.21915e-05	2.0668e-05	2.25592e-05
LC-MS (+)		18.7409	unknown		469.386		6.72976e-06	7.14576e-06	1.09803e-05	1.24116e-05	8.61294e-06	1.24043e-05	9.09828e-06	9.51564e-06	1.12646e-05	7.67715e-06	6.37687e-06	7.65131e-06
LC-MS (+)		18.7645	unknown		535.453		1.17032e-05	1.19777e-05	2.18427e-05	2.2455e-05	2.50756e-05	2.10308e-05	2.1776e-05	2.28757e-05	3.12241e-05	2.63794e-05	3.12764e-05	2.94042e-05
LC-MS (+)		18.773	unknown		443.333		1.1699e-05	1.25373e-05	6.09119e-06	1.03235e-05	9.77885e-06	9.38899e-06	1.37091e-05	1.18323e-05	5.36712e-06	2.31446e-05	1.22227e-05	1.63754e-05
LC-MS (+)		18.7804	unknown		226.618		3.53554e-06	3.56051e-06	3.49451e-06	3.13393e-06	2.69527e-06	3.41414e-06	5.02839e-06	4.8839e-06	3.88167e-06	4.28473e-06	4.02749e-06	4.70124e-06
LC-MS (+)		18.7872	unknown		399.309		1.65943e-05	1.77951e-05	8.29447e-06	1.07806e-05	9.80625e-06	1.42605e-05	1.52319e-05	1.33169e-05	7.32427e-06	2.03821e-05	1.48096e-05	1.76191e-05
LC-MS (+)		18.7969	unknown		352.32		3.73184e-05	2.5074e-05	3.82513e-05	1.977e-05	1.93986e-05	2.60866e-05	2.39165e-05	1.61972e-05	3.24587e-05	2.4015e-05	2.46613e-05	1.54093e-05
LC-MS (+)		18.8055	unknown		539.398		2.00236e-05	2.02658e-05	1.72303e-05	2.05928e-05	1.46867e-05	1.46729e-05	1.82651e-05	1.85357e-05	1.12751e-05	1.83412e-05	1.15121e-05	1.59442e-05
LC-MS (+)		18.8166	unknown		359.314		0.000103479	0.000106234	8.54325e-05	0.000102492	6.8363e-05	7.69238e-05	8.90751e-05	8.80937e-05	5.21006e-05	8.5679e-05	5.15793e-05	7.48505e-05
LC-MS (+)		18.8267	unknown		415.398		1.41141e-05	1.42028e-05	1.95648e-05	1.51586e-05	1.27943e-05	1.53909e-05	1.07482e-05	1.02008e-05	1.01008e-05	1.56821e-05	1.1945e-05	1.50748e-05
LC-MS (+)		18.8395	unknown		414.399		4.95242e-05	5.15414e-05	7.23855e-05	5.35781e-05	4.71061e-05	5.58905e-05	3.989e-05	3.7648e-05	3.65939e-05	5.77731e-05	4.51814e-05	5.28637e-05
LC-MS (+)		18.8456	unknown		517.35		1.27497e-05	1.30626e-05	1.05274e-05	1.37862e-05	8.58997e-06	1.01758e-05	1.09923e-05	1.06491e-05	6.14118e-06	9.4253e-06	5.45318e-06	7.71775e-06
LC-MS (+)		18.8672	unknown		557.327		2.47272e-05	2.51419e-05	2.67266e-05	1.97022e-05	1.31068e-05	2.45532e-05	2.18098e-05	1.88627e-05	1.24603e-05	1.77894e-05	1.3607e-05	1.69001e-05
LC-MS (+)		18.9158	unknown		504.367		6.2926e-06	6.45112e-06	9.49729e-06	9.79947e-06	9.87995e-06	7.84047e-06	7.94532e-06	8.37925e-06	9.97711e-06	8.53094e-06	9.88567e-06	1.12077e-05
LC-MS (+)		18.9262	unknown		370.399		7.8061e-05	8.0464e-05	9.06296e-05	9.90917e-05	0.000111465	7.60747e-05	0.000111173	0.000111174	0.000117743	0.000103638	0.000115692	0.000111641
LC-MS (+)		18.9405	unknown		484.361		1.26928e-05	1.33389e-05	8.90219e-06	1.07204e-05	9.35147e-06	9.02528e-06	1.39391e-05	1.3686e-05	7.31283e-06	1.17976e-05	8.65564e-06	9.78443e-06
LC-MS (+)		18.9472	unknown		512.392		9.94057e-06	1.09587e-05	7.45554e-06	8.98937e-06	9.04148e-06	8.88342e-06	1.00047e-05	1.0676e-05	8.12335e-06	1.04156e-05	8.05239e-06	8.91586e-06
LC-MS (+)		18.9571	unknown		502.373		0.000112872	0.0001152	0.000209807	0.000196806	0.000212831	0.000162922	0.00016466	0.00016939	0.000218035	0.000193388	0.000222473	0.000247866
LC-MS (+)		18.9947	unknown		545.343		1.63057e-05	1.75847e-05	1.2175e-05	2.13406e-05	1.50392e-05	1.00071e-05	2.16505e-05	2.15253e-05	8.99253e-06	1.98942e-05	9.32253e-06	1.48089e-05
LC-MS (+)		19.0414	unknown		365.268		7.5365e-05	7.60249e-05	5.80678e-05	8.02388e-05	6.06643e-05	4.7692e-05	7.70746e-05	7.86529e-05	4.10631e-05	6.05133e-05	4.32492e-05	5.57097e-05
LC-MS (+)		19.0492	unknown		387.275		1.97301e-05	1.85252e-05	1.42395e-05	1.90801e-05	1.33424e-05	1.19055e-05	1.67215e-05	1.69697e-05	8.10222e-06	1.29121e-05	8.05927e-06	1.10183e-05
LC-MS (+)		19.0708	unknown		458.419		2.47288e-05	2.46618e-05	4.00411e-05	2.80125e-05	2.94767e-05	3.3328e-05	1.81206e-05	1.83006e-05	2.61471e-05	3.67718e-05	3.17916e-05	3.04523e-05
LC-MS (+)		19.0776	unknown		366.289		3.24169e-05	3.24179e-05	1.77794e-05	2.66508e-05	1.82988e-05	1.58468e-05	2.80775e-05	2.88747e-05	1.23487e-05	1.63473e-05	1.15308e-05	1.47485e-05
LC-MS (+)		19.1367	unknown		411.36		1.52539e-05	1.62339e-05	1.87165e-05	1.53958e-05	1.28481e-05	1.32803e-05	2.38962e-05	2.27983e-05	1.37311e-05	2.65042e-05	1.50685e-05	2.04287e-05
LC-MS (+)		19.1468	unknown		591.425		1.78247e-05	1.89448e-05	2.56756e-05	1.82504e-05	1.5193e-05	1.5412e-05	2.99162e-05	2.89321e-05	1.81809e-05	3.35526e-05	1.83358e-05	2.61336e-05
LC-MS (+)		19.1768	unknown		367.311		1.17048e-05	1.20157e-05	9.46415e-06	1.20613e-05	9.16411e-06	8.49154e-06	6.77655e-06	6.66352e-06	3.80655e-06	6.24925e-06	4.29949e-06	5.58092e-06
LC-MS (+)		19.1922	unknown		412.381		1.71916e-05	1.80725e-05	2.20809e-05	1.72214e-05	1.72286e-05	2.44135e-05	9.56343e-06	1.03961e-05	7.26565e-06	8.8935e-06	1.40985e-05	9.22128e-06
LC-MS (+)		19.2049	unknown		408.374		2.03801e-05	1.85205e-05	1.37952e-05	1.9797e-05	1.42284e-05	1.23956e-05	1.80004e-05	1.6851e-05	1.08631e-05	1.22794e-05	1.07248e-05	1.3319e-05
LC-MS (+)		19.2061	unknown		423.465		5.81807e-06	6.19655e-06	7.96407e-06	7.23188e-06	8.81891e-06	7.33115e-06	7.48186e-06	8.06477e-06	9.13791e-06	8.19729e-06	1.13364e-05	9.79877e-06
LC-MS (+)		19.2473	unknown		655.312		8.01396e-05	7.9305e-05	5.27505e-05	7.53181e-05	4.9446e-05	5.25277e-05	6.01222e-05	6.36355e-05	8.12212e-05	5.91704e-05	5.73603e-05	5.68737e-05
LC-MS (+)		19.2749	unknown		530.346		1.18424e-05	1.20186e-05	2.11571e-06	2.06564e-06	2.22418e-06	2.05351e-05	2.07655e-05	2.04164e-05	4.02469e-06	2.255e-06	2.6912e-06	2.70164e-06
LC-MS (+)		19.2763	unknown		485.289		8.61663e-06	7.43423e-06	1.49069e-06	1.71368e-06	1.42284e-06	1.01323e-05	1.18486e-05	1.17769e-05	2.13371e-06	1.60182e-06	1.52567e-06	1.83286e-06
LC-MS (+)		19.2919	unknown		507.268		9.75535e-06	9.93552e-06	1.45574e-06	1.56545e-06	2.03991e-06	1.23982e-05	1.55751e-05	1.5306e-05	2.94916e-06	1.86606e-06	1.87454e-06	1.75054e-06
LC-MS (+)		19.2996	unknown		465.33		6.18228e-06	6.75094e-06	5.51375e-06	6.77842e-06	5.91591e-06	4.28685e-06	8.1652e-06	8.3796e-06	6.65892e-06	8.8378e-06	6.76253e-06	7.14157e-06
LC-MS (+)		19.31	unknown		425.222		1.93868e-05	1.97634e-05	2.09488e-05	2.14014e-05	2.32338e-05	2.14516e-05	2.28726e-05	2.48083e-05	2.94916e-05	2.73994e-05	2.82397e-05	2.46099e-05
LC-MS (+)		19.322	unknown		205.632		5.45103e-06	5.14749e-06	6.13812e-06	5.94315e-06	5.96542e-06	5.99236e-06	6.18407e-06	6.83069e-06	8.5039e-06	7.19948e-06	7.45257e-06	5.87036e-06
LC-MS (+)		19.3255	unknown		235.137		2.26789e-05	1.95299e-05	2.39966e-05	2.3679e-05	2.85309e-05	2.26293e-05	2.45702e-05	2.57079e-05	3.3873e-05	2.96985e-05	3.31326e-05	2.65802e-05
LC-MS (+)		19.3392	unknown		350.257		1.37559e-05	1.33922e-05	1.38845e-05	1.55858e-05	1.92851e-05	1.36511e-05	1.63901e-05	1.65235e-05	2.39007e-05	2.10111e-05	2.36171e-05	1.6548e-05
LC-MS (+)		19.3623	unknown		198.185		7.11666e-06	6.45112e-06	7.7223e-06	6.41032e-06	6.26341e-06	6.83918e-06	6.55493e-06	6.417e-06	7.6691e-06	7.49877e-06	7.25572e-06	7.64091e-06
LC-MS (+)		19.3659	unknown		285.358		3.69408e-06	3.37442e-06	3.75542e-06	3.18665e-06	3.34071e-06	3.61218e-06	3.50991e-06	3.64226e-06	4.13022e-06	3.94496e-06	3.90089e-06	3.48798e-06
LC-MS (+)		19.4338	unknown		590.475		0.000119868	0.000126207	7.47705e-05	0.000104301	8.64273e-05	8.07755e-05	0.000217419	0.000221991	0.000101063	0.000107828	9.93519e-05	0.000141904
LC-MS (+)		19.4683	unknown		472.423		1.93727e-05	1.92623e-05	5.00405e-05	2.88905e-05	2.94374e-05	4.58134e-05	9.90609e-06	1.0243e-05	2.28454e-05	3.23351e-05	3.4077e-05	2.92062e-05
LC-MS (+)		19.5015	unknown		310.244		2.53821e-05	2.67708e-05	3.58165e-05	2.30854e-05	2.15479e-05	3.71013e-05	3.38519e-05	3.34265e-05	2.29594e-05	1.62052e-05	1.70712e-05	1.28636e-05
LC-MS (+)		19.509	unknown		309.239		0.000118648	0.000122221	0.000172022	0.00010939	0.000105545	0.000190758	0.000163228	0.000160593	0.000115669	7.89624e-05	8.08072e-05	5.91832e-05
LC-MS (+)		19.5628	unknown		191.179		1.07249e-05	1.05157e-05	8.28555e-06	9.5983e-06	7.28201e-06	7.68556e-06	4.49922e-06	4.30988e-06	4.05115e-06	4.10398e-06	4.10759e-06	3.80416e-06
LC-MS (+)		19.5683	unknown		177.163		9.96449e-06	9.76766e-06	7.91389e-06	9.3834e-06	7.26706e-06	7.4342e-06	4.35947e-06	4.46843e-06	4.4838e-06	4.89158e-06	4.71163e-06	4.13054e-06
LC-MS (+)		19.5909	unknown		273.256		9.38571e-05	9.63112e-05	7.44865e-05	9.03236e-05	6.18828e-05	6.0216e-05	1.77128e-05	1.6982e-05	9.70545e-06	1.51492e-05	1.02829e-05	1.39049e-05
LC-MS (+)		19.5977	unknown		217.193		1.47696e-05	1.48109e-05	1.16466e-05	1.39924e-05	9.14752e-06	8.61285e-06	3.06882e-06	2.82326e-06	1.75108e-06	2.6086e-06	1.95693e-06	2.42297e-06
LC-MS (+)		19.6057	unknown		353.266		0.000143881	0.000148434	0.000164191	0.000132407	0.000139394	0.000176996	0.000212432	0.000217167	0.000155234	0.00011407	0.0001196	0.000112872
LC-MS (+)		19.6225	unknown		270.278		0.000137403	0.000135285	0.000125205	0.000125047	8.82852e-05	0.000115578	0.000113681	0.00011536	9.06411e-05	9.16433e-05	8.71291e-05	9.43001e-05
LC-MS (+)		19.6253	unknown		271.281		2.23818e-05	2.29788e-05	2.021e-05	2.22217e-05	1.39357e-05	1.90883e-05	1.80448e-05	1.90791e-05	1.44523e-05	1.48498e-05	1.43155e-05	1.57567e-05
LC-MS (+)		19.6381	unknown		413.358		6.70923e-05	6.69372e-05	4.94481e-05	6.2572e-05	4.06433e-05	4.49882e-05	0.00011834	0.000115252	5.54674e-05	0.000120662	6.34102e-05	9.47713e-05
LC-MS (+)		19.652	unknown		354.302		5.97835e-05	4.90282e-05	5.56707e-05	4.62426e-05	4.44482e-05	6.17287e-05	6.46827e-05	6.06252e-05	6.68569e-05	4.41053e-05	5.63118e-05	4.24347e-05
LC-MS (+)		19.6557	unknown		529.405		3.03004e-05	3.17185e-05	2.34701e-05	2.79318e-05	1.98902e-05	2.41655e-05	2.82448e-05	2.76036e-05	1.52325e-05	2.74398e-05	1.73205e-05	2.46176e-05
LC-MS (+)		19.6688	unknown		369.295		1.86919e-05	1.82846e-05	1.05512e-05	1.15847e-05	9.93019e-06	1.79004e-05	1.4358e-05	1.4217e-05	8.75294e-06	2.08404e-05	1.80744e-05	1.88005e-05
LC-MS (+)		19.6754	unknown		569.398		2.36549e-05	2.28384e-05	1.50845e-05	2.06598e-05	1.31039e-05	1.43191e-05	1.93093e-05	1.96316e-05	8.00069e-06	1.73336e-05	9.89476e-06	1.60536e-05
LC-MS (+)		19.6938	unknown		376.308		7.20358e-05	5.14984e-05	6.22177e-05	4.95671e-05	4.27257e-05	5.89711e-05	5.91925e-05	4.19581e-05	7.10988e-05	5.05274e-05	5.75634e-05	3.66542e-05
LC-MS (+)		19.6996	unknown		436.387		9.00817e-06	8.38737e-06	5.83651e-06	8.19402e-06	5.85985e-06	7.63144e-06	5.066e-06	4.73946e-06	5.19422e-06	8.89754e-06	8.33196e-06	7.68918e-06
LC-MS (+)		19.7143	unknown		534.344		1.18839e-05	1.29543e-05	1.57027e-05	8.30958e-06	1.25519e-05	1.75626e-05	6.59854e-06	7.28982e-06	1.73685e-05	1.19197e-05	9.62642e-06	6.06894e-06
LC-MS (+)		19.7171	unknown		381.3		1.70609e-05	1.75969e-05	1.94411e-05	2.12717e-05	1.85192e-05	2.33213e-05	2.1332e-05	2.46071e-05	2.40463e-05	1.74134e-05	2.02066e-05	1.95253e-05
LC-MS (+)		19.732	unknown		428.398		9.19259e-05	9.0401e-05	0.000115622	0.000102584	9.30059e-05	8.81301e-05	8.92969e-05	9.49256e-05	8.93255e-05	0.000112015	9.7346e-05	0.000108834
LC-MS (+)		19.7371	unknown		238.216		6.83453e-06	6.92741e-06	8.81022e-06	8.61623e-06	7.3577e-06	9.65653e-06	1.07052e-05	1.08012e-05	9.55373e-06	6.67765e-06	6.98435e-06	6.21547e-06
LC-MS (+)		19.7461	unknown		358.274		1.18882e-05	1.19385e-05	1.39274e-05	1.5533e-05	1.21787e-05	1.64608e-05	2.03968e-05	2.07023e-05	1.5239e-05	1.17421e-05	1.32338e-05	1.31764e-05
LC-MS (+)		19.796	unknown		140.068		4.16178e-05	4.09552e-05	4.02973e-05	4.25849e-05	3.92291e-05	4.08286e-05	4.18057e-05	4.22751e-05	3.40484e-05	3.69593e-05	3.1092e-05	3.8146e-05
LC-MS (+)		19.8117	unknown		506.323		8.28352e-06	9.22026e-06	1.22109e-05	5.16494e-06	7.66137e-06	9.02668e-06	7.81691e-06	7.4478e-06	7.18158e-06	5.52055e-06	7.04571e-06	4.47397e-06
LC-MS (+)		19.8334	unknown		566.476		0.000123305	0.000121487	7.21991e-05	9.87295e-05	8.09167e-05	6.85564e-05	0.000184159	0.000181787	8.53442e-05	8.84514e-05	7.73987e-05	0.000113346
LC-MS (+)		19.8362	unknown		505.324		4.37422e-05	4.65301e-05	6.14075e-05	2.94276e-05	4.00952e-05	4.65473e-05	4.646e-05	4.42649e-05	3.55291e-05	2.92119e-05	4.19027e-05	2.63437e-05
LC-MS (+)		19.8453	unknown		567.478		4.61232e-05	4.62417e-05	2.91904e-05	3.70318e-05	3.05431e-05	2.58033e-05	6.57071e-05	6.36774e-05	3.00843e-05	3.19102e-05	2.71142e-05	3.99959e-05
LC-MS (+)		19.8551	unknown		375.175		2.12289e-05	2.069e-05	2.88394e-05	1.60694e-05	2.13691e-05	2.0711e-05	2.68751e-05	2.6375e-05	1.94594e-05	1.78844e-05	2.50265e-05	1.94823e-05
LC-MS (+)		19.8668	unknown		640.513		5.04584e-05	5.14566e-05	3.88682e-05	4.77121e-05	3.82862e-05	3.55604e-05	4.99879e-05	4.93665e-05	2.85373e-05	3.24854e-05	2.85412e-05	3.95956e-05
LC-MS (+)		19.882	unknown		368.296		2.2414e-05	2.41624e-05	1.54033e-05	1.77882e-05	1.55657e-05	1.36903e-05	1.74429e-05	1.57667e-05	8.14845e-06	1.07766e-05	9.29636e-06	1.22194e-05
LC-MS (+)		19.8912	unknown		473.322		1.23512e-05	1.36406e-05	9.09198e-06	1.37248e-05	9.33405e-06	6.57334e-06	8.53271e-06	7.95878e-06	4.81077e-06	6.77744e-06	4.42356e-06	6.32725e-06
LC-MS (+)		19.906	unknown		532.348		0.00023752	0.000251737	0.000368422	0.000209187	0.000303595	0.000339978	0.000320125	0.000322025	0.000375767	0.000318396	0.000441744	0.000351377
LC-MS (+)		19.9515	unknown		423.308		4.50516e-05	4.49966e-05	3.41576e-05	4.91659e-05	3.65864e-05	2.85838e-05	3.11167e-05	3.03317e-05	1.80982e-05	2.48863e-05	1.71789e-05	2.38729e-05
LC-MS (+)		19.9758	unknown		554.473		0.000139685	0.000145084	8.56245e-05	0.000116379	9.26971e-05	7.50173e-05	0.00015136	0.000154829	7.15744e-05	7.09252e-05	6.54179e-05	9.71612e-05
LC-MS (+)		19.9985	unknown		399.424		2.81881e-05	2.4462e-05	2.42482e-05	2.57527e-05	2.68092e-05	2.7513e-05	2.37044e-05	2.37313e-05	3.21654e-05	2.72265e-05	3.12957e-05	2.81678e-05
LC-MS (+)		20.0146	unknown		398.428		8.01601e-05	8.6212e-05	8.2535e-05	8.04048e-05	9.24148e-05	7.92699e-05	8.28606e-05	8.58116e-05	9.57161e-05	8.6784e-05	0.000101396	9.47566e-05
LC-MS (+)		20.0299	unknown		593.496		0.000174266	0.000182312	9.82853e-05	0.000134121	0.00010749	0.000105552	0.000253847	0.00026097	0.000115582	0.000119665	0.000121401	0.000173371
LC-MS (+)		20.0377	unknown		592.492		0.000464341	0.000491969	0.000260579	0.000351527	0.000285629	0.000280752	0.000675452	0.000690778	0.000310274	0.000328638	0.000324751	0.00045929
LC-MS (+)		20.0871	unknown		309.297		3.51368e-05	3.34597e-05	4.34189e-05	4.75921e-05	4.18202e-05	4.86461e-05	5.31845e-05	5.34021e-05	4.48964e-05	3.46712e-05	3.57471e-05	3.35565e-05
LC-MS (+)		20.1	unknown		530.402		0.000177041	0.000187525	0.000386875	0.000298821	0.000347134	0.000346737	0.000244792	0.000263071	0.000352187	0.000342083	0.000397683	0.000397887
LC-MS (+)		20.1219	unknown		531.321		0.000133258	0.000142568	0.000242892	0.000207241	0.000233447	0.000254327	0.000208357	0.000222969	0.000285284	0.000279399	0.000332143	0.000337336
LC-MS (+)		20.142	unknown		604.37		6.31147e-06	7.43568e-06	9.06482e-06	7.69227e-06	9.59857e-06	9.61776e-06	8.26866e-06	8.20856e-06	1.03269e-05	1.015e-05	1.25423e-05	1.19498e-05
LC-MS (+)		20.1483	unknown		577.334		4.68666e-05	5.11079e-05	7.70408e-05	6.02433e-05	6.88094e-05	8.15507e-05	5.73466e-05	5.98198e-05	8.59295e-05	7.43532e-05	9.68704e-05	9.15627e-05
LC-MS (+)		20.1557	unknown		578.34		1.05208e-05	1.12393e-05	1.49358e-05	1.33301e-05	1.43721e-05	1.59272e-05	1.18477e-05	1.25469e-05	1.68339e-05	1.48408e-05	1.84668e-05	1.7959e-05
LC-MS (+)		20.1682	unknown		457.441		0.000131279	0.000137093	0.00013592	0.000146032	0.000145618	0.000112336	0.00013602	0.00013727	0.000138221	0.000136355	0.000128368	0.000129159
LC-MS (+)		20.2173	unknown		273.256		2.72202e-05	2.68406e-05	2.15853e-05	2.60262e-05	1.8506e-05	1.80915e-05	2.19241e-05	1.99886e-05	1.13309e-05	1.57914e-05	1.26538e-05	1.56812e-05
LC-MS (+)		20.3393	unknown		571.38		3.33902e-05	3.15896e-05	2.36299e-05	3.36492e-05	2.02069e-05	2.2431e-05	1.52603e-05	1.61121e-05	7.30366e-06	1.11508e-05	7.05034e-06	1.10321e-05
LC-MS (+)		20.3485	unknown		369.333		3.12512e-05	3.13093e-05	2.45602e-05	3.02744e-05	1.91137e-05	2.19935e-05	1.60223e-05	1.68755e-05	1.05209e-05	1.21767e-05	8.59996e-06	1.32798e-05
LC-MS (+)		20.3575	unknown		667.997		3.5865e-06	3.32609e-06	5.04597e-06	4.86784e-06	1.16583e-06	8.28705e-06	1.03367e-06	1.10694e-06	1.08545e-06	1.55237e-06	8.63856e-06	5.53188e-06
LC-MS (+)		20.3686	unknown		408.307		2.08436e-05	2.26439e-05	2.82222e-05	7.46248e-06	1.36804e-05	5.11892e-06	9.64235e-06	2.30574e-06	3.2574e-05	2.99524e-05	3.80997e-05	2.5843e-06
LC-MS (+)		20.3803	unknown		583.413		2.37517e-05	2.44911e-05	2.04239e-05	2.1771e-05	1.72404e-05	2.21878e-05	2.17783e-05	2.16068e-05	1.07096e-05	1.56827e-05	1.19644e-05	1.50339e-05
LC-MS (+)		20.3874	unknown		584.416		7.98529e-06	7.48077e-06	6.33128e-06	7.53779e-06	5.61526e-06	7.42297e-06	6.62913e-06	6.83646e-06	3.37932e-06	4.98154e-06	4.11569e-06	5.14767e-06
LC-MS (+)		20.3977	unknown		229.197		1.7363e-05	1.98852e-05	2.19533e-05	6.24463e-06	1.03445e-05	3.26568e-06	8.46869e-06	1.96579e-06	2.18954e-05	2.27163e-05	2.66237e-05	1.54205e-06
LC-MS (+)		20.4098	unknown		140.068		2.89036e-05	3.01207e-05	3.25816e-05	3.30578e-05	2.96311e-05	3.32198e-05	2.99446e-05	3.16664e-05	3.24497e-05	3.13888e-05	3.04082e-05	2.96437e-05
LC-MS (+)		20.4175	unknown		121.057		7.26655e-05	7.71085e-05	8.50674e-05	9.17848e-05	8.14626e-05	9.4452e-05	0.000102608	0.000108002	8.40801e-05	8.55945e-05	8.16163e-05	7.33538e-05
LC-MS (+)		20.4547	unknown		395.248		1.58435e-05	1.58432e-05	1.38009e-05	1.72268e-05	7.52311e-06	1.47744e-05	1.15728e-05	1.13945e-05	1.11702e-05	7.9509e-06	9.77905e-06	1.07948e-05
LC-MS (+)		20.4552	unknown		459.342		6.61504e-06	7.28732e-06	5.89544e-06	8.62855e-06	6.82012e-06	4.86091e-06	4.60805e-06	4.6367e-06	2.91388e-06	3.97127e-06	2.5546e-06	3.70806e-06
LC-MS (+)		20.481	unknown		286.299		7.77862e-05	7.96669e-05	7.38874e-05	7.55771e-05	2.4259e-05	7.09132e-05	7.59692e-05	7.54969e-05	6.88228e-05	6.40674e-05	2.36726e-05	7.52817e-05
LC-MS (+)		20.4858	unknown		761.462		1.10305e-05	9.54054e-06	7.26832e-06	8.1186e-06	5.45552e-06	7.74997e-06	6.34435e-06	5.76651e-06	4.05658e-06	4.23592e-06	3.64639e-06	4.40881e-06
LC-MS (+)		20.5338	unknown		601.404		1.6951e-05	1.68092e-05	7.99025e-06	1.55508e-05	7.76088e-06	2.19659e-05	1.31824e-05	1.23693e-05	6.81541e-06	1.19357e-05	2.4391e-05	2.09364e-05
LC-MS (+)		20.5441	unknown		415.352		2.03144e-05	1.86578e-05	1.33334e-05	1.61691e-05	1.36053e-05	1.33172e-05	1.26753e-05	1.26439e-05	6.98069e-06	1.05486e-05	7.02201e-06	9.0799e-06
LC-MS (+)		20.5472	unknown		244.19		3.3397e-05	3.85162e-05	4.068e-05	1.19479e-05	1.89535e-05	5.63114e-06	1.48854e-05	3.106e-06	4.24851e-05	4.4436e-05	5.23203e-05	2.80898e-06
LC-MS (+)		20.5635	unknown		413.37		2.40826e-05	2.14169e-05	1.7655e-05	2.22485e-05	1.91472e-05	1.77253e-05	1.74747e-05	1.83211e-05	1.13477e-05	1.3103e-05	1.17544e-05	1.41123e-05
LC-MS (+)		20.624	unknown		535.9		4.49868e-06	4.57021e-06	7.05023e-07	2.39694e-06	3.32543e-07	8.70488e-06	1.55253e-06	1.21237e-06	3.67593e-07	1.52028e-06	9.65069e-06	7.40101e-06
LC-MS (+)		20.6264	unknown		405.41		1.37564e-05	1.30601e-05	1.5741e-05	2.13111e-05	1.4891e-05	1.32268e-05	1.33085e-05	1.35569e-05	1.98525e-05	1.373e-05	1.39114e-05	1.24662e-05
LC-MS (+)		20.6439	unknown		538.381		2.79364e-05	2.64238e-05	2.44936e-05	2.25025e-05	6.70497e-06	2.23333e-05	1.7374e-05	1.5862e-05	1.37449e-05	1.44324e-05	9.7874e-06	1.29248e-05
LC-MS (+)		20.7074	unknown		473.318		7.7657e-06	7.69103e-06	5.49358e-06	9.45227e-06	7.03315e-06	4.33844e-06	1.05946e-05	1.06191e-05	6.14304e-06	8.69109e-06	6.23057e-06	7.24647e-06
LC-MS (+)		20.7241	unknown		595.511		6.22959e-05	3.70974e-05	2.18718e-05	2.62322e-05	2.24052e-05	2.04561e-05	4.78748e-05	4.77186e-05	2.57353e-05	2.56349e-05	2.32741e-05	3.11147e-05
LC-MS (+)		20.7375	unknown		686.399		1.14902e-05	1.22932e-05	2.25153e-05	1.99501e-05	2.36854e-05	2.30585e-05	1.32661e-05	1.38104e-05	2.46294e-05	2.15644e-05	2.5268e-05	2.22043e-05
LC-MS (+)		20.7566	unknown		664.317		5.76763e-06	6.18425e-06	1.42172e-05	1.19171e-05	1.3822e-05	1.3511e-05	7.33391e-06	7.66827e-06	1.39423e-05	1.23138e-05	1.46642e-05	1.30005e-05
LC-MS (+)		20.7969	unknown		612.516		5.08035e-05	5.22319e-05	3.38709e-05	3.88022e-05	2.93462e-05	2.48569e-05	5.40479e-05	5.60661e-05	3.80753e-05	4.8817e-05	2.85524e-05	3.7476e-05
LC-MS (+)		20.8209	unknown		368.423		3.08573e-05	3.07976e-05	9.56019e-05	3.05677e-05	4.00823e-05	4.81435e-05	2.68243e-05	2.60179e-05	4.54792e-05	3.21093e-05	4.26187e-05	3.89217e-05
LC-MS (+)		20.8282	unknown		656.364		2.22103e-05	2.45952e-05	3.2722e-05	3.20288e-05	3.32802e-05	2.60732e-05	2.82511e-05	2.83151e-05	2.88768e-05	2.79639e-05	3.0197e-05	3.2277e-05
LC-MS (+)		20.8353	unknown		639.316		0.000101749	0.000106574	0.000114709	0.000114032	0.000111924	9.46998e-05	9.28264e-05	9.27959e-05	0.000104492	9.5578e-05	0.000104913	0.000111216
LC-MS (+)		20.8504	unknown		472.461		5.19329e-06	5.8908e-06	3.6183e-06	4.93918e-06	3.0881e-06	1.83211e-06	7.70855e-06	7.81072e-06	5.49761e-06	7.13253e-06	1.9422e-06	5.98959e-06
LC-MS (+)		20.8581	unknown		515.369		3.27928e-05	3.68026e-05	2.80823e-05	4.06117e-05	2.78465e-05	2.16056e-05	2.38721e-05	2.68269e-05	1.39741e-05	2.08001e-05	1.41903e-05	1.76903e-05
LC-MS (+)		20.8661	unknown		337.215		3.39877e-05	3.59994e-05	4.39033e-05	4.26835e-05	4.35623e-05	4.77858e-05	5.93886e-05	6.1325e-05	4.8523e-05	3.75279e-05	3.85696e-05	3.89725e-05
LC-MS (+)		20.8771	unknown		310.309		0.000631734	0.000493165	0.000641271	0.000652103	0.00049897	0.000748658	0.000943177	0.000592078	0.000685397	0.000483222	0.000554453	0.000522881
LC-MS (+)		20.8929	unknown		627.419		4.37793e-05	4.6536e-05	3.10583e-05	4.55055e-05	3.47626e-05	2.79987e-05	5.30955e-05	5.38078e-05	2.59318e-05	3.93246e-05	2.574e-05	3.55538e-05
LC-MS (+)		20.8972	unknown		140.068		3.11702e-05	3.51531e-05	3.16533e-05	3.44998e-05	3.60348e-05	3.27859e-05	3.89416e-05	4.03241e-05	4.31605e-05	3.98531e-05	4.04929e-05	3.60923e-05
LC-MS (+)		20.9081	unknown		622.466		2.16323e-05	2.19674e-05	1.63355e-05	2.3233e-05	1.7268e-05	1.44619e-05	2.65054e-05	2.69806e-05	1.46701e-05	2.17799e-05	1.44193e-05	1.92194e-05
LC-MS (+)		20.9159	unknown		267.267		6.55477e-06	6.21205e-06	8.43292e-06	7.95218e-06	1.23742e-05	8.08599e-06	1.02402e-05	1.05264e-05	1.59699e-05	1.40627e-05	1.51568e-05	1.02266e-05
LC-MS (+)		20.9308	unknown		395.366		3.27093e-05	3.27071e-05	3.96731e-05	3.93576e-05	7.15358e-05	3.55183e-05	5.60944e-05	5.85e-05	8.17497e-05	8.91535e-05	8.55447e-05	5.62625e-05
LC-MS (+)		20.9384	unknown		298.308		5.45946e-05	5.42445e-05	5.82636e-05	5.2793e-05	5.25808e-05	5.4237e-05	6.34942e-05	6.49795e-05	5.83455e-05	4.78455e-05	5.05053e-05	4.93794e-05
LC-MS (+)		20.9662	unknown		582.483		4.36676e-05	4.20457e-05	2.78809e-05	3.0879e-05	2.62843e-05	2.46957e-05	4.11947e-05	4.2339e-05	2.5591e-05	2.48068e-05	2.45071e-05	3.15338e-05
LC-MS (+)		21.0284	unknown		523.359		1.29633e-05	1.30619e-05	1.14094e-05	1.37703e-05	1.10816e-05	9.02247e-06	1.61354e-05	1.60471e-05	1.20674e-05	1.45682e-05	9.94978e-06	1.19778e-05
LC-MS (+)		21.0516	unknown		603.464		2.69861e-05	2.71901e-05	4.12879e-05	4.15724e-05	4.41253e-05	3.7671e-05	3.28944e-05	3.58395e-05	4.65292e-05	3.75761e-05	4.56122e-05	4.74808e-05
LC-MS (+)		21.0542	unknown		602.458		6.56954e-05	6.60012e-05	0.000103779	0.000102327	0.000108343	9.39192e-05	8.03828e-05	8.45728e-05	0.000113274	9.15214e-05	0.000114023	0.000115697
LC-MS (+)		21.0692	unknown		552.761		8.9261e-06	8.60567e-06	1.47222e-05	1.25865e-05	1.37053e-05	1.36561e-05	1.08265e-05	1.11928e-05	1.48053e-05	1.39786e-05	1.59701e-05	1.62215e-05
LC-MS (+)		21.0826	unknown		513.349		6.95452e-06	6.94281e-06	4.77681e-06	6.69546e-06	4.5258e-06	3.37153e-06	3.71224e-06	3.86305e-06	1.45051e-06	2.50146e-06	1.60903e-06	2.35511e-06
LC-MS (+)		21.0894	unknown		564.195		9.86892e-06	9.91626e-06	1.64076e-05	1.39298e-05	1.52772e-05	1.52713e-05	1.20603e-05	1.23508e-05	1.65012e-05	1.542e-05	1.74022e-05	1.80199e-05
LC-MS (+)		21.097	unknown		528.496		4.41211e-05	4.47589e-05	5.64796e-05	5.5397e-05	6.19762e-05	4.73709e-05	5.21543e-05	5.26488e-05	6.08116e-05	5.04749e-05	5.57882e-05	5.26059e-05
LC-MS (+)		21.1084	unknown		529.406		3.94276e-05	3.77675e-05	2.9569e-05	4.88544e-05	4.10604e-05	3.33277e-05	4.84475e-05	4.68512e-05	2.97618e-05	4.65323e-05	2.62904e-05	3.96673e-05
LC-MS (+)		21.1208	unknown		442.394		2.72998e-05	2.74126e-05	2.17653e-05	2.05709e-05	1.45869e-05	1.79668e-05	3.99603e-05	3.71127e-05	1.99522e-05	2.88561e-05	2.17044e-05	2.91034e-05
LC-MS (+)		21.1313	unknown		485.473		0.000275034	0.000278957	0.000300391	0.000319571	0.000317487	0.000245917	0.00033183	0.0003316	0.00035367	0.000349699	0.000264655	0.000324723
LC-MS (+)		21.1352	unknown		459.394		8.58022e-06	8.2818e-06	6.25235e-06	6.3049e-06	4.65538e-06	5.47379e-06	1.13567e-05	1.05687e-05	5.08309e-06	8.03889e-06	5.53862e-06	8.21542e-06
LC-MS (+)		21.1499	unknown		483.372		2.90268e-05	3.11933e-05	2.81811e-05	3.08871e-05	2.79067e-05	2.24449e-05	4.07563e-05	4.06219e-05	3.23185e-05	3.51005e-05	2.80762e-05	3.14112e-05
LC-MS (+)		21.16	unknown		659.287		6.37377e-05	6.34353e-05	5.36785e-05	5.42775e-05	5.08238e-05	5.03122e-05	5.25459e-05	5.16049e-05	5.30409e-05	4.9616e-05	5.15559e-05	5.1476e-05
LC-MS (+)		21.1875	unknown		525.144		5.29243e-06	5.93306e-06	3.89511e-06	4.914e-06	4.10957e-06	4.02979e-06	3.98444e-06	4.39547e-06	4.8708e-06	4.35132e-06	4.32251e-06	4.14537e-06
LC-MS (+)		21.227	unknown		520.352		2.22009e-05	2.45218e-05	2.39025e-05	2.60624e-05	2.38223e-05	1.93889e-05	2.49071e-05	2.49422e-05	2.95753e-05	2.3054e-05	2.67733e-05	2.78806e-05
LC-MS (+)		21.2419	unknown		475.331		8.11903e-05	8.56277e-05	7.63645e-05	9.5635e-05	7.80799e-05	6.02379e-05	6.68529e-05	6.96652e-05	4.4747e-05	6.34109e-05	4.07899e-05	3.96229e-05
LC-MS (+)		21.2478	unknown		419.236		1.02306e-05	9.09667e-06	9.79296e-06	1.02933e-05	9.2994e-06	7.06777e-06	7.83741e-06	8.41548e-06	1.01715e-05	8.37356e-06	9.38169e-06	9.50011e-06
LC-MS (+)		21.2616	unknown		476.297		1.19364e-05	1.22729e-05	1.23718e-05	1.26734e-05	1.13237e-05	9.65567e-06	1.12613e-05	1.11016e-05	1.37426e-05	1.13035e-05	1.23784e-05	1.28016e-05
LC-MS (+)		21.2873	unknown		651.475		2.2061e-05	2.24646e-05	1.96168e-05	2.88428e-05	2.11569e-05	1.86018e-05	1.84562e-05	1.89048e-05	1.207e-05	1.64643e-05	1.20986e-05	1.62535e-05
LC-MS (+)		21.3027	unknown		631.444		3.31544e-05	3.42123e-05	2.2362e-05	2.80326e-05	2.20934e-05	1.87068e-05	2.54827e-05	2.47112e-05	1.42896e-05	1.72957e-05	1.28557e-05	1.81977e-05
LC-MS (+)		21.328	unknown		552.402		2.52612e-05	2.39558e-05	2.29614e-05	1.79971e-05	1.39273e-05	1.98328e-05	1.46635e-05	1.31966e-05	1.17959e-05	1.24822e-05	1.2546e-05	1.47092e-05
LC-MS (+)		21.3752	unknown		352.292		2.37376e-05	2.57881e-05	1.80281e-05	2.24712e-05	1.6858e-05	1.41845e-05	3.40488e-05	3.32647e-05	1.47174e-05	1.58027e-05	1.64891e-05	2.35407e-05
LC-MS (+)		21.4054	unknown		596.521		7.97947e-05	7.93962e-05	4.43106e-05	4.37834e-05	4.86672e-05	3.07723e-05	0.000112188	0.000116327	6.16964e-05	5.3305e-05	4.94285e-05	7.50517e-05
LC-MS (+)		21.4162	unknown		652.513		6.20716e-05	6.85781e-05	4.65876e-05	6.52955e-05	5.59309e-05	4.61334e-05	7.96113e-05	8.00149e-05	4.9542e-05	6.76879e-05	4.71416e-05	6.27735e-05
LC-MS (+)		21.4253	unknown		281.154		3.98735e-05	4.22728e-05	6.25241e-05	4.63964e-05	2.08329e-05	3.35652e-05	1.0012e-05	1.08528e-05	1.9105e-05	1.42601e-05	8.62634e-06	9.5648e-06
LC-MS (+)		21.477	unknown		491.447		2.22871e-05	1.15035e-05	1.81498e-05	2.27168e-05	7.42468e-06	2.01132e-05	6.74223e-06	5.83994e-06	4.50965e-06	4.82051e-06	4.62486e-06	2.37114e-05
LC-MS (+)		21.5081	unknown		536.497		2.73071e-05	2.82655e-05	2.22874e-05	1.99996e-05	1.78355e-05	2.31561e-05	2.98802e-05	3.28166e-05	2.69033e-05	2.01018e-05	1.47166e-05	2.35905e-05
LC-MS (+)		21.5694	unknown		769.545		4.78662e-06	4.65558e-06	1.5389e-06	9.87993e-06	9.78378e-07	1.12157e-05	2.28986e-06	2.15647e-06	1.06686e-06	2.71545e-06	1.29832e-05	7.4322e-06
LC-MS (+)		21.5887	unknown		729.47		2.59708e-05	2.51089e-05	1.33738e-05	1.14129e-05	9.02033e-06	1.11927e-05	8.42069e-06	7.04135e-06	4.56093e-06	5.44713e-06	3.13254e-06	5.67173e-06
LC-MS (+)		21.6068	unknown		747.531		7.13914e-06	6.52574e-06	1.23959e-06	1.10494e-05	1.16122e-06	1.43658e-05	3.66338e-06	2.72587e-06	1.34454e-06	3.70349e-06	1.63458e-05	1.09643e-05
LC-MS (+)		21.618	unknown		669.463		4.03848e-05	4.04496e-05	3.34482e-05	5.00819e-05	3.45213e-05	2.94927e-05	4.11114e-05	4.07529e-05	2.58951e-05	3.4867e-05	2.39807e-05	3.21837e-05
LC-MS (+)		21.6265	unknown		522.36		9.26728e-06	9.55127e-06	8.75375e-06	8.14217e-06	9.18333e-06	1.53508e-05	1.24184e-05	1.24846e-05	7.03105e-06	7.51686e-06	5.98927e-06	5.52609e-06
LC-MS (+)		21.6473	unknown		725.517		9.39524e-06	8.77991e-06	1.86023e-06	1.43988e-05	1.49495e-06	1.8841e-05	4.70145e-06	4.13934e-06	1.84927e-06	5.1958e-06	2.20652e-05	1.45605e-05
LC-MS (+)		21.6846	unknown		704.009		8.17222e-06	8.83159e-06	1.63647e-06	1.08414e-05	1.2635e-06	1.73706e-05	4.81289e-06	4.43391e-06	1.60191e-06	4.58784e-06	2.06526e-05	1.3441e-05
LC-MS (+)		21.6863	unknown		498.486		5.56044e-05	5.51978e-05	5.1384e-05	5.43602e-05	5.1003e-05	3.75454e-05	5.86732e-05	5.84772e-05	6.27979e-05	6.57499e-05	3.87437e-05	6.83978e-05
LC-MS (+)		21.7292	unknown		681.995		1.06859e-05	1.07963e-05	1.6308e-06	1.12227e-05	1.46921e-06	2.22384e-05	5.23527e-06	5.30922e-06	1.56354e-06	5.53727e-06	2.34857e-05	1.61473e-05
LC-MS (+)		21.7587	unknown		415.376		3.82431e-05	3.43917e-05	2.82365e-05	3.0357e-05	2.16494e-05	2.72638e-05	1.75867e-05	1.76608e-05	1.10303e-05	1.32286e-05	1.0252e-05	1.30129e-05
LC-MS (+)		21.7656	unknown		599.408		4.22424e-05	3.85331e-05	3.10942e-05	3.42772e-05	2.43601e-05	2.94255e-05	1.79657e-05	1.69508e-05	1.14271e-05	1.26759e-05	1.06469e-05	1.30279e-05
LC-MS (+)		21.7926	unknown		637.468		1.81485e-05	1.90973e-05	3.67119e-06	1.4284e-05	3.08574e-06	3.62166e-05	1.04349e-05	9.4008e-06	3.06862e-06	1.04796e-05	3.74856e-05	2.66218e-05
LC-MS (+)		21.7988	unknown		687.479		2.93212e-05	2.99448e-05	2.1117e-05	3.50209e-05	2.52247e-05	2.19862e-05	5.26538e-05	4.91476e-05	3.3451e-05	4.2279e-05	2.84965e-05	3.68536e-05
LC-MS (+)		21.811	unknown		637.966		1.27897e-05	1.23311e-05	1.3797e-06	8.59333e-06	1.23845e-06	2.3242e-05	5.85256e-06	5.10118e-06	1.07528e-06	6.66997e-06	2.46359e-05	1.90136e-05
LC-MS (+)		21.8378	unknown		579.512		8.39221e-06	1.01775e-05	1.32116e-05	1.43705e-05	1.85464e-05	1.30125e-05	1.70572e-05	1.68191e-05	2.12253e-05	1.56757e-05	1.80514e-05	1.7126e-05
LC-MS (+)		21.8456	unknown		89.0353		2.64445e-05	2.67545e-05	1.95262e-05	2.23262e-05	1.69513e-05	1.92973e-05	2.24205e-05	2.10709e-05	1.65961e-05	1.85259e-05	1.71896e-05	2.00832e-05
LC-MS (+)		21.8561	unknown		629.403		0.000299064	0.00029872	0.000188302	0.000190659	0.000133042	0.000190286	0.00023306	0.000240068	0.000177792	0.000221013	0.000206123	0.000249013
LC-MS (+)		21.8662	unknown		515.495		3.93681e-05	4.25409e-05	5.07401e-05	5.04893e-05	5.37535e-05	3.96788e-05	4.96208e-05	4.57381e-05	4.30729e-05	3.74384e-05	3.73022e-05	3.71721e-05
LC-MS (+)		21.8782	unknown		784.539		7.76691e-06	7.90224e-06	5.77347e-06	5.37483e-06	4.8736e-06	7.31814e-06	7.51605e-06	6.11296e-06	5.0343e-06	4.81354e-06	3.70565e-06	4.48749e-06
LC-MS (+)		21.8856	unknown		508.458		1.20448e-05	1.28318e-05	1.97303e-05	2.31964e-05	2.13639e-05	1.2409e-05	2.26979e-05	2.3122e-05	1.93869e-05	2.08514e-05	1.79531e-05	2.12303e-05
LC-MS (+)		21.8962	unknown		327.342		8.0302e-06	8.533e-06	1.0352e-05	9.88917e-06	9.73824e-06	1.15998e-05	1.65888e-05	1.72739e-05	1.34987e-05	8.44535e-06	1.08976e-05	1.0084e-05
LC-MS (+)		21.9086	unknown		593.44		2.41232e-05	2.54622e-05	3.33194e-06	1.43723e-05	2.92971e-06	5.41464e-05	1.50653e-05	1.29626e-05	3.39106e-06	1.42379e-05	5.2408e-05	3.51309e-05
LC-MS (+)		21.919	unknown		275.2		3.87007e-05	4.10559e-05	2.82809e-05	4.22996e-05	3.18405e-05	2.76634e-05	5.73501e-05	5.7364e-05	3.32936e-05	4.06571e-05	3.17199e-05	4.13333e-05
LC-MS (+)		21.9309	unknown		561.376		1.72921e-05	1.83221e-05	1.30051e-05	1.83398e-05	1.31385e-05	1.17795e-05	2.29914e-05	2.14564e-05	1.56297e-05	1.8974e-05	1.62454e-05	1.8879e-05
LC-MS (+)		21.9357	unknown		634.502		2.50242e-05	2.87974e-05	1.7597e-05	2.6478e-05	1.98384e-05	1.82771e-05	3.03015e-05	2.97145e-05	2.1016e-05	2.75338e-05	2.07243e-05	2.72254e-05
LC-MS (+)		21.9534	unknown		587.46		0.000296268	0.000313454	0.000430744	0.000377407	0.000395608	0.000394755	0.000355797	0.000351939	0.000371082	0.000363445	0.000420747	0.000410248
LC-MS (+)		21.9568	unknown		311.292		4.8073e-06	5.10383e-06	1.90262e-05	2.07244e-05	1.95957e-05	6.06295e-06	6.39976e-06	8.78236e-06	2.3658e-05	7.06895e-06	7.78087e-06	7.27998e-06
LC-MS (+)		21.9855	unknown		572.458		6.3104e-05	6.79658e-05	5.48835e-05	5.56262e-05	5.53396e-05	5.03591e-05	5.89686e-05	5.8267e-05	3.91268e-05	4.17641e-05	3.93902e-05	4.2461e-05
LC-MS (+)		21.9958	unknown		540.9		3.69501e-06	3.97967e-06	3.13653e-07	1.52148e-06	3.68986e-07	5.9675e-06	1.86491e-06	2.19422e-06	6.40698e-07	2.55169e-06	7.0343e-06	5.12611e-06
LC-MS (+)		22.011	unknown		566.416		4.66798e-05	4.49597e-05	4.7329e-05	3.67281e-05	2.56481e-05	3.47907e-05	3.39153e-05	3.06172e-05	2.31766e-05	2.60971e-05	1.77747e-05	2.41142e-05
LC-MS (+)		22.0177	unknown		461.47		1.37954e-05	1.51258e-05	1.47455e-05	9.70173e-06	8.26612e-06	9.09743e-06	4.85066e-06	4.66465e-06	4.11988e-06	4.39216e-06	2.80901e-06	3.56567e-06
LC-MS (+)		22.0304	unknown		367.338		9.53284e-06	9.16843e-06	6.87113e-06	6.2418e-06	4.65526e-06	5.07874e-06	1.11325e-05	1.03837e-05	6.12316e-06	7.52254e-06	5.0847e-06	8.02952e-06
LC-MS (+)		22.0371	unknown		600.551		1.46018e-05	1.30291e-05	5.55691e-05	5.64988e-05	6.6665e-05	4.5896e-05	5.21161e-05	5.27177e-05	6.86422e-05	5.27481e-05	5.92675e-05	5.60417e-05
LC-MS (+)		22.1078	unknown		505.387		1.95264e-05	1.93324e-05	3.10359e-06	8.38322e-06	2.7041e-06	3.27351e-05	1.18601e-05	1.15262e-05	2.68838e-06	1.31294e-05	3.70996e-05	2.73013e-05
LC-MS (+)		22.1199	unknown		695.56		1.12312e-05	1.35466e-05	1.0193e-05	1.65689e-05	1.26116e-05	1.0239e-05	1.65392e-05	2.00754e-05	1.48271e-05	1.92997e-05	1.23061e-05	1.91511e-05
LC-MS (+)		22.1272	unknown		539.518		2.99671e-05	2.97345e-05	3.19672e-05	3.24259e-05	3.37234e-05	2.97262e-05	3.85209e-05	4.32378e-05	4.32799e-05	3.60084e-05	3.81505e-05	5.18819e-05
LC-MS (+)		22.1352	unknown		671.484		0.000243213	0.000253764	0.000204714	0.000309836	0.000229055	0.000199041	0.000338389	0.00036498	0.000258667	0.00032752	0.000227611	0.000313945
LC-MS (+)		22.1487	unknown		430.375		3.82271e-05	4.07385e-05	3.90084e-05	3.30636e-05	2.80432e-05	2.82081e-05	5.05906e-05	5.39552e-05	3.43703e-05	4.64141e-05	3.44077e-05	5.01083e-05
LC-MS (+)		22.1504	unknown		429.371		0.000122492	0.000131742	0.000128091	0.000104283	9.28689e-05	9.28108e-05	0.000169507	0.000181257	0.000114287	0.000157271	0.000115678	0.000168114
LC-MS (+)		22.1562	unknown		563.395		6.69788e-06	7.11911e-06	4.9643e-06	6.28431e-06	5.04863e-06	7.19395e-06	9.55579e-06	1.01834e-05	5.87361e-06	8.58711e-06	8.62579e-06	1.05468e-05
LC-MS (+)		22.1732	unknown		314.326		3.46729e-05	3.37042e-05	3.93269e-05	3.89839e-05	3.36641e-05	3.98946e-05	4.70277e-05	4.40725e-05	4.10775e-05	3.22926e-05	3.26948e-05	2.87312e-05
LC-MS (+)		22.1763	unknown		313.327		0.000394437	0.000369269	0.000472712	0.000445348	0.000371993	0.000446142	0.000546676	0.000507161	0.000466696	0.000351669	0.000362659	0.000312727
LC-MS (+)		22.188	unknown		170.153		9.79822e-06	5.69745e-06	1.01234e-05	3.4494e-06	2.80351e-06	4.65696e-06	8.49872e-06	2.97071e-06	9.50126e-06	5.91205e-06	8.74239e-06	1.51464e-06
LC-MS (+)		22.1955	unknown		342.068		1.18619e-05	7.15915e-06	1.11223e-05	5.9907e-06	4.49335e-06	6.88044e-06	8.88843e-06	4.58529e-06	9.68835e-06	8.15624e-06	8.38877e-06	3.37562e-06
LC-MS (+)		22.3145	unknown		693.547		2.18145e-05	2.39842e-05	1.79308e-05	2.62279e-05	2.15158e-05	1.86797e-05	2.86959e-05	3.04658e-05	2.46889e-05	2.70365e-05	2.06412e-05	2.78053e-05
LC-MS (+)		22.3205	unknown		692.541		5.10657e-05	5.649e-05	4.17544e-05	6.10473e-05	4.85768e-05	4.24244e-05	6.43814e-05	6.57471e-05	5.42831e-05	6.14527e-05	4.64665e-05	6.23953e-05
LC-MS (+)		22.3253	unknown		629.474		6.35952e-05	6.53499e-05	4.8353e-05	7.3806e-05	5.41364e-05	4.474e-05	8.59647e-05	9.02987e-05	6.09181e-05	7.087e-05	5.27745e-05	7.57824e-05
LC-MS (+)		22.3668	unknown		613.458		0.000575604	0.000587815	0.000435689	0.000680387	0.00048181	0.000423522	0.000738268	0.000776767	0.000488854	0.000608595	0.000444406	0.000605686
LC-MS (+)		22.3767	unknown		644.428		1.63091e-05	1.46648e-05	1.58603e-05	1.53966e-05	1.35857e-05	1.55875e-05	1.23476e-05	1.1916e-05	1.05456e-05	9.79141e-06	9.80053e-06	1.16618e-05
LC-MS (+)		22.3911	unknown		603.423		6.05687e-05	5.50208e-05	4.80514e-05	4.87929e-05	3.77816e-05	4.27014e-05	4.07131e-05	3.95858e-05	2.76757e-05	3.28399e-05	2.80198e-05	3.58866e-05
LC-MS (+)		22.4066	unknown		643.415		4.05971e-05	3.56281e-05	3.5059e-05	3.16897e-05	2.70965e-05	3.42154e-05	2.59424e-05	2.48596e-05	2.0281e-05	2.37418e-05	2.13286e-05	2.56244e-05
LC-MS (+)		22.4221	unknown		574.451		0.000161627	0.000160828	0.00011554	0.00016974	0.000130973	0.000114533	0.000193465	0.000195791	0.00012798	0.000140611	0.000119864	0.000151317
LC-MS (+)		22.4293	unknown		411.38		2.98342e-05	2.65205e-05	2.11533e-05	2.11656e-05	1.56741e-05	1.92408e-05	1.36661e-05	1.33316e-05	8.58634e-06	9.77302e-06	7.92529e-06	1.0288e-05
LC-MS (+)		22.4356	unknown		575.444		1.92753e-05	1.86139e-05	1.33546e-05	1.9767e-05	1.42122e-05	1.30597e-05	2.13879e-05	2.1739e-05	1.36001e-05	1.53155e-05	1.36809e-05	1.72882e-05
LC-MS (+)		22.4463	unknown		638.512		1.8706e-05	1.90989e-05	1.90809e-05	2.09385e-05	1.91656e-05	1.61178e-05	1.97636e-05	1.89002e-05	1.84337e-05	1.7684e-05	1.78903e-05	2.06201e-05
LC-MS (+)		22.4576	unknown		295.225		0.000489444	0.000491054	0.000352459	0.000495394	0.000383068	0.00033422	0.000554381	0.000561768	0.000353199	0.000397771	0.00033394	0.000423248
LC-MS (+)		22.4661	unknown		469.424		5.27059e-05	4.72139e-05	3.91088e-05	2.72072e-05	2.09295e-05	2.99896e-05	5.08205e-05	4.66981e-05	2.37834e-05	3.24908e-05	2.40862e-05	3.5778e-05
LC-MS (+)		22.4753	unknown		856.574		5.26763e-06	5.68894e-06	4.63918e-06	4.44484e-06	3.91525e-06	3.74837e-06	5.90579e-06	6.03895e-06	5.31173e-06	6.78632e-06	5.29699e-06	6.53154e-06
LC-MS (+)		22.5024	unknown		496.501		2.30688e-05	2.1936e-05	2.45979e-05	2.4847e-05	2.58105e-05	2.06092e-05	1.79216e-05	1.79029e-05	2.05873e-05	1.52126e-05	1.45694e-05	1.44715e-05
LC-MS (+)		22.5121	unknown		526.518		0.000113279	0.000112942	0.000118354	0.000116037	0.000107178	8.86798e-05	0.000104916	0.000106703	0.000106391	0.000106728	6.11399e-05	9.15161e-05
LC-MS (+)		22.527	unknown		527.519		3.85947e-05	3.75963e-05	3.9887e-05	4.06626e-05	3.55729e-05	3.04928e-05	5.36438e-05	5.32033e-05	3.58404e-05	5.40914e-05	1.97675e-05	2.9398e-05
LC-MS (+)		22.5672	unknown		533.385		8.12664e-05	7.74931e-05	5.08037e-05	4.69895e-05	3.85785e-05	4.77047e-05	6.19143e-05	5.25408e-05	3.23185e-05	4.03564e-05	3.28411e-05	4.23882e-05
LC-MS (+)		22.5973	unknown		437.36		8.33656e-06	7.9358e-06	5.70829e-06	6.35191e-06	5.94703e-06	4.53252e-06	6.90952e-06	6.64118e-06	4.16982e-06	4.4278e-06	3.95758e-06	5.80685e-06
LC-MS (+)		22.6121	unknown		589.444		0.000152959	0.000157144	9.65817e-05	0.000125354	0.000105464	9.43754e-05	0.000163108	0.000160985	9.0906e-05	0.000105932	9.18068e-05	0.000123162
LC-MS (+)		22.6158	unknown		326.34		1.89096e-05	1.64272e-05	1.75978e-05	1.68505e-05	1.04354e-05	1.56665e-05	1.15596e-05	1.00117e-05	1.0522e-05	9.07889e-06	8.61592e-06	9.37919e-06
LC-MS (+)		22.627	unknown		612.431		7.9437e-05	8.37241e-05	4.71065e-05	6.57164e-05	5.02692e-05	4.63385e-05	7.9997e-05	8.12579e-05	3.95653e-05	5.17167e-05	4.06088e-05	5.54303e-05
LC-MS (+)		22.6421	unknown		586.564		2.81698e-05	2.67362e-05	3.89853e-05	3.65182e-05	4.41747e-05	3.51059e-05	3.50374e-05	3.52512e-05	4.26666e-05	3.77045e-05	4.23435e-05	3.89495e-05
LC-MS (+)		22.645	unknown		651.564		4.04722e-06	3.64574e-06	3.87868e-06	3.51649e-06	3.63616e-06	3.37027e-06	9.85148e-06	9.58282e-06	7.97521e-06	9.11865e-06	9.58589e-06	1.12808e-05
LC-MS (+)		22.6889	unknown		421.372		1.32464e-05	1.37879e-05	1.09234e-05	1.11074e-05	9.80901e-06	1.04609e-05	5.76889e-06	6.81534e-06	4.54038e-06	5.68242e-06	5.56941e-06	6.09475e-06
LC-MS (+)		22.7169	unknown		439.385		2.87321e-05	2.9154e-05	2.43981e-05	2.35169e-05	2.18661e-05	2.54042e-05	1.42762e-05	1.39764e-05	9.08642e-06	1.06622e-05	1.27069e-05	1.36519e-05
LC-MS (+)		22.7257	unknown		614.496		0.000404652	0.000409218	0.000392897	0.000304807	0.000361481	0.000387843	0.000339124	0.00033556	0.000340984	0.000388106	0.000427844	0.000411609
LC-MS (+)		22.7401	unknown		615.499		9.78182e-05	9.5e-05	0.00018473	0.000143346	0.00016985	0.000182065	0.000119826	0.000123126	0.000156745	0.000177207	0.000193353	0.000182476
LC-MS (+)		22.7622	unknown		628.584		3.73079e-05	3.49599e-05	5.51115e-05	5.03321e-05	5.94391e-05	4.7567e-05	4.54375e-05	4.5013e-05	5.66807e-05	4.96318e-05	5.89161e-05	5.15218e-05
LC-MS (+)		22.7939	unknown		441.335		1.15382e-05	1.27495e-05	1.68129e-05	1.81134e-05	1.54189e-05	1.79795e-05	2.30833e-05	2.38128e-05	1.65055e-05	1.38907e-05	1.34391e-05	1.11465e-05
LC-MS (+)		22.8047	unknown		319.223		1.45757e-05	1.41789e-05	1.0359e-05	1.65625e-05	1.23795e-05	1.08354e-05	1.9743e-05	2.09409e-05	1.05824e-05	1.24144e-05	1.00815e-05	1.3371e-05
LC-MS (+)		22.8258	unknown		294.213		8.61972e-05	8.77912e-05	6.32293e-05	0.000100575	7.84615e-05	6.66988e-05	0.000113733	0.000121823	7.29936e-05	8.40765e-05	6.73708e-05	8.47569e-05
LC-MS (+)		22.8811	unknown		438.393		9.61037e-06	1.07945e-05	6.80372e-06	7.99916e-06	7.50985e-06	6.64659e-06	7.6509e-06	7.72564e-06	4.83787e-06	5.02523e-06	4.90245e-06	5.84448e-06
LC-MS (+)		22.9102	unknown		547.47		2.97004e-05	1.6967e-05	1.41217e-05	1.60622e-05	1.113e-05	1.99049e-05	2.38164e-05	1.33891e-05	1.60412e-05	1.58736e-05	1.30986e-05	1.25787e-05
LC-MS (+)		22.9181	unknown		658.454		3.80405e-05	3.60601e-05	3.78458e-05	3.52941e-05	3.40019e-05	4.14568e-05	2.99604e-05	2.96524e-05	2.68221e-05	2.79948e-05	2.51795e-05	2.9209e-05
LC-MS (+)		22.9269	unknown		635.468		0.000108405	0.00010802	6.65761e-05	6.86646e-05	5.93762e-05	7.03444e-05	9.27361e-05	9.52975e-05	5.61733e-05	6.63628e-05	5.67961e-05	7.27248e-05
LC-MS (+)		22.936	unknown		436.343		5.78197e-06	7.12421e-06	6.2869e-06	5.07147e-06	5.30271e-06	8.24788e-06	4.66433e-06	5.18468e-06	1.37624e-05	7.04e-06	1.48366e-05	7.00751e-06
LC-MS (+)		22.9457	unknown		392.289		1.96492e-05	2.15447e-05	1.55958e-05	1.5039e-05	1.44827e-05	2.21477e-05	1.47636e-05	1.60037e-05	2.05758e-05	1.77759e-05	2.33268e-05	2.07581e-05
LC-MS (+)		22.9561	unknown		784.661		1.69127e-05	1.94016e-05	1.96671e-05	1.71614e-05	1.63371e-05	1.96213e-05	1.29824e-05	1.51102e-05	1.4584e-05	1.85811e-05	1.15948e-05	1.51264e-05
LC-MS (+)		23.0261	unknown		592.564		2.96005e-05	3.07535e-05	2.82033e-05	3.00103e-05	2.86565e-05	2.65551e-05	2.31145e-05	2.502e-05	2.84821e-05	2.12829e-05	2.43392e-05	2.30932e-05
LC-MS (+)		23.0365	unknown		693.525		1.70052e-05	1.75583e-05	1.5057e-05	2.1088e-05	1.66949e-05	1.50984e-05	3.60548e-05	3.8176e-05	2.44945e-05	2.96592e-05	2.07118e-05	2.87362e-05
LC-MS (+)		23.0525	unknown		763.659		6.92593e-06	7.96644e-06	8.42256e-06	7.46396e-06	6.68813e-06	9.99662e-06	3.40177e-06	3.75212e-06	2.38988e-06	4.03089e-06	2.26465e-06	2.64227e-06
LC-MS (+)		23.0644	unknown		719.609		1.10811e-05	1.19862e-05	1.09525e-05	1.23214e-05	1.12349e-05	1.24453e-05	9.3598e-06	1.14734e-05	1.00712e-05	1.00392e-05	9.53602e-06	9.55102e-06
LC-MS (+)		23.0798	unknown		620.446		1.25038e-05	1.27585e-05	9.64828e-06	1.20131e-05	1.01467e-05	9.83388e-06	9.79301e-06	1.04374e-05	6.73152e-06	8.27137e-06	6.94527e-06	8.26905e-06
LC-MS (+)		23.0876	unknown		619.448		4.22973e-05	4.32358e-05	3.44908e-05	5.62636e-05	3.63544e-05	3.54263e-05	3.37183e-05	3.53513e-05	2.45885e-05	2.8562e-05	2.24991e-05	3.00701e-05
LC-MS (+)		23.1026	unknown		492.513		2.11155e-05	2.50304e-05	2.0241e-05	2.29435e-05	1.58721e-05	1.47123e-05	1.37509e-05	1.21103e-05	9.55724e-06	9.67283e-06	7.17869e-06	9.36262e-06
LC-MS (+)		23.1106	unknown		524.538		9.35663e-06	8.97555e-06	1.01168e-05	9.97971e-06	1.01998e-05	8.75449e-06	8.23879e-06	7.71622e-06	8.86235e-06	7.41809e-06	6.1145e-06	6.57743e-06
LC-MS (+)		23.14	unknown		354.371		3.8637e-05	3.82055e-05	4.96746e-05	5.38975e-05	5.14028e-05	5.83382e-05	5.21159e-05	5.77209e-05	5.1591e-05	2.76659e-05	3.15959e-05	2.96545e-05
LC-MS (+)		23.1954	unknown		767.522		1.6503e-05	1.72339e-05	1.31337e-05	2.08456e-05	1.46403e-05	1.54236e-05	2.21415e-05	2.09924e-05	1.44318e-05	1.80219e-05	1.40848e-05	1.71093e-05
LC-MS (+)		23.2331	unknown		571.563		2.49145e-05	2.53055e-05	3.30165e-05	3.15623e-05	3.43312e-05	3.02638e-05	2.58692e-05	2.73135e-05	3.22681e-05	2.94258e-05	3.23677e-05	2.83856e-05
LC-MS (+)		23.2392	unknown		554.535		6.15576e-05	6.203e-05	6.18956e-05	7.54073e-05	7.09112e-06	4.74861e-05	7.75321e-05	8.61917e-05	8.51303e-05	8.06174e-05	7.54342e-06	6.84691e-05
LC-MS (+)		23.2463	unknown		563.725		4.3237e-06	4.21162e-06	6.65323e-06	6.40819e-06	6.79447e-06	5.77022e-06	4.79466e-06	5.173e-06	6.59425e-06	5.90274e-06	6.59064e-06	5.56244e-06
LC-MS (+)		23.2553	unknown		555.551		2.00804e-05	1.8423e-05	1.47253e-05	1.64537e-05	1.39461e-05	9.59372e-06	2.13707e-05	2.27181e-05	2.64296e-05	2.71309e-05	7.95187e-06	2.05778e-05
LC-MS (+)		23.2654	unknown		697.531		8.2085e-05	8.19898e-05	6.58597e-05	8.41242e-05	6.68703e-05	7.20319e-05	6.47605e-05	5.87151e-05	4.45842e-05	5.02077e-05	4.33369e-05	4.97231e-05
LC-MS (+)		23.2823	unknown		736.534		5.95281e-05	5.61679e-05	4.68312e-05	5.26724e-05	4.29021e-05	5.00678e-05	3.99554e-05	3.54491e-05	2.9115e-05	3.2974e-05	2.97871e-05	3.20704e-05
LC-MS (+)		23.2854	unknown		714.551		0.000139732	0.000145209	0.00011268	0.000135998	0.000110543	0.000125477	0.000105727	9.23045e-05	7.04601e-05	8.12345e-05	7.1409e-05	7.84223e-05
LC-MS (+)		23.3029	unknown		435.18		1.63842e-05	1.77535e-05	3.30675e-05	3.11163e-05	3.64682e-05	3.35465e-05	2.22179e-05	2.28806e-05	3.67459e-05	3.25835e-05	3.89059e-05	3.57333e-05
LC-MS (+)		23.3067	unknown		687.241		4.6404e-06	4.68264e-06	7.88998e-06	7.53674e-06	8.53299e-06	8.58021e-06	6.31818e-06	6.6479e-06	8.31819e-06	7.78605e-06	8.59241e-06	7.98252e-06
LC-MS (+)		23.3156	unknown		625.334		1.54066e-05	1.57932e-05	3.00096e-05	2.92064e-05	3.316e-05	3.23393e-05	2.1159e-05	2.46963e-05	3.64121e-05	3.15065e-05	3.88802e-05	3.59553e-05
LC-MS (+)		23.3318	unknown		645.303		5.24482e-05	5.35965e-05	0.000101404	9.47989e-05	0.000111832	0.000114304	6.57205e-05	7.89609e-05	0.000125714	0.000104071	0.000129854	0.000116671
LC-MS (+)		23.3371	unknown		685.256		1.3816e-05	1.54616e-05	2.17445e-05	2.12356e-05	2.33207e-05	2.24777e-05	1.84944e-05	1.92598e-05	2.54554e-05	2.16977e-05	2.58461e-05	2.37836e-05
LC-MS (+)		23.3461	unknown		679.594		2.16005e-05	2.41617e-05	1.74466e-05	1.90422e-05	1.65239e-05	1.75304e-05	4.11838e-05	4.63593e-05	3.86954e-05	4.05905e-05	3.95234e-05	4.94822e-05
LC-MS (+)		23.3608	unknown		793.542		2.22007e-05	2.29617e-05	1.64331e-05	3.15569e-05	1.9713e-05	1.78721e-05	2.5e-05	2.41131e-05	1.46901e-05	1.98785e-05	1.53374e-05	1.80997e-05
LC-MS (+)		23.3713	unknown		623.319		0.000354486	0.000375643	0.000665788	0.000609084	0.000719606	0.000693851	0.000475196	0.000545103	0.000791784	0.000674635	0.000809306	0.000765231
LC-MS (+)		23.3766	unknown		588.432		4.09901e-05	4.30206e-05	1.78138e-05	2.31529e-05	1.93127e-05	1.66015e-05	2.79134e-05	3.13993e-05	1.75492e-05	3.17485e-05	1.92611e-05	2.77811e-05
LC-MS (+)		23.388	unknown		642.516		3.90881e-05	3.91603e-05	6.51792e-05	5.67543e-05	6.04838e-05	6.44319e-05	4.15377e-05	4.27186e-05	5.48265e-05	5.86329e-05	6.46982e-05	6.6646e-05
LC-MS (+)		23.396	unknown		721.357		2.78897e-05	3.20771e-05	3.8905e-05	3.9793e-05	4.13565e-05	4.12257e-05	3.91512e-05	3.48745e-05	4.52851e-05	3.55371e-05	5.07801e-05	5.15746e-05
LC-MS (+)		23.4054	unknown		723.361		3.73473e-06	3.65571e-06	4.93915e-06	4.6098e-06	5.34463e-06	5.09035e-06	4.70033e-06	3.96703e-06	5.89799e-06	4.33113e-06	6.36002e-06	6.60187e-06
LC-MS (+)		23.421	unknown		550.479		9.90595e-05	0.000104705	5.92699e-05	6.66986e-05	4.81373e-05	4.74957e-05	7.53959e-05	9.31663e-05	4.88235e-05	4.4968e-05	4.04377e-05	6.45915e-05
LC-MS (+)		23.4298	unknown		594.577		0.000179601	0.000170599	0.000244315	0.000264314	0.000285589	0.000196621	0.000195354	0.000227455	0.000275581	0.000218134	0.000253708	0.000228494
LC-MS (+)		23.4469	unknown		503.392		1.83204e-05	1.85964e-05	1.06915e-05	1.21274e-05	1.31302e-05	1.20551e-05	8.77514e-06	9.38203e-06	4.54571e-06	7.23082e-06	6.22002e-06	7.85641e-06
LC-MS (+)		23.4744	unknown		484.345		4.34172e-06	4.74922e-06	5.58803e-06	5.88345e-06	5.4071e-06	7.02422e-06	5.66297e-06	5.52819e-06	5.33759e-06	4.52498e-06	4.95197e-06	4.53732e-06
LC-MS (+)		23.4802	unknown		402.342		9.00326e-06	9.13596e-06	9.88298e-06	1.05859e-05	1.00542e-05	1.22036e-05	1.1104e-05	1.0983e-05	8.96996e-06	8.44136e-06	8.98708e-06	7.15508e-06
LC-MS (+)		23.4872	unknown		401.338		3.15905e-05	3.38938e-05	3.84279e-05	4.0733e-05	3.84807e-05	4.33986e-05	3.79542e-05	3.97235e-05	3.04723e-05	3.07025e-05	3.12571e-05	2.6545e-05
LC-MS (+)		23.4976	unknown		385.383		1.46127e-05	1.43248e-05	1.0351e-05	1.0989e-05	7.43961e-06	8.31068e-06	1.09243e-05	9.54277e-06	6.25725e-06	5.90028e-06	4.00063e-06	9.04484e-06
LC-MS (+)		23.5143	unknown		494.565		7.22319e-06	6.65746e-06	7.85618e-06	1.67999e-05	6.4369e-06	8.51998e-06	5.72094e-06	5.75643e-06	7.53466e-06	5.90253e-06	6.58843e-06	6.80049e-06
LC-MS (+)		23.5152	unknown		565.252		9.52843e-05	0.000102737	0.000141382	0.000132146	0.000146095	0.000137435	0.000110108	0.00012572	0.000156331	0.000131547	0.000155255	0.000163298
LC-MS (+)		23.5268	unknown		129.07		7.23124e-06	7.62403e-06	9.95946e-06	9.38054e-06	1.0525e-05	9.22216e-06	8.04615e-06	9.28877e-06	1.00639e-05	9.10852e-06	9.06135e-06	1.07109e-05
LC-MS (+)		23.5356	unknown		660.266		1.21058e-05	1.16888e-05	1.44184e-05	1.34995e-05	1.26813e-05	1.42761e-05	1.21784e-05	1.22295e-05	1.58818e-05	1.33333e-05	1.4327e-05	1.41721e-05
LC-MS (+)		23.5459	unknown		695.425		1.687e-05	1.83786e-05	1.8352e-05	1.62553e-05	1.74621e-05	1.91891e-05	1.86389e-05	1.79712e-05	1.96053e-05	1.87409e-05	1.8648e-05	1.86172e-05
LC-MS (+)		23.5572	unknown		694.443		4.70693e-05	5.17437e-05	4.59212e-05	4.76215e-05	4.54788e-05	5.1474e-05	5.14159e-05	5.17153e-05	5.19911e-05	5.208e-05	4.88837e-05	5.19395e-05
LC-MS (+)		23.5651	unknown		741.6		1.8179e-05	2.00008e-05	1.69695e-05	1.80478e-05	1.58536e-05	1.56157e-05	1.21194e-05	1.04997e-05	7.64032e-06	9.23078e-06	7.65761e-06	9.90362e-06
LC-MS (+)		23.5894	unknown		656.542		3.75239e-05	4.11245e-05	2.69288e-05	3.78427e-05	2.8599e-05	2.61954e-05	2.59729e-05	2.7478e-05	2.09403e-05	2.47647e-05	2.14336e-05	2.69853e-05
LC-MS (+)		23.5954	unknown		700.5		6.30415e-05	6.60867e-05	9.73814e-05	9.78985e-05	0.00010546	9.19675e-05	9.07712e-05	8.89251e-05	0.00011119	9.4176e-05	0.000116583	0.000120936
LC-MS (+)		23.6164	unknown		620.593		1.41307e-05	1.42832e-05	1.94345e-05	2.07453e-05	2.30436e-05	1.37347e-05	1.64594e-05	1.80238e-05	2.23615e-05	1.66955e-05	1.8156e-05	1.7574e-05
LC-MS (+)		23.6363	unknown		529.554		7.78844e-06	9.10878e-06	1.30883e-05	1.74959e-05	1.2051e-05	6.71063e-06	5.58503e-06	5.66283e-06	1.36895e-05	3.28717e-06	5.67879e-06	4.4824e-06
LC-MS (+)		23.6509	unknown		906.61		8.91613e-06	7.73377e-06	6.16693e-06	6.87506e-06	6.06936e-06	7.73882e-06	5.79907e-06	3.61224e-06	2.46601e-06	4.03183e-06	3.24483e-06	3.67117e-06
LC-MS (+)		23.675	unknown		528.52		5.26846e-05	6.24983e-05	6.3422e-05	6.94881e-05	5.44838e-05	3.9705e-05	3.48274e-05	4.67198e-05	5.32636e-05	2.82127e-05	3.20356e-05	3.37522e-05
LC-MS (+)		23.6895	unknown		593.415		1.10149e-05	1.21818e-05	8.26845e-06	9.62069e-06	7.92116e-06	7.2509e-06	1.47233e-05	1.58873e-05	8.94508e-06	9.54154e-06	9.1499e-06	1.26502e-05
LC-MS (+)		23.7078	unknown		445.37		2.30797e-05	2.4564e-05	1.71486e-05	1.8394e-05	1.58411e-05	1.4822e-05	1.25764e-05	1.44196e-05	7.74386e-06	9.90055e-06	8.78864e-06	1.1527e-05
LC-MS (+)		23.7187	unknown		731.536		1.49934e-05	1.52227e-05	1.35777e-05	1.1764e-05	1.23933e-05	1.53193e-05	5.04178e-06	6.09207e-06	5.03342e-06	4.89155e-06	4.56061e-06	4.77901e-06
LC-MS (+)		23.7283	unknown		591.428		2.78544e-05	2.7874e-05	1.84454e-05	3.04708e-05	2.21817e-05	1.8038e-05	3.43668e-05	3.8761e-05	2.5805e-05	2.45593e-05	2.31897e-05	2.86981e-05
LC-MS (+)		23.7367	unknown		602.527		3.85922e-05	3.89108e-05	2.77315e-05	2.63411e-05	2.17332e-05	2.69734e-05	1.4997e-05	1.51862e-05	9.14163e-06	1.17177e-05	8.78951e-06	1.08772e-05
LC-MS (+)		23.7621	unknown		730.555		5.16928e-05	5.21469e-05	4.31472e-05	4.06857e-05	3.94763e-05	5.15821e-05	2.64152e-05	2.78778e-05	2.186e-05	2.42946e-05	2.19973e-05	2.39111e-05
LC-MS (+)		23.7655	unknown		689.493		2.3436e-05	2.15936e-05	2.52143e-05	1.99484e-05	2.4541e-05	2.57095e-05	2.69255e-05	2.74205e-05	1.78255e-05	1.52621e-05	1.46844e-05	1.51562e-05
LC-MS (+)		23.7793	unknown		419.314		2.41275e-05	2.48547e-05	2.01127e-05	2.01554e-05	1.83507e-05	2.70098e-05	1.78984e-05	1.97108e-05	2.59595e-05	2.06553e-05	2.50197e-05	2.57379e-05
LC-MS (+)		23.8007	unknown		640.62		6.68523e-05	6.312e-05	0.000117848	0.000110144	0.00012855	9.96108e-05	9.49617e-05	8.89995e-05	0.000128339	0.000107849	0.000141067	0.000111275
LC-MS (+)		23.8066	unknown		641.616		3.11378e-05	3.04428e-05	5.17692e-05	4.5796e-05	5.67268e-05	4.44967e-05	4.14175e-05	4.0157e-05	5.59251e-05	4.79965e-05	6.05708e-05	4.8868e-05
LC-MS (+)		23.8172	unknown		711.549		0.000109371	0.000110809	8.99997e-05	0.000104819	9.06559e-05	0.000106823	9.07983e-05	8.3236e-05	7.56155e-05	7.80176e-05	6.89444e-05	7.4794e-05
LC-MS (+)		23.8292	unknown		546.595		3.31584e-07	1.50526e-07	8.51338e-07	1.95504e-06	1.41775e-06	2.60415e-07	1.25249e-05	1.13855e-05	8.53807e-07	1.4129e-05	1.64529e-07	3.88918e-08
LC-MS (+)		23.8607	unknown		735.62		2.88824e-05	2.9799e-05	1.90581e-05	2.88915e-05	2.32363e-05	3.73271e-05	3.26721e-05	3.3288e-05	3.33336e-05	2.92915e-05	2.8473e-05	2.61728e-05
LC-MS (+)		23.8672	unknown		864.559		6.51871e-06	6.41518e-06	4.73718e-06	5.10811e-06	5.48983e-06	7.27809e-06	2.52963e-06	1.99622e-06	1.17814e-06	1.36537e-06	1.33602e-06	1.82807e-06
LC-MS (+)		23.8769	unknown		754.645		0.000123074	0.00011671	9.64557e-05	8.89711e-05	8.81904e-05	0.00011387	6.21091e-05	5.96938e-05	4.89551e-05	5.36941e-05	4.15959e-05	4.81117e-05
LC-MS (+)		23.9021	unknown		732.652		2.15739e-05	2.17051e-05	1.35888e-05	1.13759e-05	1.10907e-05	1.97347e-05	1.10612e-05	8.23601e-06	4.57119e-06	7.13746e-06	4.47479e-06	6.28391e-06
LC-MS (+)		23.9162	unknown		685.469		4.45936e-05	4.07155e-05	3.91575e-05	3.0414e-05	2.89364e-05	3.09933e-05	2.4478e-05	2.28533e-05	1.97606e-05	2.33343e-05	1.95921e-05	2.40334e-05
LC-MS (+)		23.9253	unknown		614.48		6.61026e-05	7.17491e-05	5.28842e-05	5.71227e-05	5.06134e-05	5.45035e-05	8.65097e-05	8.96842e-05	6.09096e-05	6.33143e-05	6.56733e-05	7.56249e-05
LC-MS (+)		23.9353	unknown		651.444		6.0131e-06	6.13235e-06	4.31198e-06	4.66349e-06	4.32466e-06	4.75582e-06	2.21529e-05	1.23665e-05	9.02891e-06	8.23488e-06	8.88706e-06	1.07565e-05
LC-MS (+)		23.9454	unknown		520.472		6.0162e-05	7.34459e-05	4.984e-05	6.28694e-05	4.9308e-05	5.25553e-05	3.63601e-05	3.82698e-05	2.23077e-05	2.43784e-05	2.44658e-05	2.9354e-05
LC-MS (+)		23.9565	unknown		792.557		6.94224e-05	6.98468e-05	6.5101e-05	6.0507e-05	5.7877e-05	6.97245e-05	0.000115614	0.000109676	9.26534e-05	9.56408e-05	0.000103211	0.000109186
LC-MS (+)		23.9668	unknown		733.656		9.08227e-06	9.89386e-06	7.63994e-06	6.25261e-06	6.34877e-06	8.16044e-06	1.26756e-05	7.31257e-06	4.9638e-06	6.65488e-06	5.19552e-06	6.35463e-06
LC-MS (+)		23.9757	unknown		582.578		3.91133e-05	3.61538e-05	2.8176e-05	2.38335e-05	4.19982e-05	1.8576e-05	5.31117e-05	4.79269e-05	4.25533e-05	4.44515e-05	1.91147e-05	4.13292e-05
LC-MS (+)		23.9909	unknown		603.459		7.49245e-05	7.59066e-05	5.81348e-05	7.48588e-05	6.46973e-05	6.2279e-05	6.50628e-05	6.63312e-05	5.33887e-05	5.07934e-05	4.7782e-05	5.962e-05
LC-MS (+)		23.9965	unknown		478.386		6.81618e-05	6.96961e-05	3.8904e-05	4.16237e-05	4.95405e-05	3.62961e-05	3.30217e-05	3.47758e-05	1.83721e-05	2.57027e-05	2.10096e-05	2.59796e-05
LC-MS (+)		24.0136	unknown		222.143		6.7321e-06	6.91472e-06	4.2059e-06	4.11953e-06	5.25179e-06	3.67799e-06	3.13349e-06	3.35942e-06	2.37668e-06	2.52598e-06	2.46149e-06	3.14511e-06
LC-MS (+)		24.0178	unknown		564.477		4.99047e-05	5.23939e-05	3.72125e-05	4.55662e-05	3.88873e-05	3.61527e-05	4.23509e-05	4.57511e-05	3.16906e-05	3.22084e-05	3.01088e-05	3.76007e-05
LC-MS (+)		24.036	unknown		522.587		1.6646e-05	1.77916e-05	1.87014e-05	1.52036e-05	1.49693e-05	2.06192e-05	1.25053e-05	1.37933e-05	1.6958e-05	1.45907e-05	1.46228e-05	1.59334e-05
LC-MS (+)		24.0488	unknown		648.489		0.00015918	0.000171617	0.000130045	0.000154294	0.000136527	0.000124495	0.000161273	0.000171533	0.000129683	0.000140446	0.000122493	0.000154386
LC-MS (+)		24.0583	unknown		642.527		0.000212749	0.000222676	0.000152498	0.000199334	0.000167981	0.000156883	0.000203867	0.000218598	0.000150661	0.000162523	0.000141577	0.000190601
LC-MS (+)		24.0705	unknown		695.607		2.08198e-05	2.26157e-05	1.73571e-05	1.65175e-05	1.69121e-05	1.72191e-05	3.11678e-05	2.88434e-05	2.04827e-05	2.30028e-05	2.20974e-05	2.61351e-05
LC-MS (+)		24.1202	unknown		707.574		5.7146e-05	5.53917e-05	4.03913e-05	4.69994e-05	4.10686e-05	3.86576e-05	3.09595e-05	4.04706e-05	3.12668e-05	3.58902e-05	3.10053e-05	3.92266e-05
LC-MS (+)		24.1369	unknown		882.609		6.9427e-06	5.93738e-06	5.73497e-06	6.3603e-06	4.95813e-06	6.09501e-06	3.85273e-06	3.9573e-06	2.92337e-06	3.57916e-06	3.47263e-06	3.4854e-06
LC-MS (+)		24.1463	unknown		921.634		1.15025e-05	1.07938e-05	1.04818e-05	1.19056e-05	8.95475e-06	1.23505e-05	6.47143e-06	5.8521e-06	4.79243e-06	6.13667e-06	6.84299e-06	6.19673e-06
LC-MS (+)		24.1567	unknown		555.437		2.10424e-05	2.2497e-05	1.28379e-05	1.52064e-05	1.42355e-05	1.46177e-05	2.80349e-05	2.74826e-05	1.72509e-05	1.8132e-05	1.78988e-05	2.607e-05
LC-MS (+)		24.1672	unknown		784.573		1.69774e-05	1.77702e-05	1.34836e-05	1.24414e-05	1.27205e-05	1.91468e-05	8.31554e-06	8.50756e-06	5.84861e-06	6.52664e-06	7.62104e-06	7.05626e-06
LC-MS (+)		24.1808	unknown		383.367		3.25428e-05	3.45572e-05	2.81387e-05	2.64927e-05	2.7031e-05	2.66961e-05	2.47789e-05	2.37005e-05	1.74773e-05	1.86104e-05	1.85324e-05	2.1078e-05
LC-MS (+)		24.1884	unknown		706.537		0.000103098	0.000101791	7.11886e-05	9.18193e-05	7.78181e-05	7.21346e-05	5.15967e-05	5.28578e-05	3.61602e-05	4.22112e-05	3.00533e-05	3.41738e-05
LC-MS (+)		24.1952	unknown		429.366		0.000107098	0.000115864	8.17339e-05	8.78929e-05	7.58616e-05	7.99276e-05	5.46854e-05	5.2591e-05	3.31462e-05	4.34303e-05	3.45392e-05	4.49506e-05
LC-MS (+)		24.2068	unknown		543.514		2.68903e-05	2.89196e-05	2.07619e-05	1.91034e-05	1.7758e-05	2.29298e-05	2.44542e-05	2.46678e-05	1.48732e-05	2.03075e-05	1.4992e-05	1.89438e-05
LC-MS (+)		24.2188	unknown		744.571		0.000178246	0.000191752	0.000148685	0.000147344	0.000138151	0.000179926	8.21467e-05	8.25761e-05	6.23738e-05	7.12102e-05	6.47254e-05	6.99635e-05
LC-MS (+)		24.2257	unknown		673.5		6.97468e-05	6.99444e-05	5.4198e-05	6.72795e-05	6.15956e-05	5.78455e-05	8.20597e-05	8.05622e-05	7.02558e-05	6.88966e-05	6.35786e-05	7.62066e-05
LC-MS (+)		24.2478	unknown		519.366		1.49691e-05	1.53072e-05	2.13185e-05	2.02213e-05	2.09204e-05	2.14982e-05	1.84628e-05	1.95012e-05	2.31333e-05	1.86972e-05	2.44565e-05	2.51472e-05
LC-MS (+)		24.2562	unknown		589.443		9.98319e-05	0.000105868	6.55061e-05	8.18929e-05	7.324e-05	6.38025e-05	0.000115081	0.000110363	6.83772e-05	7.05428e-05	6.54907e-05	8.63316e-05
LC-MS (+)		24.2678	unknown		275.2		9.53459e-05	0.000107368	6.87111e-05	8.06401e-05	7.68278e-05	7.30699e-05	0.000151369	0.000139208	8.66008e-05	9.10193e-05	8.68313e-05	0.000118398
LC-MS (+)		24.2753	unknown		581.526		2.2455e-05	2.36204e-05	1.93237e-05	1.98158e-05	1.83194e-05	1.98999e-05	2.70848e-05	2.22789e-05	1.83419e-05	2.06455e-05	1.79995e-05	2.2793e-05
LC-MS (+)		24.293	unknown		544.507		2.88556e-05	3.00311e-05	2.3517e-05	2.5984e-05	2.31479e-05	2.54216e-05	2.58613e-05	2.48066e-05	2.02014e-05	2.23066e-05	1.94986e-05	2.21808e-05
LC-MS (+)		24.2977	unknown		765.568		0.000105011	0.000101379	8.53809e-05	9.36525e-05	8.25477e-05	9.91947e-05	8.47553e-05	8.60102e-05	8.60035e-05	8.40742e-05	8.40279e-05	8.52499e-05
LC-MS (+)		24.3081	unknown		671.493		0.000128597	0.000131621	0.000209592	0.000226341	0.000220467	0.000201699	0.000240221	0.00025323	0.000227068	0.00021746	0.00021321	0.000242648
LC-MS (+)		24.3157	unknown		471.247		5.56056e-06	6.1208e-06	6.02719e-06	6.0905e-06	6.00528e-06	5.52112e-06	5.43208e-06	4.99845e-06	7.17388e-06	5.03098e-06	6.24008e-06	6.74639e-06
LC-MS (+)		24.3251	unknown		546.418		1.63772e-05	1.58077e-05	1.01367e-05	1.03814e-05	1.00772e-05	8.97616e-06	1.92111e-05	2.00693e-05	9.28423e-06	9.6898e-06	9.89674e-06	1.35321e-05
LC-MS (+)		24.3351	unknown		698.495		0.000239813	0.00023131	0.000374651	0.00031058	0.000344947	0.000340188	0.00029374	0.000284644	0.000443533	0.00034601	0.00042872	0.000417029
LC-MS (+)		24.3459	unknown		654.444		5.74348e-05	5.5813e-05	0.000131896	7.73356e-05	0.000128032	8.02555e-05	7.22528e-05	6.8879e-05	9.06217e-05	7.26454e-05	8.89173e-05	9.3103e-05
LC-MS (+)		24.355	unknown		605.475		7.15222e-05	7.46936e-05	4.63254e-05	5.37168e-05	4.83744e-05	4.61205e-05	8.47174e-05	8.31939e-05	5.53295e-05	5.72259e-05	5.19957e-05	7.03241e-05
LC-MS (+)		24.3667	unknown		878.57		1.34001e-05	1.30585e-05	9.43034e-06	8.97394e-06	9.59118e-06	1.29572e-05	4.36846e-06	4.32813e-06	3.21949e-06	3.74876e-06	3.67762e-06	4.39696e-06
LC-MS (+)		24.3766	unknown		626.63		1.92118e-05	2.45367e-05	4.45647e-05	3.96217e-05	4.33605e-05	3.7135e-05	2.28556e-05	2.09951e-05	5.25085e-05	3.70461e-05	4.65536e-05	3.33406e-05
LC-MS (+)		24.4002	unknown		625.625		8.25027e-05	0.000107982	0.000220321	0.000198217	0.000228545	0.000184482	0.000114142	0.000109045	0.000266144	0.000190092	0.00024035	0.000167089
LC-MS (+)		24.4112	unknown		650.534		6.35742e-05	6.61512e-05	4.72326e-05	5.18403e-05	5.29999e-05	4.99158e-05	7.86321e-05	8.1776e-05	6.47271e-05	6.451e-05	5.95404e-05	6.99823e-05
LC-MS (+)		24.4173	unknown		651.537		2.61303e-05	2.77691e-05	2.01279e-05	2.16606e-05	2.18964e-05	2.07627e-05	3.33143e-05	3.47911e-05	2.69065e-05	2.72226e-05	2.52555e-05	2.93261e-05
LC-MS (+)		24.4276	unknown		517.422		1.02118e-05	9.57316e-06	6.13159e-06	6.40896e-06	7.01752e-06	6.40868e-06	5.99772e-06	6.11832e-06	3.6302e-06	4.31513e-06	3.56165e-06	5.4484e-06
LC-MS (+)		24.4366	unknown		633.448		3.13607e-05	2.88728e-05	1.95735e-05	2.79246e-05	2.57206e-05	2.00742e-05	2.31748e-05	2.55091e-05	1.75795e-05	1.66259e-05	1.48124e-05	2.06997e-05
LC-MS (+)		24.4458	unknown		577.48		0.00056405	0.000565605	0.000406886	0.000544066	0.000466149	0.000383365	0.000452355	0.000445136	0.000303435	0.000328416	0.000301284	0.000392782
LC-MS (+)		24.4553	unknown		299.257		0.00011141	0.000113216	8.81278e-05	0.000103013	8.80727e-05	8.8485e-05	6.39084e-05	7.1164e-05	5.08498e-05	5.61814e-05	5.25807e-05	6.24058e-05
LC-MS (+)		24.482	unknown		522.479		2.45623e-05	2.3986e-05	1.68238e-05	1.66037e-05	1.61932e-05	1.72298e-05	1.30827e-05	1.21815e-05	7.59401e-06	1.07039e-05	8.51017e-06	1.11914e-05
LC-MS (+)		24.4854	unknown		578.493		0.000374496	0.000353607	0.000257651	0.000298271	0.00025589	0.000224186	0.000247344	0.000251946	0.000160765	0.000187644	0.00016005	0.000206317
LC-MS (+)		24.4978	unknown		521.418		1.57858e-05	1.68468e-05	1.1662e-05	1.32253e-05	1.26265e-05	1.07638e-05	9.85039e-06	9.20943e-06	5.90185e-06	6.71726e-06	5.92567e-06	8.58293e-06
LC-MS (+)		24.5239	unknown		676.523		0.00011303	0.000113542	0.000105238	0.000104136	0.000107035	0.000102287	0.000159647	0.000156953	0.000141213	0.0001383	0.000136114	0.000156612
LC-MS (+)		24.5392	unknown		794.575		0.000127357	0.000128796	0.000100328	0.000109026	0.000103082	0.000118551	0.000115946	0.00012894	8.68273e-05	9.47963e-05	0.00010345	0.000113636
LC-MS (+)		24.5467	unknown		799.531		0.000231204	0.000229724	0.000168938	0.000180343	0.000171147	0.000198481	0.000186649	0.00020215	0.00013135	0.000144214	0.000155797	0.000180815
LC-MS (+)		24.5738	unknown		579.492		9.71924e-05	0.00012782	6.85644e-05	0.000104771	8.34033e-05	8.28372e-05	8.75157e-05	9.4158e-05	4.38197e-05	5.07708e-05	5.52209e-05	7.16821e-05
LC-MS (+)		24.5814	unknown		936.65		1.89778e-05	1.66409e-05	1.62329e-05	1.67035e-05	1.37272e-05	1.723e-05	1.10668e-05	1.25304e-05	1.10411e-05	1.07473e-05	1.18615e-05	1.01632e-05
LC-MS (+)		24.5851	unknown		177.164		8.37182e-06	9.14002e-06	7.49391e-06	6.92025e-06	6.19861e-06	7.03351e-06	7.48552e-06	8.16781e-06	7.2867e-06	6.24852e-06	5.5168e-06	7.09256e-06
LC-MS (+)		24.5967	unknown		291.194		4.66377e-05	4.9167e-05	3.39991e-05	3.93725e-05	3.40725e-05	3.52264e-05	7.01262e-05	7.09535e-05	4.05093e-05	4.08686e-05	4.02776e-05	5.21701e-05
LC-MS (+)		24.6058	unknown		897.628		7.56945e-06	6.23447e-06	6.00645e-06	6.48029e-06	5.13051e-06	6.00769e-06	3.16458e-06	3.85491e-06	2.59148e-06	2.87377e-06	2.48922e-06	2.67851e-06
LC-MS (+)		24.6188	unknown		427.39		0.000122507	0.000135033	9.90458e-05	9.9052e-05	8.8771e-05	0.000101403	0.00012025	0.00012401	8.67567e-05	9.27219e-05	9.74264e-05	0.00010129
LC-MS (+)		24.6306	unknown		205.194		6.56529e-06	8.2533e-06	6.11557e-06	5.76118e-06	4.08481e-06	5.07618e-06	6.59341e-06	7.6662e-06	5.44483e-06	5.53369e-06	5.9294e-06	5.62695e-06
LC-MS (+)		24.6362	unknown		613.448		0.000212955	0.000209848	0.000135944	0.00014389	0.000145154	0.000137144	0.000205692	0.00019274	0.000128291	0.000128695	0.00012908	0.000171939
LC-MS (+)		24.6471	unknown		587.553		5.38752e-05	5.36911e-05	1.73601e-05	4.73161e-05	1.71234e-05	1.93439e-05	4.41451e-05	4.24978e-05	1.24076e-05	1.39058e-05	1.20644e-05	1.36955e-05
LC-MS (+)		24.6554	unknown		594.494		0.000113811	0.000116655	8.57216e-05	9.07138e-05	8.70969e-05	8.52997e-05	0.000103238	0.000100914	6.59479e-05	6.91199e-05	7.1658e-05	8.72422e-05
LC-MS (+)		24.6663	unknown		576.475		0.000248358	0.000256502	0.000176336	0.00019624	0.000185938	0.000187077	0.000224537	0.000229937	0.000144107	0.000152464	0.000154885	0.00019038
LC-MS (+)		24.6753	unknown		556.526		0.000194477	0.000190031	0.000136579	0.000122444	0.000124805	0.000146124	0.000138083	0.000141434	9.1637e-05	0.000110951	8.50381e-05	0.000101787
LC-MS (+)		24.6853	unknown		295.225		0.00295641	0.00298948	0.00203299	0.00210689	0.00210962	0.0020451	0.00258042	0.00262028	0.00160827	0.00169244	0.00170159	0.00211688
LC-MS (+)		24.6965	unknown		619.427		7.67779e-05	2.05768e-05	1.805e-05	7.45285e-05	6.39098e-05	1.85753e-05	2.22282e-05	2.322e-05	2.69682e-05	2.31012e-05	2.4448e-05	2.6583e-05
LC-MS (+)		24.7065	unknown		716.51		3.30144e-05	3.1751e-05	3.21505e-05	2.68526e-05	2.6111e-05	3.79455e-05	1.91299e-05	1.67414e-05	1.59745e-05	1.56773e-05	1.67783e-05	1.58429e-05
LC-MS (+)		24.7158	unknown		572.438		9.47937e-05	8.62249e-05	5.01027e-05	5.47844e-05	5.3077e-05	4.36534e-05	7.83521e-05	8.03986e-05	4.34759e-05	4.39781e-05	4.29916e-05	5.99047e-05
LC-MS (+)		24.7269	unknown		583.508		2.41835e-05	2.39021e-05	1.66579e-05	1.78173e-05	1.90663e-05	1.68212e-05	2.00302e-05	1.89138e-05	2.23486e-05	2.77645e-05	1.50314e-05	2.8813e-05
LC-MS (+)		24.7381	unknown		555.478		4.05578e-05	4.1338e-05	2.98019e-05	3.2e-05	3.1251e-05	3.00133e-05	4.04972e-05	3.83192e-05	2.41503e-05	2.40906e-05	2.35193e-05	3.17589e-05
LC-MS (+)		24.7603	unknown		738.58		4.2452e-05	4.22294e-05	3.20361e-05	3.55343e-05	3.31636e-05	3.45452e-05	2.79944e-05	2.68339e-05	2.06889e-05	2.21334e-05	2.06489e-05	2.33767e-05
LC-MS (+)		24.7676	unknown		756.593		4.34502e-05	4.0507e-05	3.1171e-05	3.69493e-05	2.89223e-05	3.26712e-05	2.31806e-05	2.35902e-05	1.95908e-05	2.08051e-05	1.95345e-05	2.39666e-05
LC-MS (+)		24.7905	unknown		275.2		0.000104415	0.000103402	6.91582e-05	8.07872e-05	7.76136e-05	6.50878e-05	0.000122988	0.00012545	7.91641e-05	7.41742e-05	7.25891e-05	9.78206e-05
LC-MS (+)		24.8242	unknown		784.574		1.78552e-05	1.86815e-05	1.66253e-05	1.51005e-05	1.46831e-05	2.17753e-05	1.11412e-05	1.12426e-05	9.11307e-06	8.79979e-06	1.00355e-05	1.04953e-05
LC-MS (+)		24.8286	unknown		313.272		0.000430483	0.000424471	0.000345006	0.00039756	0.000340561	0.000343132	0.000388398	0.000395524	0.000311481	0.000312417	0.000291779	0.000345109
LC-MS (+)		24.8393	unknown		567.504		4.54511e-05	4.55086e-05	3.12795e-05	3.84145e-05	3.4648e-05	3.2209e-05	3.50612e-05	3.43931e-05	2.15943e-05	2.24128e-05	2.15489e-05	2.98972e-05
LC-MS (+)		24.8464	unknown		243.21		2.71854e-05	2.90616e-05	2.05652e-05	2.58049e-05	2.38646e-05	2.07948e-05	3.05985e-05	3.14837e-05	2.41233e-05	2.39345e-05	2.21269e-05	2.80474e-05
LC-MS (+)		24.865	unknown		810.579		4.393e-05	4.31608e-05	3.56947e-05	3.88982e-05	3.64356e-05	3.96474e-05	2.7272e-05	2.9217e-05	2.26424e-05	2.44845e-05	2.41735e-05	2.59495e-05
LC-MS (+)		24.8776	unknown		548.502		0.000279291	0.000277858	0.000198098	0.000242051	0.000221651	0.000206089	0.000174147	0.000168566	0.000108719	0.00012163	0.000111806	0.000144451
LC-MS (+)		24.8919	unknown		414.379		2.36728e-05	2.52982e-05	1.62631e-05	1.56289e-05	1.50298e-05	1.44791e-05	1.67297e-05	1.5971e-05	9.70131e-06	1.16741e-05	1.06081e-05	1.39036e-05
LC-MS (+)		24.8952	unknown		675.513		0.000113162	0.000114942	8.98194e-05	0.000104945	9.97924e-05	9.08083e-05	0.000180037	0.000179658	0.000142498	0.000143905	0.000129008	0.000168203
LC-MS (+)		24.9091	unknown		535.432		2.59258e-05	2.63223e-05	1.99453e-05	2.41182e-05	2.41959e-05	1.84477e-05	4.47002e-05	4.33249e-05	2.99851e-05	3.12535e-05	2.77124e-05	3.8799e-05
LC-MS (+)		24.9233	unknown		506.431		1.38542e-05	1.52635e-05	9.37458e-06	9.34259e-06	1.08409e-05	8.69948e-06	1.06734e-05	1.00415e-05	6.48769e-06	7.71535e-06	6.57625e-06	8.30184e-06
LC-MS (+)		24.9283	unknown		536.481		2.98469e-05	2.83776e-05	2.30857e-05	2.32718e-05	2.33221e-05	2.32777e-05	2.48628e-05	2.50498e-05	9.56573e-06	1.06081e-05	9.6761e-06	2.26426e-05
LC-MS (+)		24.9477	unknown		608.494		0.000157868	0.000151992	0.000109125	0.000135294	0.000125429	0.000111925	0.0001661	0.0001622	0.000115332	0.000118017	0.000108932	0.000148801
LC-MS (+)		24.956	unknown		607.49		0.000343508	0.00035049	0.000257424	0.000334308	0.000312059	0.000281369	0.00041494	0.000412347	0.000286197	0.000299394	0.000273651	0.000371126
LC-MS (+)		24.9705	unknown		630.477		0.000242464	0.000238416	0.000179284	0.000216391	0.000197103	0.000177714	0.000255328	0.000255834	0.000192683	0.000197423	0.000184065	0.000240547
LC-MS (+)		24.9766	unknown		775.533		2.36578e-05	2.25231e-05	1.96898e-05	1.92781e-05	2.0276e-05	2.13838e-05	2.07903e-05	2.09769e-05	1.83084e-05	1.76412e-05	1.81993e-05	2.18285e-05
LC-MS (+)		24.9852	unknown		776.531		1.07984e-05	1.05681e-05	9.22162e-06	8.66982e-06	8.72387e-06	1.00251e-05	9.78167e-06	1.0112e-05	7.75903e-06	8.77454e-06	8.83629e-06	9.98557e-06
LC-MS (+)		24.9995	unknown		658.506		7.75613e-05	7.34677e-05	6.35326e-05	7.98498e-05	7.15769e-05	7.21752e-05	9.78758e-05	0.000102653	9.09661e-05	8.21197e-05	7.91041e-05	9.60807e-05
LC-MS (+)		25.0268	unknown		634.504		5.75275e-05	5.92908e-05	4.44803e-05	4.91983e-05	4.48196e-05	4.46936e-05	7.06255e-05	7.06711e-05	5.38809e-05	5.37509e-05	5.2973e-05	6.29197e-05
LC-MS (+)		25.0377	unknown		948.658		8.35105e-06	7.1019e-06	6.81262e-06	7.5953e-06	7.66863e-06	8.09586e-06	3.48861e-06	2.83114e-06	1.39891e-06	2.69547e-06	2.20288e-06	2.81479e-06
LC-MS (+)		25.0496	unknown		917.607		9.21325e-06	7.86749e-06	7.90282e-06	7.392e-06	6.63557e-06	7.33364e-06	6.59827e-06	6.19542e-06	5.24958e-06	5.52546e-06	4.71761e-06	5.27743e-06
LC-MS (+)		25.0577	unknown		915.614		6.58261e-05	6.72625e-05	7.30582e-05	6.1404e-05	5.96213e-05	6.7654e-05	5.27514e-05	4.81952e-05	4.83071e-05	4.70802e-05	4.09435e-05	4.11814e-05
LC-MS (+)		25.0655	unknown		601.555		8.93792e-05	8.53111e-05	6.83856e-05	7.33301e-05	6.11891e-05	6.34313e-05	6.40996e-05	5.7934e-05	5.1486e-05	5.23803e-05	3.93191e-05	4.99568e-05
LC-MS (+)		25.0764	unknown		911.68		3.83811e-05	5.87012e-05	5.75939e-05	4.10759e-05	3.58128e-05	4.27253e-05	2.46178e-05	3.21953e-05	3.15154e-05	2.40222e-05	2.4801e-05	2.33181e-05
LC-MS (+)		25.0874	unknown		798.6		4.75561e-05	4.50907e-05	3.99098e-05	4.16626e-05	4.38664e-05	4.09373e-05	4.32259e-05	4.23775e-05	3.44813e-05	3.31616e-05	3.89433e-05	3.62097e-05
LC-MS (+)		25.099	unknown		734.562		2.82187e-05	2.46259e-05	1.95074e-05	1.85685e-05	1.7876e-05	1.76561e-05	1.33635e-05	1.36086e-05	1.13503e-05	1.08953e-05	7.35427e-06	9.80857e-06
LC-MS (+)		25.1054	unknown		803.593		9.53614e-05	9.23867e-05	8.69445e-05	8.82179e-05	9.04591e-05	9.46638e-05	6.7508e-05	6.85204e-05	6.18743e-05	6.09009e-05	6.16639e-05	5.89322e-05
LC-MS (+)		25.1176	unknown		678.562		3.73103e-05	3.56714e-05	3.24847e-05	3.16642e-05	3.00061e-05	3.23143e-05	4.80876e-05	4.81058e-05	4.92933e-05	4.81635e-05	4.14127e-05	4.50878e-05
LC-MS (+)		25.1251	unknown		802.574		0.000278534	0.000268126	0.000249385	0.000258895	0.000254963	0.000284312	0.000203553	0.000200087	0.000180922	0.000186044	0.000188077	0.000184073
LC-MS (+)		25.1351	unknown		681.477		0.00012011	0.000125044	0.000191152	0.000171411	0.000176439	0.000210244	0.000145695	0.000153474	0.000207532	0.00016385	0.000213447	0.00019414
LC-MS (+)		25.1489	unknown		825.62		2.99022e-05	2.98102e-05	2.76546e-05	2.94097e-05	2.79705e-05	2.95345e-05	1.93627e-05	2.02465e-05	2.2854e-05	2.01397e-05	1.83009e-05	1.7521e-05
LC-MS (+)		25.1602	unknown		763.536		5.67447e-05	5.17414e-05	4.1867e-05	3.94414e-05	3.71047e-05	4.41307e-05	2.43626e-05	2.49922e-05	2.28946e-05	2.34571e-05	2.4489e-05	2.49247e-05
LC-MS (+)		25.1663	unknown		191.178		2.80406e-05	2.72984e-05	1.92264e-05	2.00917e-05	1.81703e-05	1.64642e-05	1.35849e-05	1.31758e-05	1.07462e-05	1.04076e-05	9.7332e-06	1.20956e-05
LC-MS (+)		25.1751	unknown		165.127		3.23399e-05	3.19884e-05	1.87343e-05	2.39314e-05	2.12939e-05	1.94329e-05	3.58559e-05	3.54053e-05	2.25671e-05	2.14723e-05	2.09663e-05	2.70953e-05
LC-MS (+)		25.1926	unknown		595.468		8.06411e-05	7.45343e-05	5.4247e-05	6.21719e-05	6.21391e-05	6.13642e-05	9.77989e-05	0.000102767	7.56595e-05	7.27754e-05	7.48706e-05	8.50274e-05
LC-MS (+)		25.1966	unknown		645.499		0.000131878	0.000125161	9.72036e-05	0.000128659	0.00010653	0.00010255	0.000110936	0.000112416	8.52447e-05	8.87562e-05	8.04387e-05	9.66909e-05
LC-MS (+)		25.2072	unknown		296.229		0.000363661	0.000350825	0.000206119	0.000239423	0.000225952	0.000207912	0.000364477	0.000365731	0.000231554	0.000224881	0.000221933	0.000286156
LC-MS (+)		25.2249	unknown		644.549		7.60209e-05	7.0884e-05	5.86907e-05	5.28618e-05	4.71415e-05	5.14597e-05	3.87725e-05	3.85153e-05	3.07297e-05	3.57363e-05	2.8001e-05	3.40847e-05
LC-MS (+)		25.2288	unknown		937.661		7.04037e-06	6.68204e-06	7.02244e-06	8.61688e-06	7.05162e-06	8.68283e-06	6.38388e-06	6.29582e-06	4.39749e-06	4.33136e-06	3.83342e-06	4.5744e-06
LC-MS (+)		25.2373	unknown		936.66		1.34584e-05	1.4043e-05	1.45499e-05	1.57821e-05	1.30145e-05	1.61201e-05	1.23261e-05	1.3422e-05	8.71791e-06	9.65095e-06	8.55281e-06	9.87216e-06
LC-MS (+)		25.245	unknown		686.54		2.95692e-05	3.09642e-05	3.01235e-05	2.39341e-05	2.21495e-05	2.31347e-05	1.26194e-05	1.31796e-05	1.74925e-05	1.12448e-05	9.31627e-06	1.28407e-05
LC-MS (+)		25.2576	unknown		623.542		3.04424e-05	2.92717e-05	2.07095e-05	2.18068e-05	2.01123e-05	2.26769e-05	2.92151e-05	2.89137e-05	2.28048e-05	2.39533e-05	2.23945e-05	2.62379e-05
LC-MS (+)		25.2623	unknown		599.468		0.000340088	0.000312965	0.000218194	0.000244724	0.00023938	0.00024528	0.000414905	0.000404033	0.000255314	0.000265401	0.000250376	0.000327534
LC-MS (+)		25.2673	unknown		643.503		8.12726e-05	7.71505e-05	5.54387e-05	6.38569e-05	5.63779e-05	5.45084e-05	6.07126e-05	6.00373e-05	4.16132e-05	4.7108e-05	4.22077e-05	5.29717e-05
LC-MS (+)		25.2801	unknown		792.549		7.6537e-05	6.71782e-05	6.50801e-05	6.95133e-05	6.05239e-05	7.51585e-05	5.79529e-05	5.95121e-05	5.147e-05	5.63671e-05	5.35031e-05	5.42878e-05
LC-MS (+)		25.2868	unknown		544.505		4.47491e-05	4.06589e-05	2.90759e-05	3.78446e-05	3.38989e-05	3.06021e-05	3.18355e-05	3.1429e-05	2.07142e-05	2.21425e-05	2.07602e-05	2.49925e-05
LC-MS (+)		25.2974	unknown		581.53		0.000106179	0.000102102	7.08964e-05	8.94046e-05	7.69423e-05	7.60025e-05	7.44302e-05	7.38829e-05	5.35114e-05	5.45898e-05	5.3228e-05	6.6727e-05
LC-MS (+)		25.309	unknown		788.576		3.16003e-05	2.94202e-05	2.46593e-05	2.66535e-05	2.30464e-05	2.89346e-05	2.20883e-05	2.28452e-05	1.81929e-05	2.03207e-05	1.99348e-05	2.0874e-05
LC-MS (+)		25.322	unknown		556.472		8.60289e-05	9.53687e-05	5.76658e-05	7.82648e-05	6.87453e-05	6.9982e-05	0.000153504	0.000153802	8.03861e-05	7.72885e-05	7.6231e-05	0.000106323
LC-MS (+)		25.3276	unknown		787.574		0.000125064	0.000116363	9.99534e-05	0.000105873	9.2009e-05	0.000114405	8.51781e-05	8.73463e-05	7.03544e-05	8.04819e-05	7.5039e-05	8.29701e-05
LC-MS (+)		25.3428	unknown		782.077		9.93664e-07	1.04897e-06	1.00321e-05	1.33276e-05	1.17209e-05	8.45323e-07	8.90652e-07	1.52379e-06	1.53777e-05	7.76299e-07	4.17688e-07	6.16819e-07
LC-MS (+)		25.3533	unknown		748.544		1.01016e-05	9.5153e-06	6.73226e-06	6.91543e-06	4.9892e-06	5.75064e-06	6.202e-06	6.13604e-06	4.62934e-06	5.83373e-06	3.73562e-06	4.62525e-06
LC-MS (+)		25.3599	unknown		842.595		8.04515e-06	9.48619e-06	1.4374e-05	1.69161e-05	1.61923e-05	1.63787e-05	1.23368e-05	1.73165e-05	1.36699e-05	1.31541e-05	2.0567e-05	2.04567e-05
LC-MS (+)		25.3726	unknown		768.565		1.37081e-05	1.42915e-05	1.03453e-05	1.08644e-05	7.18986e-06	9.65038e-06	9.66526e-06	9.07074e-06	7.53042e-06	7.95931e-06	7.48146e-06	8.8661e-06
LC-MS (+)		25.3768	unknown		760.067		0	0	1.09609e-05	1.38031e-05	1.2917e-05	0	1.10982e-07	7.69545e-07	1.88976e-05	2.09743e-07	5.35283e-08	5.31343e-08
LC-MS (+)		25.3896	unknown		603.518		0.000106884	0.000103611	7.82283e-05	8.32429e-05	7.8424e-05	8.87375e-05	7.73152e-05	7.92654e-05	5.75871e-05	6.61169e-05	6.08601e-05	7.10853e-05
LC-MS (+)		25.3975	unknown		430.378		4.92122e-05	5.9249e-05	4.17921e-05	4.27915e-05	3.95026e-05	4.4434e-05	2.70029e-05	2.49693e-05	1.31364e-05	1.73688e-05	1.56509e-05	2.04428e-05
LC-MS (+)		25.4218	unknown		604.524		4.03068e-05	4.12776e-05	2.95282e-05	3.1652e-05	2.91403e-05	3.49479e-05	3.03095e-05	3.01099e-05	2.15246e-05	2.52352e-05	2.30517e-05	2.80824e-05
LC-MS (+)		25.4304	unknown		738.055		4.50438e-08	0	1.14105e-05	1.60707e-05	1.28947e-05	0	1.01585e-07	1.31255e-06	1.76058e-05	0	5.10329e-08	1.3274e-07
LC-MS (+)		25.4493	unknown		930.735		5.62627e-06	6.19546e-06	4.64606e-06	5.12039e-06	4.2376e-06	4.66104e-06	5.53901e-06	6.06919e-06	5.7884e-06	5.2405e-06	5.98658e-06	5.82867e-06
LC-MS (+)		25.4663	unknown		812.591		2.46218e-05	2.18247e-05	1.9549e-05	2.23047e-05	2.03058e-05	2.222e-05	1.3931e-05	1.57304e-05	1.60347e-05	1.30864e-05	1.25557e-05	1.37446e-05
LC-MS (+)		25.4817	unknown		715.541		5.31405e-06	5.83132e-06	1.68675e-05	2.00931e-05	1.79799e-05	3.82146e-06	3.33655e-06	4.45602e-06	2.29394e-05	3.02525e-06	2.7063e-06	3.48961e-06
LC-MS (+)		25.4879	unknown		342.308		3.27369e-05	3.28143e-05	2.57651e-05	2.69744e-05	2.48531e-05	2.77122e-05	3.62504e-05	3.64115e-05	2.70888e-05	2.98341e-05	2.6797e-05	3.20897e-05
LC-MS (+)		25.4966	unknown		241.233		2.24507e-06	2.80457e-06	1.32686e-05	1.56723e-05	1.09821e-05	2.50914e-06	3.40472e-06	4.16059e-06	1.98574e-05	2.29899e-06	1.89826e-06	2.1476e-06
LC-MS (+)		25.505	unknown		482.474		4.4247e-05	4.97248e-05	0.000602155	0.000656159	0.000416698	7.50472e-05	9.75383e-05	0.000163855	0.000797204	7.25814e-05	5.28852e-05	3.79755e-05
LC-MS (+)		25.5215	unknown		294.214		9.45345e-05	9.62602e-05	6.41181e-05	7.15779e-05	6.37623e-05	6.52149e-05	9.81087e-05	0.000107226	6.28452e-05	6.70107e-05	5.86491e-05	7.89873e-05
LC-MS (+)		25.5254	unknown		293.21		0.000528038	0.000530852	0.00035447	0.000410755	0.000358015	0.000363911	0.000550327	0.000584556	0.000354554	0.000375889	0.000330857	0.000440383
LC-MS (+)		25.5365	unknown		621.527		6.65416e-05	6.64351e-05	4.89118e-05	5.83979e-05	5.22224e-05	5.12446e-05	8.04957e-05	7.99316e-05	5.87726e-05	6.12388e-05	5.56969e-05	7.38166e-05
LC-MS (+)		25.5478	unknown		777.547		0.000258503	0.000242643	0.00019616	0.000199079	0.000190074	0.000234077	0.000192606	0.000200063	0.000180602	0.000183346	0.000175735	0.000205335
LC-MS (+)		25.5551	unknown		817.652		0.000219719	0.000217693	0.000174802	0.000192774	0.000175686	0.000180185	0.000135483	0.000141007	0.000123504	0.000125248	0.000109645	0.000130529
LC-MS (+)		25.588	unknown		539.505		1.20273e-05	1.25114e-05	2.93525e-05	4.23962e-05	3.355e-05	1.48242e-05	1.59435e-05	1.87939e-05	4.28523e-05	1.7219e-05	1.50906e-05	1.40388e-05
LC-MS (+)		25.5999	unknown		740.532		1.80511e-05	1.56882e-05	1.30546e-05	1.43564e-05	1.22543e-05	1.22348e-05	7.16655e-06	6.92238e-06	6.55008e-06	6.86882e-06	6.24785e-06	7.04477e-06
LC-MS (+)		25.6074	unknown		649.499		1.36561e-05	1.37851e-05	2.91627e-05	3.61358e-05	3.21811e-05	1.11293e-05	1.15992e-05	1.37938e-05	3.39036e-05	7.28112e-06	6.71954e-06	9.41841e-06
LC-MS (+)		25.6151	unknown		660.522		0.000129259	0.00012822	0.000107072	0.000133344	0.000120372	0.000115049	0.00024157	0.000253639	0.000226472	0.000217607	0.00019382	0.000242255
LC-MS (+)		25.6335	unknown		261.22		1.60997e-05	1.72662e-05	1.40578e-05	1.61863e-05	1.40855e-05	1.3704e-05	2.69538e-05	2.76659e-05	1.96665e-05	2.29674e-05	2.08572e-05	2.56603e-05
LC-MS (+)		25.6459	unknown		804.591		0.000130308	0.000126005	0.000109461	0.000104709	9.65799e-05	0.000116572	8.62149e-05	8.99656e-05	7.19341e-05	7.85612e-05	7.37025e-05	8.09946e-05
LC-MS (+)		25.655	unknown		335.256		2.60316e-05	2.68285e-05	1.96499e-05	2.38e-05	2.1604e-05	1.85542e-05	4.49232e-05	4.78545e-05	3.66778e-05	3.58682e-05	3.06883e-05	4.21177e-05
LC-MS (+)		25.6651	unknown		726.419		9.81639e-06	1.01947e-05	1.98396e-05	1.54946e-05	1.38186e-05	2.07072e-05	1.1197e-05	1.17922e-05	1.80709e-05	1.46921e-05	2.30806e-05	2.05272e-05
LC-MS (+)		25.6754	unknown		891.702		5.97477e-05	6.94464e-05	5.59533e-05	5.80727e-05	5.18965e-05	4.75593e-05	3.07788e-05	4.11017e-05	3.70661e-05	3.07968e-05	2.96295e-05	3.10807e-05
LC-MS (+)		25.6905	unknown		710.26		6.0696e-06	6.5693e-06	8.0284e-06	8.30059e-06	8.85502e-06	1.06298e-05	8.04168e-06	8.4468e-06	1.02715e-05	8.83577e-06	9.76849e-06	8.14605e-06
LC-MS (+)		25.6952	unknown		803.562		0.000160917	0.000160534	0.000150401	0.00014536	0.00013844	0.000168072	0.000123098	0.000135233	0.00010795	0.000112788	0.000115909	0.00012316
LC-MS (+)		25.7053	unknown		657.508		0.000156654	0.000153418	0.000114272	0.000134925	0.00011905	0.000117486	0.000261079	0.000269993	0.000191202	0.000195153	0.000168188	0.000233291
LC-MS (+)		25.7219	unknown		662.542		3.85662e-05	3.97832e-05	3.25446e-05	2.70208e-05	2.35886e-05	2.74394e-05	1.92983e-05	1.94492e-05	1.4586e-05	1.63332e-05	1.30228e-05	1.91426e-05
LC-MS (+)		25.7278	unknown		762.568		3.75319e-05	3.0237e-05	2.45322e-05	2.18218e-05	1.50738e-05	1.90965e-05	2.56111e-05	2.53193e-05	1.96388e-05	2.14635e-05	1.65786e-05	2.04206e-05
LC-MS (+)		25.7353	unknown		617.51		7.82181e-05	7.81245e-05	5.4676e-05	6.30955e-05	5.62733e-05	5.47461e-05	0.000141728	0.000142454	9.50241e-05	9.9894e-05	8.9927e-05	0.000125623
LC-MS (+)		25.7452	unknown		685.529		5.00119e-05	4.76522e-05	3.85434e-05	5.02369e-05	4.26962e-05	4.129e-05	5.01974e-05	4.95122e-05	4.19097e-05	3.986e-05	3.62965e-05	4.48592e-05
LC-MS (+)		25.7569	unknown		890.689		2.82625e-05	2.96496e-05	2.24147e-05	2.68485e-05	2.37798e-05	2.20697e-05	1.62218e-05	1.82332e-05	1.44011e-05	1.42184e-05	1.23493e-05	1.60099e-05
LC-MS (+)		25.7741	unknown		532.471		0.000135718	0.000134452	9.26757e-05	0.000119006	0.000102956	9.15371e-05	0.000232005	0.000229266	0.000150943	0.000134748	0.000120548	0.000187425
LC-MS (+)		25.7754	unknown		533.475		4.75317e-05	4.68085e-05	3.13774e-05	4.23128e-05	3.53699e-05	3.23514e-05	8.11283e-05	8.1907e-05	5.31135e-05	4.6782e-05	4.12478e-05	6.67928e-05
LC-MS (+)		25.7912	unknown		691.528		1.75338e-05	1.57966e-05	2.00518e-05	1.8251e-05	1.91015e-05	2.08842e-05	2.11057e-05	2.02791e-05	1.89992e-05	1.53166e-05	1.98261e-05	1.38722e-05
LC-MS (+)		25.8036	unknown		674.51		9.63952e-05	9.13079e-05	9.76645e-05	8.92772e-05	9.27073e-05	0.00010222	0.000101489	9.70682e-05	8.85015e-05	7.75208e-05	8.87151e-05	6.86448e-05
LC-MS (+)		25.8112	unknown		673.514		0.000288773	0.000268926	0.000264025	0.000231826	0.000229417	0.000264788	0.000248925	0.000241789	0.000221605	0.00019554	0.000215938	0.000170984
LC-MS (+)		25.8169	unknown		583.964		4.60456e-08	0	7.07446e-06	7.28122e-06	7.77705e-06	6.75958e-08	0	4.28654e-07	1.07416e-05	1.16271e-07	1.57468e-07	0
LC-MS (+)		25.8405	unknown		306.277		4.65002e-05	4.46632e-05	3.75717e-05	3.48383e-05	3.65729e-05	3.53586e-05	3.04901e-05	3.08341e-05	1.61809e-05	2.22739e-05	2.21596e-05	2.78936e-05
LC-MS (+)		25.8479	unknown		624.547		4.26021e-05	3.44999e-05	3.96819e-05	2.95037e-05	3.67157e-05	3.00993e-05	5.47837e-05	5.07046e-05	4.29348e-05	4.1146e-05	4.09138e-05	4.76463e-05
LC-MS (+)		25.8666	unknown		579.516		3.23758e-05	2.93777e-05	2.1843e-05	1.99169e-05	1.71016e-05	1.97292e-05	3.76352e-05	3.53465e-05	2.55232e-05	2.59731e-05	2.13606e-05	3.00991e-05
LC-MS (+)		25.8761	unknown		788.587		1.85807e-05	1.67384e-05	2.70386e-05	3.28696e-05	2.6942e-05	1.48134e-05	2.87047e-05	2.99607e-05	5.30986e-05	3.01997e-05	2.87271e-05	3.15581e-05
LC-MS (+)		25.8853	unknown		789.584		1.26782e-05	1.11933e-05	1.22534e-05	1.67016e-05	1.12724e-05	8.39893e-06	1.55118e-05	1.55839e-05	2.55561e-05	1.48845e-05	1.49039e-05	1.70336e-05
LC-MS (+)		25.9022	unknown		791.572		4.85443e-05	4.3511e-05	3.10878e-05	3.68952e-05	3.11635e-05	3.10795e-05	2.00921e-05	2.16272e-05	1.67098e-05	1.6448e-05	1.39331e-05	1.69599e-05
LC-MS (+)		25.9082	unknown		595.11		1.129e-06	8.45867e-07	9.74339e-06	1.03974e-05	9.83384e-06	1.61563e-07	1.43051e-06	2.3043e-06	1.5441e-05	7.44555e-07	5.43846e-07	9.06453e-07
LC-MS (+)		25.9181	unknown		295.225		0.000355114	0.000346762	0.000221579	0.000272344	0.000245409	0.000242104	0.000522681	0.000519852	0.000324661	0.000340491	0.000290481	0.000437923
LC-MS (+)		25.9254	unknown		547.466		2.11125e-05	2.18055e-05	1.48692e-05	1.36273e-05	1.08468e-05	1.13144e-05	1.68321e-05	1.69031e-05	9.66039e-06	1.04409e-05	8.69154e-06	1.24963e-05
LC-MS (+)		25.9554	unknown		650.566		2.7636e-05	2.41514e-05	1.94656e-05	1.82776e-05	1.5434e-05	1.74253e-05	1.7294e-05	1.65947e-05	1.36325e-05	1.38104e-05	1.37376e-05	1.46712e-05
LC-MS (+)		25.9664	unknown		528.409		7.58231e-06	6.7363e-06	4.49844e-06	3.86969e-06	3.73213e-06	3.31562e-06	3.26279e-06	2.86552e-06	2.30716e-06	1.94908e-06	1.75359e-06	2.3568e-06
LC-MS (+)		25.9782	unknown		551.491		4.79276e-05	4.25586e-05	3.22284e-05	3.51598e-05	3.05089e-05	2.77796e-05	3.91659e-05	3.78732e-05	2.99938e-05	2.90903e-05	2.66001e-05	3.13702e-05
LC-MS (+)		25.9855	unknown		748.591		5.33541e-05	4.7673e-05	3.53109e-05	3.75741e-05	3.12756e-05	2.72989e-05	3.22025e-05	3.14594e-05	2.55175e-05	2.65462e-05	2.25587e-05	2.70508e-05
LC-MS (+)		26.0004	unknown		830.675		0.000222417	0.000208594	0.000175014	0.000187517	0.000160061	0.000165919	0.000125052	0.000107711	0.000127688	0.000125103	0.000100246	0.00010801
LC-MS (+)		26.0061	unknown		640.571		0.000105938	0.000101598	7.29282e-05	5.9383e-05	5.2943e-05	5.45159e-05	5.2126e-05	5.38759e-05	3.7833e-05	3.88659e-05	3.31861e-05	4.32489e-05
LC-MS (+)		26.03	unknown		776.591		1.00999e-05	9.70122e-06	6.79779e-06	6.97009e-06	6.37067e-06	6.26282e-06	1.95e-05	2.11867e-05	1.89034e-05	1.85028e-05	1.89668e-05	2.05354e-05
LC-MS (+)		26.0349	unknown		781.542		3.29835e-05	3.21971e-05	3.00315e-06	2.5847e-06	2.58224e-06	2.25194e-06	1.01253e-05	1.04119e-05	1.10112e-05	1.01227e-05	1.05456e-05	1.10795e-05
LC-MS (+)		26.0374	unknown		837.642		1.21256e-05	1.25005e-05	8.05287e-06	1.04972e-05	8.60146e-06	7.45138e-06	5.23442e-06	5.92716e-06	4.92109e-06	4.73966e-06	5.08776e-06	5.11612e-06
LC-MS (+)		26.053	unknown		820.592		5.01211e-05	4.79799e-05	3.66024e-05	3.46536e-05	2.98167e-05	3.79506e-05	3.70762e-05	3.56788e-05	3.40688e-05	3.44316e-05	3.5142e-05	3.56159e-05
LC-MS (+)		26.0604	unknown		821.626		2.27017e-05	2.16887e-05	1.69574e-05	1.57654e-05	1.4408e-05	1.60619e-05	1.51904e-05	1.45739e-05	1.52973e-05	1.41185e-05	1.50041e-05	1.39205e-05
LC-MS (+)		26.0754	unknown		780.609		6.97175e-05	7.29435e-05	5.29026e-05	5.48466e-05	4.78384e-05	5.00402e-05	5.32856e-05	5.11868e-05	4.3573e-05	4.20877e-05	4.06598e-05	4.36805e-05
LC-MS (+)		26.1111	unknown		590.551		2.90111e-05	2.99086e-05	2.05812e-05	2.22461e-05	2.08829e-05	1.99183e-05	1.86636e-05	1.79946e-05	1.27707e-05	1.33788e-05	1.19688e-05	1.4164e-05
LC-MS (+)		26.1234	unknown		608.563		1.39715e-05	1.42472e-05	1.04011e-05	1.08257e-05	9.86439e-06	8.4152e-06	8.56739e-06	7.81714e-06	5.45053e-06	6.41088e-06	5.79382e-06	6.69556e-06
LC-MS (+)		26.1435	unknown		775.607		1.94633e-05	1.90815e-05	1.43346e-05	1.40018e-05	1.32392e-05	1.24604e-05	1.47575e-05	1.54479e-05	1.30305e-05	1.09692e-05	1.26857e-05	1.20786e-05
LC-MS (+)		26.148	unknown		779.564		6.01811e-05	5.95501e-05	4.47314e-05	4.46606e-05	4.2379e-05	4.27493e-05	4.55602e-05	4.29727e-05	3.38416e-05	3.58488e-05	3.59137e-05	3.8613e-05
LC-MS (+)		26.158	unknown		875.633		2.32529e-05	2.47322e-05	1.56789e-05	9.66526e-05	1.33708e-05	1.35843e-05	9.30777e-06	9.6063e-06	7.73967e-06	8.14712e-06	8.23503e-06	8.71405e-06
LC-MS (+)		26.1966	unknown		609.58		9.24437e-06	8.67207e-06	7.27402e-06	7.0896e-06	6.2277e-06	9.80974e-06	5.93327e-06	6.49135e-06	6.33766e-06	6.02125e-06	7.46428e-06	6.82772e-06
LC-MS (+)		26.2135	unknown		678.535		4.51855e-05	4.86621e-05	4.27081e-05	5.26138e-05	4.77208e-05	3.0915e-05	3.07928e-05	3.11375e-05	4.26622e-05	2.15566e-05	1.87095e-05	2.76348e-05
LC-MS (+)		26.2211	unknown		752.07		0	1.06328e-07	1.47898e-05	2.05337e-05	1.8967e-05	1.11537e-07	0	2.00918e-06	2.32589e-05	4.56175e-08	4.13606e-08	1.85373e-07
LC-MS (+)		26.2397	unknown		453.485		4.1015e-05	4.45964e-05	6.53994e-05	6.33376e-05	8.35947e-05	5.57295e-05	5.69314e-05	5.64908e-05	8.3843e-05	6.15313e-05	7.71299e-05	6.5788e-05
LC-MS (+)		26.2823	unknown		730.058		2.959e-08	4.49986e-08	1.44572e-05	1.88287e-05	1.72275e-05	0	1.34482e-07	1.58815e-06	2.36899e-05	0	5.63904e-08	0
LC-MS (+)		26.2873	unknown		607.388		2.31688e-05	2.54086e-05	9.42816e-06	9.97213e-06	1.12521e-05	3.12853e-05	1.57289e-05	1.45399e-05	1.13088e-05	1.7702e-05	2.95407e-05	2.70632e-05
LC-MS (+)		26.2973	unknown		573.308		7.1943e-06	8.75112e-06	1.10807e-05	1.42896e-05	1.41079e-05	1.12325e-05	1.04184e-05	1.05071e-05	1.46505e-05	1.18799e-05	1.28204e-05	1.42177e-05
LC-MS (+)		26.3053	unknown		516.419		1.43247e-05	1.80136e-05	1.03844e-05	8.31405e-06	6.44159e-06	6.52826e-06	1.08037e-05	8.34034e-06	5.70526e-06	7.17231e-06	4.05075e-06	5.76704e-06
LC-MS (+)		26.3218	unknown		805.579		0.000167785	0.000172543	0.0001291	0.0001352	0.000118383	0.000136264	0.000151032	0.000143595	0.000113666	0.000137596	0.000118	0.0001404
LC-MS (+)		26.3349	unknown		639.492		0.000103072	9.72566e-05	6.57632e-05	4.96604e-05	4.84474e-05	5.4456e-05	8.4799e-05	8.28861e-05	5.57249e-05	5.69199e-05	7.61214e-05	8.46775e-05
LC-MS (+)		26.3415	unknown		640.495		4.13235e-05	3.93701e-05	2.7247e-05	2.09287e-05	2.07154e-05	2.27735e-05	3.58367e-05	3.57391e-05	2.33563e-05	2.50463e-05	3.19553e-05	3.50745e-05
LC-MS (+)		26.3459	unknown		647.56		4.17021e-05	4.14593e-05	2.88301e-05	3.95023e-05	3.37733e-05	2.91234e-05	7.34245e-05	6.89388e-05	4.88695e-05	4.928e-05	3.96444e-05	5.83416e-05
LC-MS (+)		26.3613	unknown		649.666		8.89802e-06	8.02487e-06	6.20018e-06	7.42936e-06	5.18746e-06	6.0844e-06	9.54015e-06	8.98651e-06	5.96727e-06	6.65605e-06	5.59585e-06	7.67812e-06
LC-MS (+)		26.3686	unknown		496.506		2.15676e-05	2.26172e-05	3.43731e-05	3.55769e-05	3.98054e-05	3.78469e-05	3.1741e-05	3.04062e-05	4.52661e-05	4.0009e-05	4.3969e-05	4.20222e-05
LC-MS (+)		26.3752	unknown		832.683		7.26392e-05	6.86535e-05	6.39811e-05	6.18088e-05	4.80079e-05	5.6514e-05	4.52531e-05	3.97997e-05	3.77624e-05	3.39921e-05	3.00963e-05	3.47911e-05
LC-MS (+)		26.391	unknown		644.604		0.000107217	0.000100855	7.96018e-05	8.33922e-05	6.51732e-05	7.15143e-05	6.28511e-05	5.80105e-05	5.14322e-05	5.20508e-05	3.88724e-05	5.45117e-05
LC-MS (+)		26.4005	unknown		655.599		0.000101736	9.9161e-05	7.74659e-05	8.60218e-05	7.4438e-05	6.84445e-05	5.0323e-05	5.07773e-05	3.62437e-05	3.99609e-05	3.37742e-05	4.31212e-05
LC-MS (+)		26.4054	unknown		682.628		0.000158682	0.000153813	0.000124487	0.000141952	0.000118243	0.000124098	0.000106137	0.000100971	7.86939e-05	8.42359e-05	7.35444e-05	8.88104e-05
LC-MS (+)		26.4158	unknown		866.672		0.000116461	0.000122553	0.000119837	0.0001173	0.000100457	0.000120301	8.98686e-05	9.04504e-05	8.83497e-05	8.37964e-05	8.24923e-05	8.37205e-05
LC-MS (+)		26.4469	unknown		687.601		0.000137897	0.000122604	9.52904e-05	8.08158e-05	6.84264e-05	7.98285e-05	8.99877e-05	8.72794e-05	6.69275e-05	7.3768e-05	5.51401e-05	7.80818e-05
LC-MS (+)		26.4595	unknown		565.565		7.76037e-05	7.4129e-05	7.20255e-05	6.44573e-05	6.43892e-05	0.000136867	0.000136464	0.000123713	8.72336e-05	0.0001809	0.000153916	0.000147831
LC-MS (+)		26.4723	unknown		709.612		1.54761e-05	1.42271e-05	1.11115e-05	9.34964e-06	7.22651e-06	8.79848e-06	9.48516e-06	9.65646e-06	7.87294e-06	8.19852e-06	7.068e-06	8.53042e-06
LC-MS (+)		26.4876	unknown		708.608		3.23719e-05	2.73935e-05	2.23269e-05	1.9528e-05	1.74807e-05	1.82069e-05	1.93754e-05	1.8672e-05	1.77634e-05	1.55003e-05	1.33021e-05	1.66262e-05
LC-MS (+)		26.4955	unknown		686.624		0.000264271	0.000238361	0.000185711	0.000135584	0.000110616	0.000144167	0.000100342	9.80164e-05	7.77812e-05	9.0717e-05	5.91976e-05	8.10343e-05
LC-MS (+)		26.5065	unknown		812.658		3.09906e-05	2.80138e-05	2.17207e-05	2.342e-05	2.07461e-05	2.18009e-05	1.73006e-05	1.77903e-05	1.44867e-05	1.43458e-05	1.24887e-05	1.50227e-05
LC-MS (+)		26.5625	unknown		563.225		4.38857e-06	4.54192e-06	8.17333e-06	7.56337e-06	7.30956e-06	6.90156e-06	5.53406e-06	6.0589e-06	7.81556e-06	6.3325e-06	7.42355e-06	8.91427e-06
LC-MS (+)		26.5669	unknown		107.047		6.25203e-06	5.69266e-06	8.80259e-06	7.9962e-06	7.8813e-06	7.43465e-06	6.56622e-06	8.05238e-06	8.67594e-06	6.23795e-06	8.25574e-06	9.55495e-06
LC-MS (+)		26.6209	unknown		438.466		2.35018e-05	2.49955e-05	3.44262e-05	3.24806e-05	3.82658e-05	3.9111e-05	3.10132e-05	2.96182e-05	4.00997e-05	3.37476e-05	4.71058e-05	3.8976e-05
LC-MS (+)		26.6212	unknown		439.466		6.53108e-06	7.1341e-06	9.81302e-06	9.87439e-06	1.11461e-05	1.16877e-05	8.89917e-06	8.15091e-06	1.18471e-05	1.00473e-05	1.31899e-05	1.16736e-05
LC-MS (+)		26.6303	unknown		560.502		2.25905e-05	2.28312e-05	1.56308e-05	1.87636e-05	1.52732e-05	1.49222e-05	4.98087e-05	4.73382e-05	2.49319e-05	2.84474e-05	2.37536e-05	3.98071e-05
LC-MS (+)		26.7071	unknown		597.979		6.55581e-08	4.85761e-08	7.55534e-06	9.82112e-06	8.40002e-06	0	4.22696e-08	6.87146e-07	1.0326e-05	5.11006e-08	3.58296e-08	8.47072e-08
LC-MS (+)		26.7311	unknown		737.065		8.41645e-08	0	1.4691e-05	1.78871e-05	1.73734e-05	0	7.66406e-08	1.79176e-06	2.23661e-05	1.70843e-07	6.55075e-08	3.52816e-08
LC-MS (+)		26.7445	unknown		529.424		0.000117696	0.000138592	0.000102186	8.31416e-05	5.62425e-05	6.12852e-05	0.000108044	8.64048e-05	5.94372e-05	6.79105e-05	4.46637e-05	6.20502e-05
LC-MS (+)		26.7667	unknown		530.443		5.84252e-05	6.83192e-05	4.83736e-05	3.9188e-05	2.48309e-05	2.76317e-05	5.25195e-05	4.20718e-05	2.75473e-05	3.34502e-05	2.1996e-05	3.1367e-05
LC-MS (+)		26.8116	unknown		615.495		0.000121563	0.000119202	7.33038e-05	6.86259e-05	5.7626e-05	6.39165e-05	0.000125185	0.000111766	7.82981e-05	8.44834e-05	7.76251e-05	0.000112601
LC-MS (+)		26.8208	unknown		804.62		3.54646e-05	3.88521e-05	2.73535e-05	2.59219e-05	2.67594e-05	2.50728e-05	6.80274e-05	6.95318e-05	5.54372e-05	6.11584e-05	6.14912e-05	7.36085e-05
LC-MS (+)		26.8263	unknown		889.643		2.01396e-05	2.21764e-05	1.24521e-05	1.36896e-05	1.33227e-05	1.22264e-05	2.19445e-05	2.12368e-05	1.17671e-05	1.38366e-05	1.23521e-05	1.91356e-05
LC-MS (+)		26.8376	unknown		663.966		1.28478e-05	1.24393e-05	1.05987e-05	1.00817e-05	8.52237e-06	7.5703e-06	7.36107e-06	6.89583e-06	6.51361e-06	5.88855e-06	4.39596e-06	5.94506e-06
LC-MS (+)		26.849	unknown		810.594		1.99412e-05	2.09581e-05	1.50021e-05	1.45111e-05	1.35139e-05	1.22808e-05	2.57578e-05	2.51972e-05	2.52149e-05	2.32456e-05	2.14903e-05	2.70081e-05
LC-MS (+)		26.8573	unknown		649.388		1.16235e-05	1.10037e-05	8.98868e-06	8.28505e-06	6.46126e-06	7.03101e-06	6.48926e-06	6.14397e-06	4.76978e-06	5.45352e-06	4.02051e-06	5.30858e-06
LC-MS (+)		26.8855	unknown		693.038		3.05323e-08	5.96697e-08	1.28913e-05	1.56894e-05	1.37418e-05	4.89704e-08	1.5042e-07	2.05474e-06	1.93896e-05	0	0	4.37394e-08
LC-MS (+)		26.8985	unknown		669.616		4.94016e-05	4.76771e-05	3.98085e-05	4.20377e-05	3.61264e-05	3.57679e-05	2.11367e-05	2.17835e-05	1.58793e-05	1.72225e-05	1.44626e-05	1.84268e-05
LC-MS (+)		26.9201	unknown		627.602		4.96583e-05	4.50789e-05	4.28174e-05	3.16599e-05	2.89113e-05	3.11877e-05	4.1055e-05	3.99534e-05	2.91619e-05	3.155e-05	2.51217e-05	3.37993e-05
LC-MS (+)		26.9355	unknown		662.583		2.38143e-05	2.42058e-05	1.64851e-05	1.65091e-05	1.54372e-05	1.56432e-05	3.94176e-05	3.92378e-05	3.31775e-05	3.21832e-05	3.2092e-05	4.23443e-05
LC-MS (+)		26.9494	unknown		683.564		3.51698e-05	3.39207e-05	2.51269e-05	2.58688e-05	2.31266e-05	2.32658e-05	6.3665e-05	6.17665e-05	5.295e-05	4.81886e-05	4.74063e-05	7.15706e-05
LC-MS (+)		26.9559	unknown		661.576		5.1753e-05	5.30184e-05	4.03128e-05	3.93317e-05	3.67427e-05	3.36926e-05	8.83333e-05	8.82734e-05	6.9493e-05	6.93966e-05	6.79132e-05	9.22448e-05
LC-MS (+)		26.9699	unknown		826.676		5.49847e-05	5.05487e-05	3.81012e-05	3.9198e-05	3.43134e-05	3.48934e-05	3.53304e-05	3.33073e-05	3.04534e-05	2.85617e-05	2.37565e-05	3.0279e-05
LC-MS (+)		26.9766	unknown		520.136		4.05508e-06	4.44707e-06	1.17252e-06	1.49283e-06	1.2682e-06	6.32174e-06	3.94882e-06	3.99913e-06	1.19226e-06	5.07553e-06	5.54173e-06	4.48234e-06
LC-MS (+)		27.0003	unknown		509.502		3.31e-06	3.9971e-06	1.04099e-05	7.32024e-06	7.67801e-06	9.75384e-06	4.60202e-06	4.85147e-06	9.45586e-06	7.57884e-06	8.49741e-06	7.41e-06
LC-MS (+)		27.0251	unknown		653.15		0	4.79669e-08	7.78313e-06	9.4637e-06	8.6113e-06	1.21163e-07	3.63111e-08	1.11588e-06	1.18506e-05	0	8.15851e-08	0
LC-MS (+)		27.0404	unknown		636.587		2.66474e-05	2.54188e-05	1.87969e-05	2.0269e-05	1.87051e-05	1.6283e-05	1.86428e-05	1.91158e-05	1.24446e-05	1.25372e-05	1.2687e-05	1.65888e-05
LC-MS (+)		27.0501	unknown		637.597		1.22558e-05	1.18095e-05	8.58507e-06	9.03263e-06	8.90435e-06	8.49516e-06	8.07526e-06	8.26487e-06	6.36159e-06	5.79726e-06	6.34485e-06	6.97627e-06
LC-MS (+)		27.0609	unknown		586.435		4.11162e-05	3.2544e-05	2.5262e-05	2.3474e-05	2.48341e-05	5.68701e-05	4.00446e-05	2.75017e-05	2.61256e-05	3.17964e-05	4.72701e-05	4.36805e-05
LC-MS (+)		27.0806	unknown		788.098		0	5.11863e-08	1.49121e-05	1.63802e-05	1.46148e-05	1.25275e-07	1.90287e-07	1.53822e-06	2.07055e-05	0	3.40042e-08	0
LC-MS (+)		27.1491	unknown		480.512		1.62501e-05	1.63508e-05	2.93493e-05	2.38251e-05	2.94611e-05	2.86109e-05	2.43296e-05	2.22118e-05	2.94858e-05	2.72994e-05	2.99941e-05	2.81687e-05
LC-MS (+)		27.1636	unknown		873.697		8.60515e-05	8.69454e-05	5.71733e-05	6.24731e-05	6.23793e-05	5.34044e-05	3.26897e-05	3.29725e-05	2.69222e-05	2.86557e-05	2.5396e-05	3.46276e-05
LC-MS (+)		27.1651	unknown		688.561		3.2341e-05	3.31952e-05	1.982e-05	2.06288e-05	1.48455e-05	1.64761e-05	2.00246e-05	2.02304e-05	1.35008e-05	1.48969e-05	1.52094e-05	2.05407e-05
LC-MS (+)		27.1805	unknown		649.58		2.52709e-05	2.53635e-05	7.15569e-06	6.2089e-06	6.49667e-06	5.29446e-06	1.2182e-05	1.05348e-05	7.42716e-06	7.69574e-06	8.3547e-06	1.11056e-05
LC-MS (+)		27.2031	unknown		590.551		1.8538e-05	1.85811e-05	1.46521e-05	1.40096e-05	1.48596e-05	1.51246e-05	2.42714e-05	2.15101e-05	1.21209e-05	1.67961e-05	1.4155e-05	1.95985e-05
LC-MS (+)		27.2122	unknown		609.124		0	4.21009e-08	7.33305e-06	7.74189e-06	7.72871e-06	4.81264e-08	3.39283e-08	4.53688e-07	1.06915e-05	0	0	9.30159e-08
LC-MS (+)		27.23	unknown		739.617		8.99185e-06	8.44049e-06	8.62034e-06	9.2282e-06	8.47121e-06	1.12441e-05	9.24169e-06	8.35443e-06	9.98158e-06	1.03506e-05	1.12692e-05	1.03768e-05
LC-MS (+)		27.2442	unknown		676.59		3.07519e-05	2.93811e-05	1.98059e-05	2.71758e-05	2.23438e-05	1.95018e-05	3.64729e-05	3.5853e-05	2.44274e-05	2.79883e-05	2.15818e-05	3.30374e-05
LC-MS (+)		27.2458	unknown		675.587		6.82028e-05	6.58168e-05	4.64507e-05	5.96158e-05	5.23521e-05	4.427e-05	8.08146e-05	7.98071e-05	5.5668e-05	5.98801e-05	4.93643e-05	7.28097e-05
LC-MS (+)		27.2611	unknown		715.586		9.26846e-05	8.38468e-05	4.38364e-05	6.48858e-05	5.42437e-05	5.65016e-05	8.61655e-05	7.70823e-05	5.45948e-05	6.44937e-05	5.25921e-05	7.32732e-05
LC-MS (+)		27.3129	unknown		551.501		1.54339e-05	1.59013e-05	1.8419e-05	1.77213e-05	1.95425e-05	1.4846e-05	1.90256e-05	1.85854e-05	2.35512e-05	1.89714e-05	2.07873e-05	1.94768e-05
LC-MS (+)		27.3252	unknown		524.538		4.78159e-06	5.39497e-06	8.19926e-06	6.79661e-06	8.09075e-06	9.70016e-06	6.21822e-06	5.76756e-06	8.45016e-06	9.17509e-06	1.05568e-05	8.62264e-06
LC-MS (+)		27.3404	unknown		785.598		2.47871e-05	2.59917e-05	1.86189e-05	1.50198e-05	1.56182e-05	1.51706e-05	2.20019e-05	2.1385e-05	1.48234e-05	1.80219e-05	1.45451e-05	2.18728e-05
LC-MS (+)		27.3475	unknown		742.544		1.35711e-05	1.27139e-05	1.51767e-05	1.61688e-05	1.56059e-05	1.93667e-05	1.42187e-05	1.38043e-05	1.79528e-05	1.68478e-05	1.8428e-05	1.61722e-05
LC-MS (+)		27.364	unknown		760.609		1.58561e-05	1.51553e-05	1.24809e-05	1.36491e-05	1.08631e-05	1.2783e-05	1.40752e-05	1.29941e-05	9.6188e-06	1.11288e-05	9.16774e-06	1.28248e-05
LC-MS (+)		27.3663	unknown		824.679		1.80331e-05	2.12243e-05	1.52095e-05	1.59271e-05	1.63909e-05	1.48788e-05	1.06673e-05	1.17335e-05	7.45095e-06	9.18095e-06	8.14476e-06	9.84862e-06
LC-MS (+)		27.3776	unknown		652.62		4.28206e-05	4.0265e-05	2.99906e-05	2.82437e-05	2.17819e-05	2.53306e-05	2.64638e-05	2.559e-05	1.912e-05	2.06851e-05	1.57485e-05	2.18096e-05
LC-MS (+)		27.3853	unknown		671.635		0.000969914	0.000901485	0.000713809	0.000618246	0.000497105	0.000556723	0.000577057	0.00052399	0.000387395	0.000442288	0.000353435	0.000468578
LC-MS (+)		27.3952	unknown		663.173		1.21338e-05	1.13328e-05	8.61613e-06	7.53488e-06	5.92016e-06	6.87242e-06	7.07689e-06	6.42585e-06	4.74787e-06	5.24685e-06	4.10636e-06	5.83805e-06
LC-MS (+)		27.4266	unknown		920.75		3.05187e-05	3.11844e-05	2.0533e-05	3.50448e-05	2.09878e-05	1.57594e-05	2.36896e-05	2.51686e-05	1.77214e-05	1.68314e-05	1.67388e-05	2.59467e-05
LC-MS (+)		27.4338	unknown		925.708		3.34136e-05	3.51805e-05	2.33356e-05	2.88891e-05	2.44319e-05	2.22219e-05	2.76001e-05	3.00283e-05	2.52087e-05	2.30079e-05	2.22509e-05	2.75625e-05
LC-MS (+)		27.4383	unknown		640.623		0.000152022	0.000134873	0.000118803	8.37684e-05	7.43006e-05	8.36686e-05	0.00012354	0.00011182	8.04893e-05	8.83099e-05	6.90084e-05	9.69885e-05
LC-MS (+)		27.4472	unknown		106.065		5.28936e-05	6.20891e-05	4.40772e-05	4.32853e-05	3.18704e-05	3.73452e-05	4.28348e-05	3.87973e-05	2.7415e-05	3.50608e-05	2.38747e-05	3.57512e-05
LC-MS (+)		27.4812	unknown		678.035		0	0	1.05411e-05	1.22255e-05	1.20931e-05	5.48299e-08	4.0181e-08	1.20152e-06	1.55069e-05	4.51654e-08	0	3.14344e-08
LC-MS (+)		27.493	unknown		853.642		3.83689e-05	3.76539e-05	2.26645e-05	2.28798e-05	2.24045e-05	2.02374e-05	3.16932e-05	3.17029e-05	1.66799e-05	2.14155e-05	1.76215e-05	2.74549e-05
LC-MS (+)		27.4966	unknown		630.567		2.10394e-05	2.17547e-05	1.5474e-05	1.45361e-05	1.29905e-05	1.31008e-05	1.08459e-05	1.01917e-05	7.41603e-06	9.18287e-06	7.25582e-06	1.16855e-05
LC-MS (+)		27.5103	unknown		848.691		4.89926e-05	5.05264e-05	3.04067e-05	3.19266e-05	3.31752e-05	3.43512e-05	4.93796e-05	4.87008e-05	2.99609e-05	3.34137e-05	3.39043e-05	4.16337e-05
LC-MS (+)		27.5819	unknown		632.593		2.20335e-05	1.90328e-05	1.28944e-05	1.43147e-05	1.21598e-05	1.36305e-05	1.02263e-05	1.0072e-05	6.84001e-06	7.27432e-06	6.435e-06	9.01043e-06
LC-MS (+)		27.5985	unknown		639.611		1.67143e-05	1.30428e-05	9.96453e-06	1.12936e-05	9.20911e-06	1.04615e-05	1.39092e-05	1.29744e-05	8.42412e-06	9.94605e-06	9.25502e-06	1.16036e-05
LC-MS (+)		27.621	unknown		397.382		0.000246096	0.000278319	0.000209826	0.000237177	0.000226995	0.00022126	0.000282619	0.000299183	0.000232863	0.000230609	0.00017474	0.000248004
LC-MS (+)		27.6625	unknown		876.712		0.000113928	0.00011778	7.70314e-05	8.25947e-05	8.00975e-05	7.44146e-05	7.44372e-05	7.19752e-05	6.00915e-05	6.67525e-05	5.82096e-05	7.29468e-05
LC-MS (+)		27.6684	unknown		933.709		4.62244e-05	5.04556e-05	3.36276e-05	3.84859e-05	3.5866e-05	3.55348e-05	3.13181e-05	2.73984e-05	2.92012e-05	3.02923e-05	2.69183e-05	3.28371e-05
LC-MS (+)		27.6861	unknown		466.498		2.05344e-05	2.1084e-05	3.00454e-05	3.00607e-05	3.32044e-05	3.32576e-05	2.8182e-05	2.71761e-05	3.53077e-05	3.23904e-05	4.18643e-05	3.51135e-05
LC-MS (+)		27.696	unknown		634.009		1.26689e-06	1.29811e-06	7.96379e-06	9.5847e-06	9.12118e-06	9.70641e-07	0	2.20519e-07	1.22814e-05	0	1.11909e-06	9.14915e-07
LC-MS (+)		27.7233	unknown		365.268		2.97119e-05	3.26857e-05	2.29166e-05	2.11476e-05	1.93091e-05	1.83348e-05	4.69251e-05	4.43401e-05	2.44802e-05	3.10582e-05	2.74224e-05	4.15494e-05
LC-MS (+)		27.7668	unknown		663.56		4.20811e-05	3.95111e-05	2.4483e-05	2.47768e-05	1.9798e-05	1.87192e-05	2.16368e-05	2.05457e-05	1.3425e-05	1.44101e-05	1.27097e-05	2.04585e-05
LC-MS (+)		27.776	unknown		884.694		2.96642e-05	3.1336e-05	2.16478e-05	2.25528e-05	2.12222e-05	2.06995e-05	3.40141e-05	3.26046e-05	2.36325e-05	2.36636e-05	2.14314e-05	3.07647e-05
LC-MS (+)		27.7924	unknown		690.611		3.43724e-05	3.21793e-05	2.07359e-05	2.65127e-05	2.17184e-05	1.94323e-05	3.4775e-05	3.08488e-05	2.35928e-05	2.42621e-05	2.23008e-05	3.30113e-05
LC-MS (+)		27.7982	unknown		756.632		1.74632e-05	1.67564e-05	2.50204e-05	1.43134e-05	1.42637e-05	1.42942e-05	2.04478e-05	2.09107e-05	2.46505e-05	1.71114e-05	1.56937e-05	1.76934e-05
LC-MS (+)		27.8058	unknown		931.697		1.81039e-05	2.10535e-05	1.15987e-05	1.19721e-05	1.30586e-05	1.11765e-05	1.13881e-05	9.08529e-06	8.38522e-06	1.02448e-05	8.32884e-06	1.31142e-05
LC-MS (+)		27.8257	unknown		689.606		7.27548e-05	7.01669e-05	4.57055e-05	5.90838e-05	4.7459e-05	4.06141e-05	7.85312e-05	7.35051e-05	5.17446e-05	5.671e-05	4.83677e-05	7.13521e-05
LC-MS (+)		27.8343	unknown		838.698		4.70898e-05	4.82519e-05	3.06586e-05	3.6972e-05	3.62708e-05	3.04442e-05	2.6871e-05	2.43365e-05	1.91364e-05	2.16958e-05	1.80126e-05	2.47667e-05
LC-MS (+)		27.8399	unknown		837.692		8.20517e-05	8.22251e-05	5.82724e-05	6.03224e-05	6.39809e-05	5.25898e-05	4.68623e-05	4.44639e-05	3.60043e-05	3.75405e-05	3.16392e-05	4.42099e-05
LC-MS (+)		27.8482	unknown		667.602		2.59932e-05	2.13484e-05	2.11516e-05	3.09221e-05	2.75305e-05	3.51482e-05	1.12634e-05	2.76534e-05	2.9928e-05	2.48369e-05	2.3206e-05	2.25829e-05
LC-MS (+)		27.8563	unknown		788.635		3.33641e-05	3.48984e-05	2.20724e-05	2.13251e-05	2.16389e-05	2.30678e-05	3.33805e-05	3.20698e-05	2.33157e-05	2.7162e-05	2.54233e-05	2.84054e-05
LC-MS (+)		27.9048	unknown		583.468		3.0386e-05	3.05635e-05	2.47176e-05	2.28861e-05	2.05258e-05	1.87411e-05	1.64419e-05	1.44859e-05	1.23724e-05	1.2029e-05	9.93616e-06	1.40938e-05
LC-MS (+)		27.9346	unknown		676.955		1.15e-05	1.04686e-05	7.51237e-06	6.76294e-06	4.7979e-06	5.40961e-06	6.54189e-06	5.78556e-06	4.27287e-06	4.54727e-06	3.30314e-06	4.91859e-06
LC-MS (+)		27.9409	unknown		684.648		0.0020895	0.00186075	0.00142028	0.00124465	0.000908195	0.00105234	0.00121268	0.00108857	0.000814718	0.00089372	0.000639817	0.000966183
LC-MS (+)		27.9475	unknown		558.5		5.76015e-05	8.18422e-05	5.90377e-05	5.20385e-05	2.67378e-05	3.06329e-05	3.62949e-05	3.21541e-05	2.5465e-05	2.81933e-05	1.80794e-05	2.66226e-05
LC-MS (+)		27.9627	unknown		867.665		0.00011338	0.000118193	6.5349e-05	7.09096e-05	6.90266e-05	6.3886e-05	0.000111954	0.000109835	6.9028e-05	7.7975e-05	6.66568e-05	0.000100966
LC-MS (+)		27.9675	unknown		890.738		6.75725e-05	6.6994e-05	4.23775e-05	4.58094e-05	4.39083e-05	4.349e-05	5.83128e-05	5.54175e-05	4.38475e-05	5.19253e-05	4.56762e-05	5.71991e-05
LC-MS (+)		27.9876	unknown		411.36		7.85132e-05	8.48708e-05	6.07101e-05	6.32515e-05	5.91464e-05	5.29101e-05	7.34676e-05	8.34165e-05	5.8513e-05	5.92775e-05	5.35119e-05	7.50746e-05
LC-MS (+)		28.0312	unknown		655.637		9.45193e-05	8.08477e-05	6.89771e-05	5.22478e-05	4.27908e-05	5.0689e-05	9.09729e-05	8.20566e-05	4.87428e-05	6.01061e-05	4.31914e-05	6.51942e-05
LC-MS (+)		28.0376	unknown		656.652		1.4435e-05	1.27959e-05	1.10939e-05	7.98647e-06	6.40298e-06	7.83476e-06	1.3417e-05	1.12537e-05	7.16287e-06	8.22992e-06	5.83595e-06	8.75966e-06
LC-MS (+)		28.045	unknown		712.602		1.75743e-05	1.76063e-05	1.4108e-05	1.4093e-05	1.36827e-05	1.21217e-05	1.98387e-05	1.83388e-05	1.4158e-05	1.44429e-05	1.22078e-05	1.80465e-05
LC-MS (+)		28.0636	unknown		728.671		2.50308e-05	2.5747e-05	1.82724e-05	1.23978e-05	8.71408e-06	1.16182e-05	1.57472e-05	1.42207e-05	1.22538e-05	1.25432e-05	8.50185e-06	1.20029e-05
LC-MS (+)		28.1388	unknown		646.607		3.58723e-05	3.24126e-05	2.46105e-05	2.4713e-05	2.17172e-05	2.17973e-05	2.16654e-05	1.9879e-05	1.55788e-05	1.50516e-05	1.37789e-05	1.71992e-05
LC-MS (+)		28.1543	unknown		871.568		4.17003e-06	5.06649e-06	1.01952e-05	2.55649e-06	3.92056e-06	8.54287e-06	2.65597e-06	3.01391e-06	2.24441e-06	2.38115e-06	1.87959e-06	2.4219e-06
LC-MS (+)		28.2495	unknown		677.615		2.75376e-05	2.73459e-05	1.87742e-05	1.73369e-05	1.60716e-05	1.32042e-05	3.18437e-05	3.14056e-05	2.15652e-05	2.14028e-05	1.98011e-05	2.72851e-05
LC-MS (+)		28.2974	unknown		271.241		2.28514e-05	2.08462e-05	1.82545e-05	1.51336e-05	1.4085e-05	1.27113e-05	3.6302e-05	4.12616e-05	2.86121e-05	2.5967e-05	2.49805e-05	3.24826e-05
LC-MS (+)		28.3379	unknown		704.623		4.10459e-05	4.10231e-05	2.87564e-05	3.78473e-05	2.71562e-05	2.39445e-05	4.68065e-05	4.40772e-05	2.98496e-05	2.9809e-05	2.23567e-05	3.38847e-05
LC-MS (+)		28.3465	unknown		748.539		6.6272e-06	5.5377e-06	4.33916e-06	3.73126e-06	3.84229e-06	5.86088e-06	4.77021e-06	5.13779e-06	5.56984e-06	4.81596e-06	6.73742e-06	5.43707e-06
LC-MS (+)		28.3554	unknown		665.459		0.000217594	0.0002115	0.000163154	0.000178718	0.00019699	0.000299833	0.000231837	0.000202822	0.000226885	0.000211513	0.000313892	0.000270763
LC-MS (+)		28.37	unknown		909.709		0.00012241	0.000125937	8.23716e-05	9.91452e-05	0.000104547	8.31013e-05	0.000105471	0.000110214	9.40975e-05	8.72086e-05	7.20405e-05	9.17076e-05
LC-MS (+)		28.3778	unknown		852.712		0.000139817	0.000141019	9.60861e-05	0.000114622	0.000121716	9.19029e-05	0.000122838	0.00012292	0.000103876	0.000101627	8.11169e-05	0.000107665
LC-MS (+)		28.385	unknown		758.09		0	6.09003e-08	6.62428e-06	8.72211e-06	7.95029e-06	4.85199e-08	1.59261e-07	2.88649e-07	1.15525e-05	0	0	0
LC-MS (+)		28.3991	unknown		289.251		3.32576e-05	3.08102e-05	2.59294e-05	2.32486e-05	2.0003e-05	1.54438e-05	6.21035e-05	7.04397e-05	4.64237e-05	4.41668e-05	4.15615e-05	5.33374e-05
LC-MS (+)		28.4169	unknown		579.531		1.70869e-05	1.66535e-05	2.48624e-05	2.12455e-05	2.49794e-05	2.06624e-05	2.74632e-05	2.56025e-05	3.25513e-05	2.57624e-05	2.97096e-05	2.59937e-05
LC-MS (+)		28.4293	unknown		719.616		2.72421e-05	2.62845e-05	1.55984e-05	1.95846e-05	1.47616e-05	1.31304e-05	3.26618e-05	2.81508e-05	1.49725e-05	2.03468e-05	1.30037e-05	2.23226e-05
LC-MS (+)		28.4597	unknown		537.438		3.70658e-06	5.35474e-06	4.14156e-06	3.17939e-06	1.74884e-06	1.66307e-06	1.40108e-05	1.31226e-05	9.10779e-06	1.12869e-05	8.62567e-06	1.43555e-05
LC-MS (+)		28.4905	unknown		721.585		4.92966e-05	4.18644e-05	3.02918e-05	2.78401e-05	8.16248e-06	2.95382e-05	3.25563e-05	2.80103e-05	2.48919e-05	2.64386e-05	2.62724e-05	2.92553e-05
LC-MS (+)		28.5004	unknown		865.644		3.28789e-05	3.46618e-05	2.35902e-05	2.64269e-05	2.50076e-05	2.15506e-05	3.68372e-05	3.54166e-05	2.23614e-05	2.3125e-05	1.88539e-05	2.88572e-05
LC-MS (+)		28.508	unknown		907.697		4.74201e-05	4.71573e-05	3.31987e-05	3.35965e-05	3.41332e-05	2.76107e-05	3.97865e-05	3.95192e-05	3.51068e-05	3.32823e-05	2.7482e-05	3.72649e-05
LC-MS (+)		28.5287	unknown		902.741		3.47427e-05	3.94419e-05	2.53345e-05	2.6921e-05	2.3675e-05	2.17064e-05	3.09863e-05	3.08628e-05	2.37061e-05	2.51288e-05	1.90416e-05	2.90974e-05
LC-MS (+)		28.5393	unknown		931.773		1.11233e-05	1.19789e-05	9.26533e-06	7.94141e-06	7.72007e-06	6.71765e-06	8.28674e-06	9.54136e-06	8.42151e-06	8.38694e-06	6.23389e-06	8.99049e-06
LC-MS (+)		28.548	unknown		930.773		1.96656e-05	2.13045e-05	1.54635e-05	1.46792e-05	1.44611e-05	1.27155e-05	1.51263e-05	1.70929e-05	1.55444e-05	1.51816e-05	1.13372e-05	1.52018e-05
LC-MS (+)		28.5597	unknown		765.658		1.16321e-05	1.22225e-05	8.09308e-06	8.03185e-06	7.63962e-06	8.41419e-06	2.36143e-05	2.4576e-05	8.25307e-06	9.40474e-06	7.91343e-06	9.5078e-06
LC-MS (+)		28.5868	unknown		588.431		2.01595e-05	2.18943e-05	1.30819e-05	1.5475e-05	1.3507e-05	1.22871e-05	2.5507e-05	2.42255e-05	1.55892e-05	1.67298e-05	1.36752e-05	1.96516e-05
LC-MS (+)		28.5986	unknown		700.668		8.29316e-05	7.67118e-05	5.4305e-05	4.73541e-05	3.06179e-05	3.82425e-05	5.17772e-05	4.4805e-05	2.91315e-05	3.62842e-05	2.19187e-05	3.56124e-05
LC-MS (+)		28.6074	unknown		793.67		1.07278e-05	1.05215e-05	7.88439e-06	7.19988e-06	6.06252e-06	5.97878e-06	1.06734e-05	9.56541e-06	6.86923e-06	8.73296e-06	6.90949e-06	8.5203e-06
LC-MS (+)		28.6174	unknown		669.634		9.86689e-05	9.10555e-05	7.47778e-05	5.65759e-05	4.37885e-05	5.34049e-05	0.000118986	0.000106805	6.8147e-05	8.03635e-05	5.78265e-05	8.05521e-05
LC-MS (+)		28.6385	unknown		619.002		7.80928e-07	7.6764e-07	9.04476e-06	1.0022e-05	9.58194e-06	6.0163e-07	0	6.06799e-07	1.12926e-05	3.99562e-08	6.87188e-07	4.60902e-07
LC-MS (+)		28.6523	unknown		106.065		5.34487e-05	6.44599e-05	4.98289e-05	4.93177e-05	3.38889e-05	3.94614e-05	3.88649e-05	3.51918e-05	2.76429e-05	3.32014e-05	2.3823e-05	3.44479e-05
LC-MS (+)		28.7309	unknown		928.759		2.23505e-05	2.69929e-05	1.76926e-05	1.56744e-05	1.49408e-05	1.60033e-05	2.02713e-05	1.92716e-05	1.53705e-05	1.67728e-05	1.37065e-05	1.79408e-05
LC-MS (+)		28.752	unknown		790.65		1.31428e-05	1.45266e-05	1.01057e-05	9.18455e-06	9.40992e-06	9.46799e-06	1.73879e-05	1.64415e-05	1.11916e-05	1.38225e-05	1.11011e-05	1.4533e-05
LC-MS (+)		28.8054	unknown		666.638		3.13751e-05	2.86633e-05	2.35192e-05	2.03448e-05	1.75231e-05	1.84165e-05	3.06918e-05	2.59541e-05	1.52313e-05	1.55878e-05	1.28125e-05	2.00466e-05
LC-MS (+)		28.9183	unknown		862.649		3.91784e-05	3.44209e-05	2.54567e-05	2.44982e-05	2.24977e-05	2.27759e-05	2.11279e-05	1.85845e-05	1.53928e-05	1.70999e-05	1.56587e-05	2.02994e-05
LC-MS (+)		28.9308	unknown		861.662		6.61311e-05	6.71029e-05	5.24138e-05	4.98452e-05	4.58007e-05	5.17782e-05	4.02337e-05	3.95713e-05	3.54125e-05	3.44397e-05	3.2379e-05	4.28307e-05
LC-MS (+)		28.9539	unknown		615.177		6.48849e-06	5.92849e-06	2.16075e-06	2.29848e-06	1.88413e-06	8.32083e-06	6.82444e-06	6.01691e-06	1.94118e-06	7.79519e-06	7.26736e-06	5.56956e-06
LC-MS (+)		28.9567	unknown		355.069		1.03003e-05	1.09243e-05	5.22875e-06	5.35085e-06	4.42668e-06	1.4625e-05	1.21393e-05	1.07512e-05	6.12693e-06	1.31861e-05	1.2805e-05	1.04192e-05
LC-MS (+)		29.0916	unknown		717.613		2.28215e-05	2.65362e-05	2.48706e-05	2.0057e-05	1.76197e-05	1.75484e-05	1.50299e-05	2.29559e-05	2.81542e-05	1.59466e-05	1.56752e-05	1.70644e-05
LC-MS (+)		29.1379	unknown		415.268		1.77467e-05	1.73979e-05	1.37822e-05	1.7632e-05	1.55373e-05	1.29163e-05	8.66669e-06	6.85378e-06	7.39281e-06	7.33962e-06	5.01263e-06	6.51098e-06
LC-MS (+)		29.1612	unknown		890.738		2.8759e-05	3.15001e-05	2.39566e-05	1.92653e-05	1.84804e-05	1.85165e-05	4.04426e-05	3.65957e-05	2.27637e-05	2.58439e-05	2.29523e-05	3.34429e-05
LC-MS (+)		29.2542	unknown		812.558		2.55303e-05	2.22741e-05	1.38232e-05	1.26706e-05	1.04461e-05	1.13894e-05	1.95732e-05	1.96508e-05	1.54147e-05	1.67743e-05	1.22182e-05	1.76884e-05
LC-MS (+)		29.2727	unknown		823.643		3.99854e-05	3.34842e-05	2.66354e-05	2.26861e-05	1.93555e-05	2.2777e-05	2.63672e-05	2.53571e-05	1.88806e-05	2.17755e-05	1.80152e-05	2.30856e-05
LC-MS (+)		29.3011	unknown		740.638		1.84351e-05	1.75472e-05	1.63277e-05	1.36742e-05	1.47683e-05	1.30626e-05	2.34489e-05	2.45038e-05	3.48903e-05	1.851e-05	1.56041e-05	1.90283e-05
LC-MS (+)		29.3042	unknown		712.679		0.000344021	0.000322987	0.000216824	0.000186064	0.000116875	0.000142225	0.000217843	0.000184164	0.000112678	0.000148462	8.57472e-05	0.000141548
LC-MS (+)		29.423	unknown		713.624		0.000168925	0.000192212	0.000215058	0.00016838	0.000144089	0.000161361	0.000100537	0.000209547	0.000197817	0.000134737	0.000135738	0.000137669
LC-MS (+)		29.4407	unknown		682.668		7.61654e-05	6.95399e-05	5.1004e-05	3.57892e-05	2.54403e-05	3.14932e-05	7.95329e-05	6.52829e-05	3.1229e-05	4.44991e-05	2.55698e-05	4.25953e-05
LC-MS (+)		29.4699	unknown		636.624		2.58268e-05	2.26362e-05	1.68733e-05	1.56071e-05	1.25147e-05	1.18438e-05	2.88305e-05	2.15548e-05	1.12334e-05	1.46273e-05	9.37871e-06	1.61446e-05
LC-MS (+)		29.496	unknown		743.662		1.61956e-06	1.43357e-06	8.13588e-07	7.35958e-07	7.55298e-07	4.40093e-07	3.59316e-06	3.64665e-06	2.39495e-06	2.30836e-06	2.00736e-06	3.64534e-06
LC-MS (+)		29.5269	unknown		282.948		8.46088e-06	6.15914e-06	7.92673e-06	7.13321e-06	7.35581e-06	9.09918e-06	7.55227e-06	7.08967e-06	1.10764e-05	8.98495e-06	9.60587e-06	8.54681e-06
LC-MS (+)		29.5459	unknown		107.967		0.000136481	0.000115796	0.000130648	0.000133241	0.000132598	0.000159077	0.000135404	0.000130728	0.000173131	0.000149578	0.000156632	0.00014532
LC-MS (+)		29.5626	unknown		226.951		4.8696e-05	4.61986e-05	5.36409e-05	5.29854e-05	5.21906e-05	6.47895e-05	5.37029e-05	5.16024e-05	6.6856e-05	6.01488e-05	6.57857e-05	5.76659e-05
LC-MS (+)		29.5668	unknown		123.94		5.6719e-06	4.9433e-06	5.67927e-06	5.23731e-06	5.11402e-06	6.40921e-06	5.61435e-06	5.29906e-06	7.14607e-06	6.28037e-06	6.37021e-06	6.02168e-06
LC-MS (+)		29.5771	unknown		311.928		5.81793e-06	4.73343e-06	5.49403e-06	5.6464e-06	5.78723e-06	6.65188e-06	5.62244e-06	5.59118e-06	7.58605e-06	6.74313e-06	6.65603e-06	6.47848e-06
LC-MS (+)		29.5898	unknown		345.908		3.80867e-06	2.97941e-06	3.25441e-06	3.33718e-06	3.17468e-06	4.17402e-06	3.04159e-06	3.03214e-06	4.574e-06	3.89161e-06	3.88744e-06	3.34231e-06
LC-MS (+)		29.5955	unknown		362.909		8.76954e-06	7.18334e-06	7.73835e-06	8.54375e-06	8.00206e-06	9.78763e-06	7.58439e-06	7.4611e-06	1.01455e-05	9.25875e-06	9.6343e-06	7.97462e-06
LC-MS (+)		29.608	unknown		141.105		0.000199124	0.00020773	0.000215157	0.000221533	0.000212373	0.000247827	0.000210499	0.000211978	0.000259518	0.000233103	0.000233689	0.000224016
LC-MS (+)		29.6232	unknown		178.115		2.79571e-05	2.84764e-05	2.9002e-05	2.80407e-05	2.84638e-05	3.40705e-05	2.97322e-05	2.99803e-05	3.46079e-05	3.36963e-05	3.45208e-05	3.5686e-05
LC-MS (+)		29.6459	unknown		255.94		5.59683e-06	4.42388e-06	5.38422e-06	5.36789e-06	5.22312e-06	5.62988e-06	5.33783e-06	4.68159e-06	6.25519e-06	5.75977e-06	5.49432e-06	5.52322e-06
LC-MS (+)		29.6826	unknown		208.996		6.6328e-06	7.10614e-06	8.08401e-06	7.78159e-06	6.83807e-06	8.46331e-06	7.422e-06	7.09387e-06	8.69986e-06	8.2843e-06	7.38866e-06	7.76492e-06
LC-MS (+)		29.6872	unknown		188.975		3.53862e-06	3.3539e-06	3.99826e-06	3.44723e-06	3.73107e-06	4.23534e-06	3.93713e-06	3.95753e-06	4.40472e-06	4.05152e-06	4.42606e-06	3.98787e-06
LC-MS (+)		29.6975	unknown		73.531		7.43374e-06	8.16026e-06	8.611e-06	8.75591e-06	8.15802e-06	8.69905e-06	8.09108e-06	8.77517e-06	1.04806e-05	9.52381e-06	8.92109e-06	8.04036e-06
LC-MS (+)		29.7043	unknown		125.989		7.30542e-05	7.36981e-05	7.78245e-05	7.74436e-05	7.31546e-05	8.50957e-05	7.57342e-05	7.67127e-05	8.81522e-05	8.2801e-05	8.17676e-05	7.54794e-05
LC-MS (+)		29.7056	unknown		141.986		0.000247977	0.000253946	0.00026988	0.000263549	0.000251526	0.000300846	0.000261897	0.000268589	0.000313288	0.000282225	0.000282979	0.000273566
LC-MS (+)		29.7158	unknown		99.5117		0.000274046	0.000275352	0.000283119	0.000282343	0.000270229	0.000321546	0.000275673	0.000286373	0.000331116	0.000303662	0.00029716	0.000290694
LC-MS (+)		29.7252	unknown		56.9656		5.06991e-06	5.68142e-06	5.40222e-06	5.61515e-06	5.31615e-06	5.61302e-06	5.37942e-06	5.82788e-06	6.21934e-06	6.0315e-06	5.11145e-06	4.98412e-06
LC-MS (+)		29.7378	unknown		165.975		2.55917e-05	2.67413e-05	2.74863e-05	2.77369e-05	2.60798e-05	3.05126e-05	2.70477e-05	2.68866e-05	3.26741e-05	2.925e-05	2.91342e-05	2.84608e-05
LC-MS (+)		29.7473	unknown		224.124		5.06934e-05	5.41106e-05	5.4965e-05	5.37982e-05	5.21905e-05	6.03508e-05	5.25701e-05	5.41695e-05	6.06578e-05	5.81526e-05	5.39338e-05	5.53419e-05
LC-MS (+)		29.7617	unknown		133.992		3.64368e-06	3.74966e-06	3.79596e-06	3.66928e-06	3.57539e-06	4.40434e-06	3.85795e-06	4.03461e-06	4.32628e-06	3.81568e-06	4.08654e-06	0
LC-MS (+)		29.77	unknown		178.99		5.78526e-06	6.27135e-06	6.38625e-06	6.14324e-06	5.88383e-06	7.15481e-06	6.29222e-06	6.36278e-06	7.35379e-06	6.59056e-06	6.56224e-06	6.44826e-06
LC-MS (+)		29.7791	unknown		199.031		2.19547e-05	2.25276e-05	2.33973e-05	2.34471e-05	2.2209e-05	2.61421e-05	2.2851e-05	2.37915e-05	2.81585e-05	2.53605e-05	2.53127e-05	2.46234e-05
LC-MS (+)		29.7864	unknown		158.002		7.89595e-05	8.04892e-05	8.26112e-05	8.38754e-05	8.09277e-05	9.56796e-05	8.16238e-05	8.321e-05	0.000101639	8.96785e-05	8.99176e-05	8.76754e-05
LC-MS (+)		29.8026	unknown		172.961		2.04034e-05	2.02796e-05	2.11335e-05	2.04411e-05	2.06573e-05	2.41794e-05	2.03432e-05	2.12576e-05	2.39982e-05	2.21832e-05	2.20222e-05	2.08708e-05
LC-MS (+)		29.8114	unknown		131.927		1.60237e-06	1.85037e-06	2.08792e-06	1.92653e-06	1.91232e-06	2.06788e-06	1.93878e-06	0	0	2.24716e-06	2.23304e-06	2.13558e-06
LC-MS (+)		29.8177	unknown		193.987		4.46819e-06	4.54927e-06	5.06937e-06	4.55982e-06	4.12368e-06	5.58257e-06	4.43886e-06	4.54352e-06	5.38556e-06	1.83264e-05	5.0487e-06	4.56874e-06
LC-MS (+)		29.8259	unknown		182.986		5.79036e-05	5.97263e-05	6.00684e-05	5.95643e-05	5.77088e-05	6.94558e-05	5.58595e-05	5.72762e-05	6.83245e-05	6.05371e-05	6.0111e-05	5.64402e-05
LC-MS (+)		29.8361	unknown		278.896		3.98084e-06	4.42382e-06	4.47358e-06	4.17394e-06	4.33794e-06	5.25092e-06	4.39493e-06	4.17463e-06	5.16335e-06	4.78151e-06	4.57238e-06	4.54506e-06
LC-MS (+)		29.8457	unknown		169.977		0.000544883	0.000567319	0.000559087	0.000569554	0.00055701	0.000645295	0.000550512	0.000544769	0.000661718	0.000588061	0.000565607	0.000567109
LC-MS (+)		29.8583	unknown		158.961		0.000352164	0.000361495	0.000366287	0.000365463	0.000353448	0.000415012	0.000344185	0.000348489	0.000423975	0.000384	0.000372628	0.000355148
LC-MS (+)		29.8654	unknown		246.935		8.81664e-06	8.911e-06	8.98708e-06	9.10601e-06	8.9511e-06	1.06465e-05	8.76402e-06	9.15952e-06	1.04163e-05	1.01115e-05	9.84727e-06	9.4969e-06
LC-MS (+)		29.8763	unknown		176.97		1.49752e-05	1.5983e-05	1.66084e-05	1.6157e-05	1.57186e-05	1.81629e-05	1.53195e-05	1.53396e-05	1.80553e-05	1.68094e-05	1.64364e-05	1.51964e-05
LC-MS (+)		29.8855	unknown		303.884		5.025e-05	5.18953e-05	5.17821e-05	5.17227e-05	5.26626e-05	6.10405e-05	4.95891e-05	4.98439e-05	5.98277e-05	5.45048e-05	5.23144e-05	5.1109e-05
LC-MS (+)		29.918	unknown		321.893		2.14962e-06	2.3237e-06	2.31521e-06	2.29057e-06	2.19503e-06	2.60339e-06	2.17282e-06	2.09087e-06	0	2.14697e-06	0	2.14521e-06
LC-MS (-)		0.586535	unknown		79.9575		0.000139289	0.00014794	0.000211027	0.000169058	0.00021107	0.000203139	0.00013574	0.000147366	0.000281582	0.000211871	0.000300451	0.00017719
LC-MS (-)		0.595585	unknown		81.9833		1.21528e-05	1.0858e-05	1.5572e-05	1.26365e-05	1.72363e-05	1.39516e-05	8.09284e-06	8.48188e-06	1.52349e-05	1.18135e-05	1.53258e-05	9.72878e-06
LC-MS (-)		0.623186	unknown		98.9575		0.000132032	0.000135422	0.000238167	0.000174473	0.000164247	0.000192545	0.000118853	0.000109276	0.000211121	0.000351034	0.000218983	0.00018144
LC-MS (-)		0.633887	unknown		267.077		9.23967e-06	1.01135e-05	1.49261e-05	8.07623e-06	2.37672e-05	7.85656e-06	5.55685e-06	6.17157e-06	8.03989e-06	1.0383e-05	7.07965e-06	2.73574e-06
LC-MS (-)	Organic acids	0.639689	Malic acid*	C4H6O5	134.022	-10.2	3.84206e-06	4.44132e-06	8.32256e-06	5.87555e-06	8.06521e-06	3.5656e-06	5.60154e-06	5.16571e-06	7.65517e-06	1.10568e-05	4.05719e-06	5.48521e-06
LC-MS (-)		0.65761	unknown		78.9503		1.57231e-05	1.58774e-05	2.34884e-05	1.71177e-05	3.05697e-05	1.91771e-05	1.35172e-05	1.35431e-05	2.63419e-05	2.52761e-05	2.46118e-05	5.37677e-06
LC-MS (-)		0.665232	unknown		103.023		8.66812e-06	8.76672e-06	1.06657e-05	7.921e-06	1.20462e-05	1.0679e-05	1.0078e-05	1.00838e-05	1.58902e-05	1.44138e-05	1.4363e-05	8.69176e-06
LC-MS (-)		0.678683	unknown		309.074		3.50574e-06	4.00016e-06	4.70959e-06	3.07989e-06	8.20328e-06	3.65865e-06	1.9545e-06	1.68166e-06	3.56546e-06	3.70852e-06	3.22154e-06	5.1437e-07
LC-MS (-)	Amino acids	0.687462	Glutamic acid*	C5H9NO4	147.054	-9.1	0.000221829	0.000239448	0.000312538	0.000211724	0.000459714	0.000242174	9.54367e-05	9.93337e-05	0.000171171	0.000182979	0.000157494	7.02874e-05
LC-MS (-)		0.695099	unknown		215.034		2.35333e-05	2.66735e-05	3.521e-05	2.11874e-05	6.59437e-05	2.0902e-05	9.64191e-06	9.63992e-06	2.01792e-05	2.14261e-05	1.83203e-05	4.98833e-06
LC-MS (-)		0.706546	unknown		168.949		9.10212e-06	9.48397e-06	4.43704e-06	6.43715e-06	7.71594e-06	5.56026e-06	6.1519e-06	4.98021e-06	7.6692e-06	6.26097e-06	6.16609e-06	3.27913e-06
LC-MS (-)		0.71508	unknown		174.089		4.77411e-06	4.60157e-06	8.99361e-06	3.63528e-06	1.31586e-05	4.80419e-06	3.04459e-06	3.17532e-06	5.64895e-06	5.61893e-06	4.41667e-06	1.54988e-06
LC-MS (-)		0.730975	unknown		116.069		2.13605e-05	2.05776e-05	2.79755e-05	1.75324e-05	4.18641e-05	1.95387e-05	9.53596e-06	9.84833e-06	1.5924e-05	1.82666e-05	1.53033e-05	6.53338e-06
LC-MS (-)		0.752948	unknown		335.158		1.77558e-05	1.83334e-05	2.02914e-05	1.17062e-05	3.85488e-05	1.51197e-05	2.94522e-06	2.69299e-06	4.15722e-06	5.43898e-06	3.5087e-06	1.48669e-06
LC-MS (-)		0.800467	unknown		173.105		4.77117e-05	4.77314e-05	7.28438e-05	3.60267e-05	0.000174676	4.85775e-05	2.89371e-05	2.71183e-05	4.06944e-05	5.23978e-05	3.79059e-05	1.24406e-05
LC-MS (-)		2.93762	unknown		169.104		2.06786e-05	1.69914e-05	1.60194e-05	1.50732e-05	1.64004e-05	2.86766e-05	2.06957e-05	2.09549e-05	2.78595e-05	2.04285e-05	2.4809e-05	2.16895e-05
LC-MS (-)		3.54875	unknown		209.043		4.82896e-06	3.60699e-06	4.18935e-06	4.16228e-06	4.15682e-06	6.09848e-06	1.38118e-05	1.31548e-05	6.06735e-06	1.35683e-05	6.85886e-06	5.61482e-06
LC-MS (-)		4.1987	unknown		208.114		2.82936e-05	2.23759e-05	2.09204e-05	1.90068e-05	2.21829e-05	3.59207e-05	2.50362e-05	2.56177e-05	3.09246e-05	2.41374e-05	3.0739e-05	2.58125e-05
LC-MS (-)		4.21577	unknown		136.018		2.03896e-05	1.90709e-05	1.2354e-05	1.06416e-05	1.21647e-05	2.99403e-05	1.75177e-05	1.58505e-05	1.33073e-05	2.57215e-05	3.07664e-05	2.38366e-05
LC-MS (-)		4.4556	unknown		134.047		5.6257e-05	3.9457e-05	6.48745e-05	4.75115e-05	9.8105e-05	6.47889e-05	3.56133e-05	3.86533e-05	6.21229e-05	6.74156e-05	5.46636e-05	2.84785e-05
LC-MS (-)		4.76643	unknown		115.077		4.37363e-05	3.82235e-05	4.19436e-05	3.69836e-05	4.275e-05	7.11543e-05	4.66349e-05	4.33543e-05	5.29605e-05	5.78177e-05	6.35828e-05	5.83719e-05
LC-MS (-)		4.7843	unknown		371.219		1.92822e-05	1.41142e-05	2.17206e-06	1.93798e-06	2.08451e-06	2.20967e-05	1.92748e-05	1.78347e-05	2.82323e-06	2.49243e-05	2.25081e-05	1.72515e-05
LC-MS (-)		5.56396	unknown		162.056		8.30587e-06	6.47078e-06	1.24679e-05	7.98836e-06	1.26568e-05	1.13407e-05	8.10886e-06	9.35741e-06	1.33862e-05	1.13633e-05	1.43145e-05	8.86096e-06
LC-MS (-)		6.6731	unknown		357.061		1.58192e-05	1.40133e-05	2.18821e-05	1.91036e-05	1.74867e-05	2.10559e-05	2.20989e-05	2.17318e-05	2.341e-05	2.638e-05	2.75168e-05	2.11834e-05
LC-MS (-)		7.5227	unknown		204.066		6.14949e-06	5.83493e-06	7.23981e-06	6.51074e-06	8.07552e-06	7.93494e-06	7.06929e-06	7.22448e-06	1.12487e-05	1.12724e-05	1.02919e-05	8.48618e-06
LC-MS (-)		7.78064	unknown		198.045		8.1493e-06	7.74204e-06	1.12291e-05	8.43018e-06	1.15063e-05	1.12247e-05	1.02181e-05	1.03152e-05	1.28756e-05	1.24471e-05	1.29454e-05	1.06384e-05
LC-MS (-)		7.9826	unknown		338.244		6.76506e-07	5.59411e-07	1.96663e-06	7.0847e-07	2.46162e-06	6.84907e-06	3.70983e-06	1.4344e-06	2.56481e-06	7.91435e-05	5.66674e-05	4.97049e-05
LC-MS (-)		7.99453	unknown		129.09		2.43561e-05	2.2366e-05	2.25995e-05	1.9917e-05	2.20375e-05	3.25509e-05	2.13599e-05	2.08704e-05	2.49815e-05	2.86019e-05	3.44077e-05	2.86225e-05
LC-MS (-)		8.54431	unknown		263.056		5.01738e-06	4.85497e-06	4.42034e-06	5.35419e-06	7.16234e-06	3.53486e-06	6.88446e-06	6.6363e-06	6.19352e-06	1.53354e-05	9.77945e-06	8.65013e-06
LC-MS (-)		8.65014	unknown		151.04		9.77602e-05	9.92901e-05	0.000105408	9.35188e-05	0.000124861	0.000105163	9.53053e-05	9.31009e-05	0.000107148	0.000120117	0.000124891	0.000105942
LC-MS (-)		8.70438	unknown		165.056		3.30366e-06	3.26763e-06	3.68144e-06	3.52269e-06	4.08245e-06	3.81143e-06	9.14485e-06	9.59111e-06	1.32161e-05	1.36671e-05	1.25508e-05	1.00832e-05
LC-MS (-)		8.83337	unknown		144.048		1.76051e-05	1.85181e-05	1.81395e-05	1.89656e-05	2.08502e-05	1.75426e-05	1.38199e-05	1.32096e-05	1.86171e-05	1.80376e-05	1.81191e-05	1.69904e-05
LC-MS (-)		8.95854	unknown		331.077		3.93317e-05	3.60424e-05	4.48065e-05	3.63852e-05	4.59932e-05	4.27773e-05	1.42753e-05	1.4962e-05	1.6575e-05	2.4324e-05	1.97018e-05	1.77675e-05
LC-MS (-)		8.99994	unknown		146.061		6.90487e-06	7.05901e-06	8.4422e-06	7.47514e-06	7.26591e-06	7.60125e-06	3.76751e-06	3.74373e-06	5.74611e-06	4.2365e-06	4.84425e-06	4.26791e-06
LC-MS (-)		9.46595	unknown		357.135		1.2746e-05	1.32844e-05	1.68205e-05	1.37363e-05	1.81285e-05	1.61493e-05	1.13477e-05	1.11948e-05	1.3669e-05	1.62371e-05	1.49236e-05	1.19062e-05
LC-MS (-)		9.5249	unknown		352.118		9.6842e-06	9.57766e-06	1.18087e-05	9.89019e-06	1.17999e-05	1.05115e-05	6.48192e-06	6.24296e-06	7.75184e-06	7.05933e-06	8.27224e-06	7.32561e-06
LC-MS (-)		9.82827	unknown		221.117		4.03107e-06	3.99551e-06	5.61463e-06	4.14574e-06	5.27298e-06	5.23011e-06	1.00654e-05	1.00765e-05	1.4191e-05	1.34062e-05	1.28698e-05	9.53206e-06
LC-MS (-)		9.84535	unknown		207.138		0.000105879	0.000106311	9.44396e-05	9.63821e-05	0.000108518	0.000101177	9.46577e-05	9.16231e-05	0.000110672	0.000112055	0.000129797	0.000106697
LC-MS (-)		10.1004	unknown		452.332		2.83172e-05	3.05602e-05	5.35583e-05	4.706e-05	4.53738e-05	3.44806e-05	4.78043e-05	4.59801e-05	5.69183e-05	8.6379e-05	3.32679e-05	3.39346e-05
LC-MS (-)		10.106	unknown		514.326		1.62163e-05	1.76686e-05	2.62783e-05	2.29381e-05	2.62339e-05	2.01257e-05	2.09441e-05	2.04551e-05	2.65768e-05	3.6073e-05	1.92532e-05	1.72355e-05
LC-MS (-)		10.2359	unknown		224.165		4.88521e-05	4.86378e-05	7.02005e-05	4.27983e-05	0.000101363	6.86875e-05	3.93541e-05	3.95584e-05	6.58e-05	7.295e-05	6.63482e-05	2.50852e-05
LC-MS (-)		10.2575	unknown		445.115		2.9338e-06	2.84805e-06	2.76509e-06	2.9847e-06	3.25447e-06	5.25942e-06	1.15176e-05	1.01212e-05	4.50946e-06	1.16945e-05	6.50569e-06	5.30915e-06
LC-MS (-)		10.2918	unknown		235.182		6.34196e-05	6.22529e-05	5.53116e-05	6.20103e-05	7.57529e-05	4.98236e-05	6.28028e-05	6.17311e-05	8.25544e-05	7.32606e-05	7.49226e-05	7.41852e-05
LC-MS (-)		10.3501	unknown		208.134		1.92087e-06	1.75862e-06	1.77489e-06	1.53593e-06	1.78546e-06	1.68809e-06	1.79299e-05	1.96628e-05	2.5462e-05	2.26135e-05	2.43964e-05	2.18598e-05
LC-MS (-)		10.4581	unknown		203.107		3.95176e-06	3.64992e-06	6.17169e-06	4.59116e-06	6.69762e-06	5.14337e-06	1.1314e-05	1.14408e-05	1.73531e-05	1.72455e-05	1.64178e-05	8.89422e-06
LC-MS (-)		10.4777	unknown		143.107		8.99151e-05	8.53725e-05	6.70145e-05	6.09032e-05	7.40173e-05	0.000114369	6.86719e-05	6.55629e-05	7.49349e-05	9.50933e-05	0.000110912	9.32099e-05
LC-MS (-)		10.523	unknown		401.089		6.31593e-05	6.88574e-05	5.86372e-05	5.74608e-05	6.00761e-05	9.61997e-05	0.000177162	0.000168325	8.02857e-05	0.000223489	0.000117175	9.41722e-05
LC-MS (-)		10.5985	unknown		148.055		8.51753e-06	8.88043e-06	8.58319e-06	7.67716e-06	1.045e-05	1.07251e-05	6.53368e-06	6.34183e-06	8.2425e-06	8.32994e-06	9.5885e-06	8.1915e-06
LC-MS (-)		10.6441	unknown		172.132		5.06789e-06	5.04976e-06	4.98989e-06	5.84889e-06	6.52496e-06	5.16667e-06	5.06167e-06	5.30772e-06	9.84974e-06	7.90072e-06	7.48366e-06	6.80259e-06
LC-MS (-)		10.7973	unknown		274.038		4.73578e-06	4.47741e-06	4.8618e-06	4.42946e-06	4.27052e-06	6.58842e-06	3.68832e-06	3.31e-06	6.82721e-06	4.75167e-06	6.71038e-06	5.98065e-06
LC-MS (-)		10.8166	unknown		312.124		1.17962e-05	1.14312e-05	6.13474e-06	4.0431e-06	5.15942e-06	6.13753e-06	4.49367e-06	4.07937e-06	4.27976e-06	5.5618e-06	5.30192e-06	4.60074e-06
LC-MS (-)		10.8491	unknown		241.088		1.30657e-05	1.26716e-05	1.44514e-05	8.63515e-06	1.18569e-05	1.30091e-05	1.43294e-05	1.32042e-05	8.33224e-06	1.08213e-05	8.53251e-06	7.69718e-06
LC-MS (-)		10.8837	unknown		222.077		1.40271e-05	1.31312e-05	1.64773e-05	1.273e-05	1.39646e-05	1.56785e-05	5.32374e-06	5.04011e-06	6.68714e-06	6.06222e-06	6.33383e-06	5.70525e-06
LC-MS (-)		11.0228	unknown		193.085		2.64854e-05	2.53688e-05	2.87026e-05	2.39678e-05	3.04495e-05	2.83797e-05	2.02463e-05	2.0002e-05	2.40323e-05	2.27279e-05	2.49354e-05	2.22654e-05
LC-MS (-)		11.046	unknown		371.169		6.60692e-05	6.71694e-05	6.61339e-05	7.38679e-05	8.71932e-05	7.38534e-05	2.03661e-05	2.02612e-05	2.90871e-05	2.97389e-05	2.98452e-05	2.44887e-05
LC-MS (-)		11.2065	unknown		357.147		1.65732e-05	1.69864e-05	1.62867e-05	1.93672e-05	1.93928e-05	1.49263e-05	1.59659e-05	1.52264e-05	1.82547e-05	1.74434e-05	1.76632e-05	1.63699e-05
LC-MS (-)		11.3971	unknown		316.086		0.000145816	0.000142363	0.00012386	0.000162403	0.000181446	0.000161437	2.62645e-05	2.51338e-05	2.63285e-05	2.55953e-05	2.41594e-05	2.41976e-05
LC-MS (-)		11.5893	unknown		226.072		1.58948e-05	1.46586e-05	1.47854e-05	1.49904e-05	2.10228e-05	1.65282e-05	2.27607e-05	2.27464e-05	2.54198e-05	2.19059e-05	2.54875e-05	2.39053e-05
LC-MS (-)		11.6736	unknown		222.11		4.23943e-06	3.99975e-06	4.39411e-06	4.4598e-06	4.49918e-06	3.7787e-06	6.98476e-06	7.08056e-06	1.07082e-05	8.58576e-06	8.89406e-06	8.27793e-06
LC-MS (-)		11.6986	unknown		221.119		2.12159e-05	2.26795e-05	1.99121e-05	2.39386e-05	2.25062e-05	1.66711e-05	5.30359e-05	5.34089e-05	7.44764e-05	6.7201e-05	6.48864e-05	6.37088e-05
LC-MS (-)		11.7095	unknown		371.077		1.4751e-06	1.50878e-06	1.58874e-06	1.18039e-06	8.71451e-07	4.38178e-06	4.44573e-06	4.52185e-06	2.00163e-06	5.09168e-06	6.64794e-06	6.0379e-06
LC-MS (-)		11.7559	unknown		241.061		4.27526e-05	4.16601e-05	3.96882e-05	4.07131e-05	4.90223e-05	4.22095e-05	3.50102e-05	3.42702e-05	3.67036e-05	3.40942e-05	3.75702e-05	3.6332e-05
LC-MS (-)		11.804	unknown		433.15		3.33774e-05	3.1895e-05	3.24095e-05	3.24894e-05	3.90938e-05	3.4125e-05	2.38745e-05	2.31126e-05	2.65627e-05	2.25688e-05	2.60095e-05	2.40004e-05
LC-MS (-)		11.8154	unknown		271.095		7.36488e-05	7.21709e-05	7.37155e-05	7.48124e-05	8.72436e-05	7.59916e-05	5.42413e-05	5.27991e-05	5.93327e-05	5.22457e-05	6.08044e-05	5.59168e-05
LC-MS (-)		11.8472	unknown		471.118		3.10682e-06	2.91673e-06	8.66443e-06	5.33864e-06	9.20913e-06	4.94529e-06	8.14565e-06	7.7087e-06	1.09269e-05	8.88613e-06	5.55717e-06	4.58161e-06
LC-MS (-)		11.9176	unknown		286.085		5.30149e-06	5.48577e-06	5.56636e-06	5.82043e-06	6.77904e-06	5.27367e-06	9.67112e-06	9.7366e-06	9.71018e-06	9.51914e-06	1.01021e-05	9.96144e-06
LC-MS (-)		11.9566	unknown		151.117		7.55565e-06	7.70639e-06	8.77648e-06	9.68766e-06	9.11606e-06	7.43865e-06	6.45218e-06	6.43549e-06	9.57473e-06	1.00481e-05	8.7864e-06	8.19914e-06
LC-MS (-)		11.982	unknown		739.499		9.2207e-06	1.0751e-05	7.7731e-06	1.05984e-05	6.33977e-06	1.19042e-05	2.42493e-05	2.55026e-05	9.88061e-06	4.08048e-05	1.2721e-05	1.12089e-05
LC-MS (-)		11.9923	unknown		329.233		9.23901e-05	9.36237e-05	0.000117208	0.000102102	0.000247892	9.95868e-05	8.80769e-05	8.35524e-05	9.72802e-05	0.000139673	9.06911e-05	4.60752e-05
LC-MS (-)		12.0247	unknown		545.168		8.46033e-06	8.3202e-06	1.49798e-05	1.12601e-05	1.02979e-05	7.58982e-06	1.53855e-06	1.23073e-06	4.68029e-06	7.88765e-06	4.59828e-06	5.07789e-06
LC-MS (-)		12.084	unknown		212.08		1.63956e-06	1.61654e-06	6.98168e-06	3.89369e-06	6.86338e-06	1.23498e-06	1.12519e-05	1.08231e-05	4.35887e-06	6.89452e-06	2.86348e-06	2.16125e-06
LC-MS (-)		12.0934	unknown		211.078		1.18345e-05	1.16307e-05	5.56908e-05	3.03559e-05	5.1998e-05	1.15518e-05	9.11716e-05	8.63977e-05	3.62736e-05	5.78826e-05	2.22507e-05	1.79839e-05
LC-MS (-)		12.0956	unknown		171.143		3.25472e-05	3.36396e-05	4.17069e-05	3.89401e-05	4.21904e-05	4.21067e-05	3.86676e-05	3.78751e-05	4.6849e-05	3.99308e-05	4.20114e-05	3.79235e-05
LC-MS (-)		12.1444	unknown		209.166		1.19772e-05	1.19915e-05	1.30785e-05	1.39623e-05	1.52731e-05	1.18025e-05	1.08897e-05	1.06475e-05	1.64646e-05	1.30249e-05	1.47571e-05	1.33983e-05
LC-MS (-)		12.1846	unknown		175.079		8.08146e-06	7.87193e-06	9.38415e-06	8.79469e-06	8.87612e-06	1.0452e-05	5.3822e-06	5.41652e-06	9.48571e-06	7.87758e-06	1.14193e-05	9.99551e-06
LC-MS (-)		12.1858	unknown		160.087		3.73319e-05	3.79263e-05	4.34609e-05	3.98102e-05	4.229e-05	5.02865e-05	2.67204e-05	2.69772e-05	4.62511e-05	3.75264e-05	5.30228e-05	4.83769e-05
LC-MS (-)		12.2105	unknown		158.128		3.43401e-05	3.53997e-05	2.70763e-05	2.34614e-05	2.84518e-05	3.88478e-05	1.98226e-05	1.73883e-05	2.22224e-05	2.65285e-05	3.60076e-05	3.56146e-05
LC-MS (-)		12.2168	unknown		157.124		0.00039956	0.000399207	0.000310808	0.000280615	0.000327487	0.000456862	0.000234881	0.000209099	0.00026298	0.000311143	0.000412029	0.000406268
LC-MS (-)		12.2576	unknown		206.113		1.08387e-05	1.03587e-05	1.07222e-05	1.40725e-05	1.53697e-05	1.03656e-05	4.91645e-06	4.75408e-06	6.33632e-06	6.16176e-06	5.96847e-06	5.49955e-06
LC-MS (-)		12.3757	unknown		394.144		1.3655e-05	1.37945e-05	1.82763e-05	1.86131e-05	2.40357e-05	1.96187e-05	5.81376e-06	5.44435e-06	7.60094e-06	1.12304e-05	1.26525e-05	1.08946e-05
LC-MS (-)		12.3883	unknown		358.165		2.95156e-05	2.96894e-05	3.91744e-05	4.02031e-05	5.18554e-05	4.3272e-05	1.25103e-05	1.19155e-05	1.81362e-05	2.33896e-05	2.6644e-05	2.3501e-05
LC-MS (-)		12.4006	unknown		210.131		8.54781e-06	8.85289e-06	8.36422e-06	8.45373e-06	1.00376e-05	8.3485e-06	6.17892e-06	6.9238e-06	1.08456e-05	8.87097e-06	9.10111e-06	1.03642e-05
LC-MS (-)		12.5566	unknown		226.067		8.487e-06	1.00081e-05	7.37287e-06	8.06794e-06	1.00531e-05	8.15746e-06	4.10864e-06	4.1614e-06	3.79185e-06	4.73158e-06	4.62449e-06	3.81325e-06
LC-MS (-)		12.6524	unknown		306.208		4.57923e-05	4.7181e-05	4.60665e-05	7.3793e-05	6.5846e-05	3.80986e-05	3.12055e-05	2.92598e-05	1.83068e-05	3.52279e-05	2.25634e-05	3.35982e-05
LC-MS (-)		12.6829	unknown		308.222		7.27909e-05	7.43306e-05	8.89652e-05	0.000107682	0.000124654	6.57678e-05	5.02348e-05	4.55477e-05	4.63546e-05	0.000101104	0.000121804	0.000109141
LC-MS (-)		12.7651	unknown		237.107		1.13105e-05	8.42799e-06	1.06106e-05	1.01802e-05	1.22256e-05	1.29598e-05	1.12508e-05	9.7479e-06	1.42939e-05	1.16621e-05	1.51428e-05	1.3109e-05
LC-MS (-)		12.777	unknown		205.122		7.69204e-06	5.92656e-06	7.35061e-06	7.37432e-06	8.01247e-06	9.54177e-06	8.0785e-06	6.78236e-06	1.02409e-05	7.77357e-06	1.06677e-05	9.54108e-06
LC-MS (-)		12.8387	unknown		337.093		7.6124e-05	7.72759e-05	6.56404e-05	7.70145e-05	8.84829e-05	6.29231e-05	5.11105e-05	5.05001e-05	5.53392e-05	5.75572e-05	5.68507e-05	5.24769e-05
LC-MS (-)		12.863	unknown		223.18		1.37447e-05	1.47611e-05	1.44322e-05	1.44356e-05	1.60665e-05	1.40705e-05	1.21119e-05	1.19369e-05	1.60723e-05	1.37838e-05	1.69204e-05	1.50254e-05
LC-MS (-)		13.0337	unknown		433.15		0.000148848	0.000140531	8.67449e-05	0.000132148	0.000147196	9.02813e-05	2.38091e-05	2.37203e-05	2.55644e-05	2.31997e-05	2.75949e-05	2.68376e-05
LC-MS (-)		13.0364	unknown		213.057		8.72104e-05	8.09305e-05	5.93116e-05	8.17997e-05	8.77041e-05	6.16555e-05	2.09557e-05	2.06874e-05	2.02137e-05	1.88214e-05	1.89264e-05	1.81954e-05
LC-MS (-)		13.0495	unknown		241.052		3.76958e-05	3.48812e-05	2.2731e-05	3.43378e-05	3.72448e-05	2.2132e-05	7.86963e-06	7.61913e-06	5.61731e-06	5.00587e-06	7.94759e-06	7.58882e-06
LC-MS (-)		13.0957	unknown		249.093		7.46954e-06	7.41487e-06	2.06611e-05	1.4726e-05	2.1623e-05	5.85336e-06	3.38405e-05	3.25488e-05	1.30411e-05	2.48121e-05	6.10151e-06	8.11554e-06
LC-MS (-)		13.1052	unknown		133.069		1.0805e-05	1.06739e-05	2.45329e-05	1.72929e-05	2.43177e-05	1.15694e-05	3.54254e-05	3.3731e-05	1.74739e-05	2.86372e-05	1.0646e-05	1.11929e-05
LC-MS (-)		13.1399	unknown		370.07		5.74599e-06	5.05704e-06	6.28346e-06	5.349e-06	5.8787e-06	6.57643e-06	3.32947e-06	3.45287e-06	6.62331e-06	4.46458e-06	5.91664e-06	6.23478e-06
LC-MS (-)		13.1666	unknown		655.26		0.000192173	0.000201202	0.000122042	0.000183268	0.000218961	0.00010774	8.25149e-05	7.90642e-05	5.79603e-05	8.91007e-05	7.32828e-05	7.60431e-05
LC-MS (-)		13.2269	unknown		441.216		3.69479e-05	4.05939e-05	3.56613e-05	2.02367e-05	5.61968e-05	2.14155e-05	1.03914e-05	1.08993e-05	2.95485e-05	2.12599e-05	2.34166e-05	2.7344e-05
LC-MS (-)	Alkaloids	13.24	Xanthoplanine	C21H26NO4	356.185	-3.1	6.903e-06	5.876e-06	3.424e-06	5.307e-06	5.659e-06	4.092e-06	0.000338471	0.000321262	0.000370823	0.000378076	0.000381663	0.000350965
LC-MS (-)		13.247	unknown		330.237		1.94115e-05	1.96251e-05	2.38781e-05	1.8587e-05	2.68601e-05	2.17855e-05	1.76826e-05	1.72921e-05	1.92603e-05	2.5682e-05	1.98304e-05	1.57587e-05
LC-MS (-)		13.333	unknown		328.248		2.83565e-05	2.87483e-05	2.95052e-05	2.79132e-05	3.00083e-05	2.77601e-05	2.61616e-05	2.56289e-05	3.56256e-05	2.9508e-05	2.90126e-05	2.68092e-05
LC-MS (-)		13.3999	unknown		198.123		7.74852e-06	7.24488e-06	7.32581e-06	8.57756e-06	9.19436e-06	7.07753e-06	5.63274e-06	5.57702e-06	8.13519e-06	7.38078e-06	7.38325e-06	6.8282e-06
LC-MS (-)		13.41	unknown		153.126		3.52667e-05	3.59968e-05	3.42758e-05	4.34083e-05	4.31896e-05	3.13026e-05	2.735e-05	2.60239e-05	3.73692e-05	3.47444e-05	3.41772e-05	3.19506e-05
LC-MS (-)		13.4937	unknown		593.133		3.04741e-05	2.95597e-05	1.41594e-05	1.65064e-05	1.46524e-05	3.92996e-05	4.00477e-05	3.6614e-05	1.9156e-05	5.32265e-05	5.90948e-05	4.782e-05
LC-MS (-)		13.5046	unknown		594.145		1.43069e-05	1.39735e-05	6.39465e-06	8.05358e-06	8.21487e-06	1.31437e-05	1.33889e-05	1.20624e-05	6.29546e-06	1.75347e-05	1.80452e-05	1.46403e-05
LC-MS (-)		13.5418	unknown		172.14		6.27486e-06	5.96595e-06	2.94601e-06	2.92838e-06	4.44769e-06	7.88442e-06	5.20337e-06	4.95449e-06	3.58694e-06	7.62529e-06	7.58527e-06	6.48671e-06
LC-MS (-)		13.7488	unknown		330.1		2.83549e-05	2.77538e-05	2.29443e-05	3.36355e-05	3.22675e-05	2.75465e-05	6.426e-06	5.81361e-06	7.01088e-06	5.27888e-06	6.4588e-06	6.21638e-06
LC-MS (-)		13.758	unknown		421.259		1.57851e-05	1.52013e-05	1.60422e-05	1.43975e-05	1.84699e-05	1.59184e-05	1.35028e-05	1.2333e-05	1.54032e-05	1.26149e-05	1.42569e-05	1.33508e-05
LC-MS (-)		13.7794	unknown		249.162		1.0317e-05	9.93014e-06	8.65136e-06	1.1399e-05	1.06274e-05	8.56262e-06	8.01705e-06	7.46007e-06	1.18879e-05	9.48461e-06	1.07984e-05	1.11276e-05
LC-MS (-)		13.8026	unknown		625.251		3.47255e-05	3.42848e-05	2.33012e-05	3.11351e-05	4.1831e-05	2.51129e-05	1.90917e-05	1.92164e-05	1.37294e-05	2.51144e-05	1.748e-05	2.0054e-05
LC-MS (-)		13.8075	unknown		624.248		9.86956e-05	9.88178e-05	6.62794e-05	9.14708e-05	0.000121396	7.08876e-05	5.60629e-05	5.53178e-05	4.22889e-05	7.26246e-05	5.01928e-05	5.66288e-05
LC-MS (-)		13.816	unknown		208.156		6.39234e-06	6.06619e-06	5.66818e-06	6.72479e-06	6.22156e-06	5.48326e-06	4.79342e-06	4.77997e-06	7.09009e-06	5.80799e-06	6.40601e-06	5.97307e-06
LC-MS (-)		13.8518	unknown		329.14		4.53213e-06	4.44216e-06	4.52095e-06	5.16092e-06	5.37147e-06	4.51528e-06	1.79893e-06	1.65174e-06	1.65249e-06	2.44213e-06	2.03475e-06	2.31142e-06
LC-MS (-)		13.8709	unknown		439.271		0.000165777	0.000157436	0.000157239	0.00018247	0.000185328	0.000148586	0.000160283	0.000164347	0.000194389	0.000180006	0.000189485	0.000186185
LC-MS (-)		13.9079	unknown		169.067		1.49021e-05	1.46801e-05	1.67118e-06	1.47077e-06	1.60151e-06	1.3253e-05	1.23983e-05	1.1537e-05	2.33125e-06	2.11529e-05	2.62151e-05	7.9917e-06
LC-MS (-)		13.9693	unknown		327.217		4.27309e-05	4.19506e-05	4.39287e-05	4.25695e-05	6.85274e-05	5.12394e-05	5.68918e-05	5.38686e-05	5.51305e-05	6.5759e-05	6.54961e-05	5.20567e-05
LC-MS (-)		13.984	unknown		292.2		3.79258e-05	3.82344e-05	2.9121e-05	4.66505e-05	4.53395e-05	2.81585e-05	6.43756e-05	6.05567e-05	4.50701e-05	5.91803e-05	4.89027e-05	5.15278e-05
LC-MS (-)		13.9866	unknown		291.196		0.00021398	0.000210379	0.000169253	0.000258311	0.000261528	0.000164883	0.000347443	0.000328797	0.000274353	0.000336778	0.0002855	0.000290079
LC-MS (-)		14.0131	unknown		441.285		5.85486e-05	5.53731e-05	5.46246e-05	5.22365e-05	6.46245e-05	5.20594e-05	3.90148e-05	3.58922e-05	4.52129e-05	4.16826e-05	4.38231e-05	4.16615e-05
LC-MS (-)		14.0784	unknown		250.145		3.71796e-05	3.6971e-05	2.5887e-05	1.38411e-05	1.2578e-05	4.61552e-05	4.95595e-05	4.3992e-05	2.96799e-05	6.96573e-05	4.75327e-05	3.66921e-05
LC-MS (-)		14.1587	unknown		329.232		4.65708e-05	4.67201e-05	3.19008e-05	5.50798e-05	6.49388e-05	3.67091e-05	6.40497e-05	5.86881e-05	6.48037e-05	7.45019e-05	6.43454e-05	6.50325e-05
LC-MS (-)		14.2108	unknown		355.177		5.05455e-07	3.99888e-07	5.32421e-07	7.0507e-07	7.3921e-07	6.32939e-07	0.000104907	0.000103589	0.000130109	0.000119509	0.00011868	0.000114182
LC-MS (-)		14.2717	unknown		226.182		2.31502e-05	2.19379e-05	2.57675e-05	2.24705e-05	2.59631e-05	2.94893e-05	1.91968e-05	1.8867e-05	3.62811e-05	2.82372e-05	3.21425e-05	2.30089e-05
LC-MS (-)		14.2751	unknown		174.1		3.95379e-06	3.36412e-06	2.33251e-06	2.12565e-06	2.45378e-06	2.97328e-06	1.94195e-06	2.10032e-06	2.03509e-06	1.70614e-06	2.22558e-06	1.47636e-06
LC-MS (-)		14.3322	unknown		313.238		0.000309913	0.000294383	0.000336377	0.000262745	0.000303637	0.000212449	0.000275879	0.000252891	0.000212714	0.000370024	0.000233059	0.00025682
LC-MS (-)		14.3635	unknown		211.134		2.14577e-05	2.05892e-05	1.42238e-05	1.79556e-05	1.6572e-05	1.54596e-05	2.30825e-05	2.20632e-05	2.50386e-05	2.60836e-05	2.28228e-05	2.03734e-05
LC-MS (-)		14.404	unknown		235.122		3.30193e-05	3.28192e-05	3.24392e-05	3.57254e-05	3.9013e-05	3.38671e-05	2.72029e-05	2.59711e-05	3.51991e-05	3.21633e-05	2.95688e-05	2.79927e-05
LC-MS (-)		14.4092	unknown		221.155		2.24194e-05	2.21465e-05	2.18941e-05	2.34408e-05	2.56536e-05	2.28248e-05	1.88746e-05	1.78513e-05	2.49517e-05	2.21848e-05	2.13499e-05	2.01584e-05
LC-MS (-)		14.4492	unknown		311.222		0.000639383	0.00062531	0.000418601	0.000518744	0.000527779	0.000346827	0.000480404	0.00044605	0.000343464	0.00041414	0.000361158	0.000359068
LC-MS (-)		14.5134	unknown		449.16		1.17662e-05	1.16881e-05	1.12583e-05	1.23154e-05	1.13649e-05	1.11749e-05	6.43893e-06	5.92421e-06	7.77687e-06	6.81689e-06	6.75428e-06	7.40184e-06
LC-MS (-)		14.5239	unknown		223.028		1.28614e-05	1.03605e-05	9.71014e-06	1.03381e-05	1.27642e-05	1.48101e-05	7.36591e-06	7.41323e-06	1.00648e-05	1.11602e-05	1.45488e-05	9.42736e-06
LC-MS (-)		14.5292	unknown		447.135		2.1946e-05	2.15995e-05	1.64603e-05	2.07205e-05	1.16814e-05	1.3062e-05	1.03639e-05	1.04268e-05	1.52672e-05	1.21795e-05	1.19763e-05	1.18089e-05
LC-MS (-)		14.5353	unknown		141.091		2.09704e-06	1.91171e-06	2.1507e-06	2.10885e-06	2.22441e-06	2.53908e-06	5.67086e-06	5.63556e-06	9.11037e-06	7.63489e-06	7.4409e-06	7.40018e-06
LC-MS (-)		14.6338	unknown		185.154		1.73565e-05	1.74066e-05	2.08791e-05	2.73917e-05	3.49848e-05	1.79923e-05	1.06763e-05	9.9066e-06	2.08364e-05	1.51443e-05	1.49572e-05	1.29172e-05
LC-MS (-)		14.674	unknown		382.238		6.72147e-05	6.66338e-05	5.83037e-05	6.89145e-05	5.97503e-05	6.32309e-05	1.31376e-05	1.285e-05	1.98222e-05	1.94231e-05	1.72946e-05	1.75213e-05
LC-MS (-)		14.6769	unknown		383.242		1.47575e-05	1.55235e-05	1.31569e-05	1.54681e-05	1.40457e-05	1.47614e-05	3.9537e-06	3.79518e-06	5.25673e-06	5.59811e-06	5.19009e-06	5.13426e-06
LC-MS (-)		14.6884	unknown		479.173		6.01259e-06	5.98603e-06	4.95862e-06	5.71081e-06	5.86599e-06	6.20203e-06	1.29518e-06	1.33822e-06	1.73011e-06	1.40633e-06	1.70862e-06	1.61408e-06
LC-MS (-)		14.7093	unknown		248.08		5.39941e-06	5.79299e-06	6.18846e-06	6.01709e-06	6.415e-06	7.23806e-06	4.93867e-06	4.94471e-06	9.0187e-06	6.04771e-06	7.33103e-06	6.43777e-06
LC-MS (-)		14.7336	unknown		385.223		4.76514e-05	4.63628e-05	2.45801e-05	5.13089e-05	5.90502e-05	2.28062e-05	1.8653e-05	1.62388e-05	1.78947e-05	2.06623e-05	1.67926e-05	1.80368e-05
LC-MS (-)		14.7386	unknown		386.226		8.53483e-06	8.29718e-06	4.22349e-06	9.08058e-06	1.03976e-05	4.24474e-06	3.02656e-06	3.13962e-06	3.7426e-06	3.70059e-06	2.96736e-06	3.35088e-06
LC-MS (-)		14.819	unknown		412.308		2.91408e-05	2.68193e-05	2.22033e-05	1.93988e-05	2.36697e-05	3.56034e-05	2.69882e-05	2.58449e-05	3.15363e-05	2.57289e-05	3.06138e-05	2.615e-05
LC-MS (-)		14.8411	unknown		333.107		1.73192e-05	1.70256e-05	1.45516e-05	1.77123e-05	1.80911e-05	1.31365e-05	1.31122e-05	1.21622e-05	1.26514e-05	1.77702e-05	1.60558e-05	1.61623e-05
LC-MS (-)		14.8869	unknown		331.141		2.27573e-05	2.20544e-05	1.87166e-05	2.34665e-05	2.45541e-05	1.99729e-05	1.6642e-05	1.61092e-05	2.22564e-05	1.92639e-05	1.75019e-05	1.84458e-05
LC-MS (-)		14.901	unknown		309.206		0.000176368	0.000179592	0.000100265	0.000130445	0.000119966	8.68767e-05	0.000230835	0.00021387	0.000123968	0.000129207	0.00012713	0.000127096
LC-MS (-)		14.9199	unknown		349.197		7.20087e-06	7.45585e-06	5.21564e-06	8.50969e-06	8.82671e-06	5.25595e-06	5.1324e-06	4.509e-06	3.86175e-06	5.24059e-06	3.3586e-06	3.42428e-06
LC-MS (-)		14.9862	unknown		199.116		2.41249e-05	2.43877e-05	5.27092e-06	5.33578e-06	5.56517e-06	2.8805e-05	4.99108e-06	5.17908e-06	6.59291e-06	7.10985e-06	3.19364e-05	1.91714e-05
LC-MS (-)		15.0689	unknown		350.23		7.3008e-06	7.268e-06	6.16438e-06	7.66238e-06	9.42601e-06	6.48642e-06	1.59836e-05	1.5876e-05	2.02658e-05	1.6761e-05	1.66757e-05	1.64637e-05
LC-MS (-)		15.0901	unknown		488.254		2.67037e-05	2.73653e-05	2.30681e-05	2.81893e-05	3.30628e-05	2.96377e-05	1.43651e-05	1.34307e-05	1.88415e-05	2.08978e-05	1.39393e-05	1.34304e-05
LC-MS (-)		15.0984	unknown		468.305		3.75822e-05	3.62854e-05	4.03145e-05	4.76925e-05	5.22342e-05	4.71407e-05	2.64188e-05	2.63077e-05	3.71115e-05	3.32908e-05	3.32616e-05	3.29021e-05
LC-MS (-)		15.1703	unknown		306.208		2.15684e-05	2.18794e-05	1.63191e-05	2.22131e-05	2.22589e-05	1.5008e-05	2.17059e-05	1.98575e-05	1.71073e-05	2.1635e-05	1.59435e-05	1.64343e-05
LC-MS (-)		15.4183	unknown		216.196		2.95135e-06	3.24701e-06	3.27425e-06	3.84219e-06	4.83358e-06	2.8754e-06	2.87211e-06	2.84873e-06	4.21506e-06	3.7657e-06	3.9787e-06	4.49159e-06
LC-MS (-)		15.4402	unknown		184.99		2.38905e-05	2.36036e-05	2.78946e-05	2.81928e-05	2.87318e-05	3.00268e-05	2.22229e-05	2.24593e-05	3.37015e-05	2.95503e-05	3.18491e-05	2.89184e-05
LC-MS (-)		15.4522	unknown		333.108		2.35941e-05	2.42314e-05	1.94768e-05	2.7884e-05	2.52897e-05	1.76012e-05	1.49228e-05	1.43202e-05	1.47376e-05	2.41213e-05	1.86932e-05	2.02402e-05
LC-MS (-)		15.4921	unknown		249.218		1.93184e-05	1.86968e-05	1.37452e-05	2.21574e-05	1.88946e-05	1.11669e-05	1.56345e-05	1.53924e-05	1.43125e-05	1.82422e-05	1.14784e-05	1.5398e-05
LC-MS (-)		15.513	unknown		293.212		0.00345051	0.00334308	0.00327853	0.00457346	0.00425244	0.00302244	0.00338974	0.00323012	0.00354298	0.00402668	0.0031306	0.00363954
LC-MS (-)		15.5169	unknown		291.049		1.58929e-05	1.58181e-05	1.52389e-05	2.11845e-05	1.98137e-05	1.37235e-05	1.53925e-05	1.49878e-05	1.63391e-05	1.85517e-05	1.43747e-05	1.68801e-05
LC-MS (-)		15.5585	unknown		199.17		0.0003034	0.000285498	0.00031124	0.000324675	0.000351337	0.000364385	0.000254276	0.000249369	0.00037165	0.00032741	0.000353267	0.000320649
LC-MS (-)		15.583	unknown		290.212		3.69025e-05	3.69772e-05	4.85926e-05	4.48512e-05	4.75673e-05	4.56477e-05	3.06738e-05	3.04298e-05	3.59535e-05	3.87802e-05	3.29354e-05	3.31986e-05
LC-MS (-)		15.5906	unknown		521.35		1.17184e-05	1.14517e-05	1.02451e-05	1.95426e-05	1.71097e-05	1.01041e-05	2.07393e-05	2.00803e-05	1.39765e-05	1.83889e-05	1.18792e-05	1.63911e-05
LC-MS (-)		15.6639	unknown		454.284		1.65745e-05	1.69509e-05	1.67503e-05	2.01985e-05	1.78744e-05	1.66147e-05	9.54749e-06	9.76459e-06	2.12738e-05	1.43049e-05	1.40137e-05	1.3069e-05
LC-MS (-)		15.7044	unknown		332.145		8.32363e-06	7.86648e-06	6.82996e-06	8.19207e-06	8.86287e-06	5.88486e-06	3.16373e-06	2.48492e-06	2.22908e-06	3.95606e-06	2.54277e-06	3.17296e-06
LC-MS (-)		15.7208	unknown		218.071		3.39096e-06	3.53058e-06	1.09615e-06	1.02904e-06	1.322e-06	3.34435e-06	2.26992e-06	2.15112e-06	1.41529e-06	2.20803e-06	3.86521e-06	3.80551e-06
LC-MS (-)		15.7254	unknown		149.011		9.54117e-06	9.00915e-06	5.07112e-06	5.52372e-06	5.4063e-06	9.606e-06	6.74145e-06	5.70267e-06	5.86781e-06	8.16275e-06	1.1457e-05	1.11233e-05
LC-MS (-)		15.7364	unknown		279.123		7.62136e-05	7.70667e-05	0.000126516	0.00013047	0.000143303	0.000141686	0.000120979	0.000121953	0.000141564	0.000109047	0.000119956	0.000154291
LC-MS (-)		15.7463	unknown		346.166		0.000970998	0.000956599	0.000836867	0.00097222	0.00100959	0.000821021	0.000417192	0.00040279	0.000450824	0.000510901	0.000434937	0.000458042
LC-MS (-)		15.7636	unknown		300.218		8.07526e-06	8.39389e-06	3.87165e-06	8.23492e-06	1.61296e-05	6.30871e-06	1.25734e-06	1.59612e-06	4.52178e-06	2.83768e-06	1.92669e-06	2.86703e-06
LC-MS (-)		15.7659	unknown		196.142		1.95118e-05	2.14889e-05	1.43155e-05	2.5032e-05	1.88601e-05	1.35334e-05	2.5319e-05	2.57432e-05	1.68161e-05	1.51051e-05	1.56637e-05	1.95303e-05
LC-MS (-)		15.7755	unknown		295.228		0.00722682	0.00711936	0.00535153	0.00829914	0.00690141	0.00501049	0.00877681	0.00836242	0.00674297	0.00569868	0.00572549	0.00655619
LC-MS (-)		15.7884	unknown		321.255		0.000132717	0.000138368	0.000121104	0.000157724	0.000138505	0.000105969	0.000112484	0.000106505	9.13434e-05	0.000123121	8.35753e-05	0.000114926
LC-MS (-)		15.8046	unknown		395.304		0.000109721	0.000104976	8.36828e-05	8.46026e-05	9.29735e-05	0.000136078	0.000106164	0.000103594	0.000113726	9.7455e-05	0.000114543	0.000111014
LC-MS (-)		15.8083	unknown		277.218		0.000928058	0.000916202	0.00070451	0.00121324	0.00100595	0.000660539	0.00110022	0.00103069	0.000813112	0.000806883	0.00072677	0.000878597
LC-MS (-)		15.8117	unknown		396.31		2.47063e-05	2.32939e-05	1.89314e-05	1.93328e-05	2.03684e-05	3.00726e-05	2.35267e-05	2.33803e-05	2.50931e-05	2.20342e-05	2.55536e-05	2.51998e-05
LC-MS (-)		15.8517	unknown		171.103		4.54103e-05	4.58906e-05	3.94903e-05	6.22485e-05	5.72978e-05	3.83405e-05	4.66103e-05	4.31317e-05	4.04249e-05	4.49275e-05	3.94443e-05	4.42374e-05
LC-MS (-)		15.8635	unknown		292.228		0.000114543	0.000118476	0.000109512	0.000121554	0.000119803	8.40138e-05	6.55677e-05	6.41762e-05	5.28515e-05	6.74808e-05	5.5595e-05	6.13707e-05
LC-MS (-)		15.9509	unknown		297.239		0.000218298	0.000214891	0.000166605	0.000243153	0.000216924	0.000174721	0.000226898	0.000220499	0.000220149	0.000186205	0.000185387	0.000202655
LC-MS (-)		15.9966	unknown		298.246		2.19766e-05	2.11736e-05	2.18239e-05	2.54931e-05	2.4818e-05	2.37639e-05	2.17805e-05	1.96271e-05	2.41908e-05	2.49213e-05	2.23606e-05	3.82184e-05
LC-MS (-)		16.0532	unknown		324.226		7.28056e-05	7.17398e-05	4.70975e-05	6.14784e-05	4.46828e-05	3.0149e-05	5.5322e-05	5.29859e-05	4.13456e-05	6.84835e-05	4.04434e-05	5.19839e-05
LC-MS (-)		16.056	unknown		323.223		0.000399268	0.000400033	0.000283748	0.000350613	0.000268861	0.000189964	0.000309447	0.000301193	0.000255257	0.000386622	0.00024543	0.000308149
LC-MS (-)		16.1171	unknown		385.178		4.3692e-05	4.47936e-05	3.46919e-05	4.07167e-05	3.84034e-05	3.18685e-05	2.463e-05	2.26518e-05	3.91401e-05	2.99939e-05	3.68656e-05	3.16058e-05
LC-MS (-)		16.144	unknown		267.143		1.45731e-05	1.5009e-05	1.67337e-05	1.45238e-05	1.6451e-05	1.85354e-05	8.28889e-06	8.10094e-06	1.2724e-05	1.06834e-05	1.21551e-05	1.26412e-05
LC-MS (-)		16.145	unknown		266.151		4.90692e-05	5.23605e-05	6.012e-05	4.676e-05	5.22885e-05	6.55093e-05	2.8091e-05	2.70777e-05	4.1023e-05	3.83417e-05	4.30192e-05	4.2254e-05
LC-MS (-)		16.1659	unknown		335.223		7.6037e-06	7.58008e-06	6.81711e-06	8.43127e-06	8.94632e-06	6.8512e-06	6.59272e-06	6.30941e-06	6.2048e-06	6.5518e-06	5.84957e-06	6.05745e-06
LC-MS (-)		16.1756	unknown		233.154		0.000171602	0.000172917	0.000104738	9.62397e-05	0.000113408	0.000196324	0.000109743	0.000103683	0.000100777	0.000163513	0.000203036	0.000159887
LC-MS (-)		16.1848	unknown		234.158		2.06557e-05	2.10842e-05	1.27453e-05	1.15054e-05	1.33378e-05	2.29049e-05	1.3195e-05	1.27291e-05	1.21882e-05	1.96087e-05	2.37889e-05	2.01793e-05
LC-MS (-)		16.1911	unknown		437.247		6.8936e-06	7.51013e-06	6.95674e-06	9.5355e-06	1.00857e-05	8.23312e-06	9.98817e-06	9.50512e-06	1.62471e-05	1.56357e-05	1.10364e-05	1.14346e-05
LC-MS (-)		16.2497	unknown		356.104		4.7567e-06	4.53104e-06	5.56829e-06	5.95411e-06	6.02447e-06	6.3478e-06	4.37156e-06	4.42714e-06	6.6066e-06	4.69653e-06	5.20662e-06	4.76259e-06
LC-MS (-)		16.3015	unknown		213.186		3.87566e-05	3.86951e-05	3.37983e-05	4.28661e-05	4.20919e-05	3.48938e-05	3.38869e-05	3.3658e-05	3.25636e-05	3.84906e-05	3.46015e-05	3.74728e-05
LC-MS (-)		16.3676	unknown		307.226		3.5542e-05	3.79307e-05	7.29695e-05	9.63598e-05	7.94758e-05	3.47681e-05	9.82729e-06	6.67022e-06	2.14654e-05	0.0001013	2.15896e-05	3.15715e-05
LC-MS (-)		16.3999	unknown		289.181		6.65176e-05	6.72339e-05	6.22266e-05	9.98944e-05	8.62949e-05	6.13508e-05	9.62228e-05	9.1112e-05	9.85945e-05	0.000106367	9.06443e-05	0.000104653
LC-MS (-)		16.4071	unknown		290.185		1.12847e-05	1.1772e-05	1.13701e-05	1.72392e-05	1.49413e-05	1.08127e-05	1.58263e-05	1.51661e-05	1.69384e-05	1.76666e-05	1.54808e-05	1.7486e-05
LC-MS (-)		16.4206	unknown		287.24		9.30348e-06	1.02573e-05	3.39934e-06	2.83004e-06	1.65955e-06	1.257e-05	4.36127e-06	4.05048e-06	4.6128e-06	5.26797e-06	1.07709e-05	9.18326e-06
LC-MS (-)		16.4332	unknown		286.236		7.084e-05	7.36609e-05	2.35531e-05	1.79793e-05	1.12669e-05	8.95693e-05	3.10704e-05	2.95728e-05	2.84929e-05	3.81689e-05	7.38281e-05	6.46585e-05
LC-MS (-)		16.458	unknown		184.131		5.85427e-06	5.95309e-06	5.29136e-06	3.9142e-06	3.46975e-06	3.23316e-06	4.31358e-06	4.74557e-06	2.67458e-06	2.00979e-06	2.19325e-06	3.63069e-06
LC-MS (-)		16.4736	unknown		299.198		2.79007e-05	2.93486e-05	2.97751e-05	2.7855e-05	2.82125e-05	4.30916e-05	2.87089e-05	3.48858e-05	3.8012e-05	2.88207e-05	4.6673e-05	3.25017e-05
LC-MS (-)		16.5012	unknown		313.238		0.000134853	0.000135887	0.000108699	0.00011766	0.000125945	9.42097e-05	9.46768e-05	8.9902e-05	8.81035e-05	0.000101501	7.68216e-05	7.25406e-05
LC-MS (-)		16.5094	unknown		314.241		2.34001e-05	2.26026e-05	1.86644e-05	2.00531e-05	2.13958e-05	1.61094e-05	1.592e-05	1.52613e-05	1.51975e-05	1.70946e-05	1.31587e-05	1.30048e-05
LC-MS (-)		16.5469	unknown		151.073		7.345e-06	7.11292e-06	9.59043e-06	8.57358e-06	8.81325e-06	1.0047e-05	6.20553e-06	6.00549e-06	1.00546e-05	1.1767e-05	1.45211e-05	1.59158e-05
LC-MS (-)		16.5823	unknown		413.198		0.000114763	0.000115766	0.000159693	0.000151191	0.000169292	0.00016248	0.000117915	0.000116514	0.000190521	0.000156211	0.000199011	0.000170898
LC-MS (-)		16.597	unknown		335.127		3.63807e-06	3.41437e-06	3.26847e-06	3.59857e-06	3.35687e-06	3.28785e-06	2.90837e-06	3.1067e-06	4.26889e-06	3.37016e-06	3.3206e-06	3.29129e-06
LC-MS (-)		16.6079	unknown		649.209		8.34211e-05	9.05332e-05	8.88771e-05	0.000103714	9.30736e-05	7.22479e-05	6.49874e-05	6.09833e-05	5.0028e-05	9.06152e-05	6.43394e-05	7.43574e-05
LC-MS (-)		16.6209	unknown		231.176		1.01754e-05	1.04635e-05	1.0487e-05	1.08881e-05	1.13537e-05	1.16681e-05	9.37694e-06	8.54936e-06	1.09304e-05	1.31358e-05	1.43718e-05	1.3237e-05
LC-MS (-)		16.6845	unknown		251.2		8.49065e-05	8.59889e-05	7.25184e-05	0.000103812	8.24311e-05	6.21856e-05	0.000101171	9.66468e-05	6.84263e-05	8.44805e-05	6.21559e-05	8.84993e-05
LC-MS (-)		16.6855	unknown		252.203		1.19531e-05	1.14627e-05	9.85262e-06	1.40178e-05	1.11483e-05	8.59618e-06	1.48059e-05	1.30658e-05	9.61849e-06	1.16941e-05	8.67487e-06	1.19767e-05
LC-MS (-)		16.7308	unknown		120.064		9.62787e-06	9.13992e-06	7.1064e-06	1.02791e-05	9.94682e-06	1.49627e-05	8.60061e-06	7.88995e-06	4.02703e-06	1.57313e-05	1.34053e-05	1.26847e-05
LC-MS (-)		16.7482	unknown		219.176		2.53213e-05	2.44523e-05	3.08336e-05	3.12493e-05	3.17799e-05	3.47557e-05	2.37926e-05	2.38352e-05	3.62947e-05	3.40984e-05	3.175e-05	3.07369e-05
LC-MS (-)		16.7572	unknown		288.252		7.23986e-06	7.51897e-06	5.42228e-06	9.22318e-06	7.54188e-06	1.01395e-05	8.61085e-06	6.69739e-06	2.56108e-06	1.39698e-05	9.65424e-06	1.09143e-05
LC-MS (-)		16.7665	unknown		248.173		3.8306e-06	3.87212e-06	4.82873e-06	3.93687e-06	4.36475e-06	5.699e-06	3.1497e-06	3.16557e-06	4.87607e-06	4.91235e-06	6.67949e-06	5.41826e-06
LC-MS (-)		16.7754	unknown		205.121		1.73552e-05	1.72792e-05	8.98492e-06	9.0066e-06	9.20222e-06	2.31798e-05	1.40214e-05	1.3238e-05	9.90558e-06	2.11551e-05	2.05e-05	1.86542e-05
LC-MS (-)		16.7891	unknown		236.174		7.65125e-06	7.50732e-06	2.48866e-06	2.32376e-06	2.84439e-06	1.03544e-05	6.73589e-06	5.75847e-06	3.29721e-06	9.33243e-06	8.65018e-06	7.85542e-06
LC-MS (-)		16.8013	unknown		133.066		1.7912e-05	1.76344e-05	2.55554e-05	2.26657e-05	2.588e-05	2.40708e-05	1.7047e-05	1.73865e-05	2.74898e-05	2.41691e-05	2.90517e-05	2.66804e-05
LC-MS (-)		16.8172	unknown		395.243		2.41644e-05	2.2967e-05	3.03336e-05	3.49195e-05	3.45976e-05	3.16715e-05	4.74144e-05	4.66844e-05	5.78741e-05	5.12298e-05	6.05943e-05	5.91777e-05
LC-MS (-)		16.8379	unknown		287.219		1.05179e-05	9.72915e-06	8.55686e-06	1.07852e-05	8.94055e-06	7.51276e-06	4.93902e-06	4.40124e-06	4.38342e-06	6.26756e-06	4.00442e-06	5.21904e-06
LC-MS (-)		16.8961	unknown		257.213		4.00389e-05	4.11516e-05	3.79831e-05	4.0217e-05	3.58612e-05	2.9015e-05	2.53866e-05	2.36409e-05	2.12654e-05	3.17813e-05	1.83693e-05	2.36829e-05
LC-MS (-)		16.9192	unknown		230.155		1.40595e-05	1.46304e-05	1.36676e-05	1.78029e-05	1.59144e-05	1.30421e-05	1.22145e-05	1.15026e-05	1.69596e-05	1.75e-05	1.77024e-05	1.94313e-05
LC-MS (-)		16.9319	unknown		311.168		0.000385842	0.000383055	0.000330875	0.000576878	0.00047253	0.000432926	0.00101604	0.000905229	0.000296749	0.00147687	0.000842663	0.00130949
LC-MS (-)		16.9361	unknown		353.2		0.000158781	0.000162562	0.00018456	0.000153151	0.000153495	0.000196681	8.26351e-05	7.8707e-05	9.52445e-05	0.000136022	0.000141177	0.000161065
LC-MS (-)		16.9477	unknown		225.725		1.11492e-05	1.0567e-05	1.15518e-05	1.32079e-05	1.2287e-05	7.89779e-06	1.02295e-05	9.74479e-06	8.1543e-06	1.14124e-05	8.80017e-06	1.10175e-05
LC-MS (-)		16.9621	unknown		171.12		9.39249e-05	9.37268e-05	5.60136e-05	0.000131726	4.76026e-05	0.000118442	7.39291e-05	7.04688e-05	5.14076e-05	7.62854e-05	0.000107911	5.51384e-05
LC-MS (-)		17.0846	unknown		398.23		1.23103e-05	1.22422e-05	1.23261e-05	9.66108e-06	9.23353e-06	1.4814e-05	5.983e-06	5.70426e-06	6.97328e-06	7.53494e-06	1.16243e-05	1.6776e-05
LC-MS (-)		17.092	unknown		397.231		0.000138955	0.00014095	8.87871e-05	6.57243e-05	6.03644e-05	8.79908e-05	6.98274e-05	3.55636e-05	5.31522e-05	5.09666e-05	5.51945e-05	8.2136e-05
LC-MS (-)		17.1171	unknown		455.334		2.34379e-05	2.43231e-05	1.93349e-05	2.10729e-05	2.1757e-05	1.73286e-05	1.8975e-05	1.67543e-05	1.41172e-05	1.97621e-05	1.26678e-05	1.69764e-05
LC-MS (-)		17.1461	unknown		352.228		3.44208e-05	3.42867e-05	4.58232e-05	4.48129e-05	5.49729e-05	6.72594e-05	4.51267e-05	5.12532e-05	7.01919e-05	6.01427e-05	6.38639e-05	5.10046e-05
LC-MS (-)		17.1575	unknown		294.211		0.00011441	0.000117648	0.000115597	0.00014815	0.000122417	0.000110545	0.000110397	0.000110338	0.000113446	0.000123343	0.000107503	0.000122869
LC-MS (-)	Fatty acids	17.1711	Linolenic acid	C18H30O2	278.225	4.9	0.0102169	0.00982945	0.00917825	0.0107788	0.00860651	0.00693518	0.0153659	0.0153659	0.0106409	0.014111	0.0104889	0.0147207
LC-MS (-)		17.1814	unknown		363.255		5.99484e-05	5.90669e-05	5.66071e-05	7.42438e-05	5.80983e-05	3.91937e-05	5.6988e-05	5.35371e-05	3.53467e-05	4.9346e-05	3.34134e-05	4.2917e-05
LC-MS (-)		17.1909	unknown		276.207		2.36906e-05	2.35657e-05	2.69691e-05	3.89289e-05	3.90596e-05	2.98546e-05	3.24158e-05	3.28645e-05	4.35586e-05	4.42677e-05	3.71992e-05	4.2975e-05
LC-MS (-)		17.1991	unknown		441.254		4.32545e-05	4.45395e-05	4.85858e-05	3.41817e-05	3.37075e-05	4.22789e-05	2.86901e-05	2.79924e-05	2.29987e-05	2.98924e-05	3.20789e-05	3.99997e-05
LC-MS (-)		17.2096	unknown		659.326		1.28717e-05	1.24835e-05	4.30928e-05	2.70784e-05	3.47625e-05	9.56862e-06	5.55373e-05	5.01665e-05	2.41629e-05	4.30147e-05	7.16617e-06	1.06094e-05
LC-MS (-)		17.2265	unknown		388.27		4.26127e-05	3.90088e-05	3.7615e-05	3.81598e-05	3.21884e-05	3.42386e-05	2.47604e-05	2.31947e-05	1.92254e-05	3.14603e-05	1.74721e-05	2.45369e-05
LC-MS (-)		17.2362	unknown		328.227		2.25948e-05	2.20846e-05	2.1925e-05	2.13102e-05	1.88823e-05	1.80795e-05	2.71137e-05	2.3993e-05	9.77353e-06	3.63302e-05	1.48566e-05	2.54298e-05
LC-MS (-)		17.2882	unknown		244.21		1.14842e-05	1.14047e-05	1.292e-05	1.35711e-05	1.3472e-05	1.05324e-05	1.15698e-05	1.11368e-05	1.30692e-05	1.39655e-05	1.34445e-05	1.41749e-05
LC-MS (-)		17.3062	unknown		421.227		5.59465e-06	6.26115e-06	6.19873e-06	6.23894e-06	7.06075e-06	1.09016e-05	3.56133e-06	3.80786e-06	6.88524e-06	5.73608e-06	6.40632e-06	7.06314e-06
LC-MS (-)		17.3291	unknown		481.353		9.62818e-06	9.27211e-06	8.97177e-06	1.12008e-05	9.12768e-06	8.45483e-06	1.08198e-05	1.08324e-05	7.90854e-06	1.25119e-05	7.43104e-06	8.95129e-06
LC-MS (-)		17.3394	unknown		254.222		7.35298e-05	7.41224e-05	6.70682e-05	8.29914e-05	7.9134e-05	5.68544e-05	8.61902e-05	8.40509e-05	6.79222e-05	8.67345e-05	7.01837e-05	0.000100783
LC-MS (-)	Fatty acids	17.3627	Arachidonic acid	C20H32O2	304.24	2.2	0.00108147	0.00105346	0.000897681	0.000925262	0.000772713	0.00067969	7.01e-05	7.01e-05	4.4e-05	8.01e-05	5.3e-05	7.15e-05
LC-MS (-)		17.3652	unknown		303.233		0.000557381	0.000553563	0.000481053	0.000495536	0.000416698	0.000369982	3.65666e-05	3.56456e-05	2.35256e-05	4.23843e-05	2.81043e-05	3.79055e-05
LC-MS (-)		17.4044	unknown		273.205		6.00407e-06	5.99055e-06	3.82774e-06	4.48972e-06	3.78534e-06	5.46929e-06	3.15711e-06	2.62001e-06	1.91055e-06	4.00789e-06	3.97173e-06	4.01502e-06
LC-MS (-)		17.4206	unknown		433.235		1.51144e-05	1.44531e-05	1.20553e-05	1.43165e-05	1.36648e-05	1.95313e-05	2.30515e-05	2.1831e-05	2.06716e-05	2.26937e-05	2.14777e-05	2.36112e-05
LC-MS (-)		17.4256	unknown		322.659		2.37177e-06	2.36392e-06	1.70672e-06	4.05513e-06	3.15527e-06	2.30463e-06	1.04116e-05	9.01399e-06	1.37736e-06	1.77172e-05	6.11712e-06	1.09498e-05
LC-MS (-)		17.4689	unknown		307.227		0.00016175	0.000156743	0.000270041	0.000165452	0.000176088	0.000319404	0.000204179	0.000205076	0.000189107	0.000118765	0.000129961	8.53821e-05
LC-MS (-)		17.4828	unknown		223.207		1.35344e-05	1.27574e-05	1.10286e-05	1.34934e-05	1.10454e-05	8.38723e-06	9.94023e-06	8.35046e-06	5.88535e-06	8.06948e-06	5.73758e-06	9.26369e-06
LC-MS (-)		17.4925	unknown		305.247		7.03738e-05	7.13264e-05	5.86189e-05	6.18508e-05	5.12139e-05	4.0102e-05	1.2902e-05	1.12713e-05	9.28849e-06	1.5668e-05	1.10327e-05	1.23711e-05
LC-MS (-)		17.4973	unknown		242.22		0.00139337	0.00137265	0.00126971	0.00147424	0.00119274	0.000960091	0.00106638	0.00103245	0.000777137	0.000940004	0.00077606	0.00102106
LC-MS (-)		17.5064	unknown		447.277		1.96533e-05	1.92517e-05	1.68605e-05	1.86112e-05	1.49777e-05	1.14626e-05	1.10993e-05	9.74154e-06	5.75188e-06	1.12711e-05	6.88131e-06	1.04327e-05
LC-MS (-)		17.5374	unknown		396.255		2.11104e-05	2.01087e-05	2.60797e-05	2.57319e-05	2.46154e-05	2.88438e-05	1.20704e-05	8.16643e-06	2.41038e-05	1.06443e-05	1.12452e-05	1.02511e-05
LC-MS (-)		17.5838	unknown		529.304		1.83735e-05	1.68334e-05	2.1712e-05	1.93024e-05	1.67011e-05	2.54814e-05	1.33822e-05	1.23712e-05	1.28446e-05	1.63104e-05	1.38392e-05	1.4743e-05
LC-MS (-)		17.6074	unknown		190.122		2.64185e-06	2.67432e-06	4.18536e-06	3.07634e-06	3.00457e-06	4.40917e-06	1.98404e-06	2.37386e-06	6.6664e-06	4.89224e-06	4.99167e-06	3.63518e-06
LC-MS (-)		17.6272	unknown		207.159		3.35575e-05	4.40395e-05	5.70106e-05	5.28034e-05	4.99059e-05	5.78056e-05	4.63325e-05	4.78086e-05	5.67504e-05	6.50486e-05	7.20879e-05	7.04807e-05
LC-MS (-)		17.6401	unknown		281.24		0.00105305	0.00103385	0.000966448	0.00114927	0.000898318	0.000889203	0.00122752	0.00116083	0.000961973	0.00107012	0.000975794	0.0012129
LC-MS (-)		17.6488	unknown		273.538		1.09034e-05	9.89595e-06	6.57657e-06	8.63995e-06	9.2374e-06	7.00078e-06	4.65642e-06	8.81863e-06	9.09366e-06	1.07319e-05	7.38117e-06	6.68688e-06
LC-MS (-)		17.6554	unknown		581.456		3.02932e-05	2.63497e-05	2.87494e-05	2.64631e-05	2.0893e-05	1.95244e-05	4.64401e-05	4.14839e-05	1.67686e-05	3.41913e-05	2.65459e-05	4.02853e-05
LC-MS (-)		17.6694	unknown		299.201		3.78575e-05	3.74192e-05	3.70931e-05	4.38721e-05	3.28015e-05	3.10282e-05	4.02918e-05	3.5962e-05	3.66648e-05	3.77989e-05	3.90281e-05	4.30572e-05
LC-MS (-)		17.6774	unknown		186.974		0.000104563	9.61801e-05	0.00011544	0.00011613	0.000117146	0.000116332	9.1742e-05	9.62653e-05	0.000120325	0.000124169	0.000105583	0.00012163
LC-MS (-)		17.6854	unknown		277.218		0.000707154	0.000699888	0.000756356	0.00101263	0.00105512	0.000853279	0.000624565	0.000711014	0.00128971	0.00101946	0.00107405	0.00102522
LC-MS (-)		17.7072	unknown		338.209		2.69077e-05	2.6457e-05	2.79634e-05	2.45564e-05	2.24645e-05	3.48812e-05	1.26165e-05	1.28489e-05	1.76139e-05	1.88172e-05	2.11026e-05	2.12e-05
LC-MS (-)		17.7153	unknown		409.237		0.000102146	0.000102454	7.93162e-05	9.82583e-05	8.02199e-05	8.45601e-05	0.000171872	0.00016181	0.000101765	0.000118804	9.55024e-05	0.000154552
LC-MS (-)		17.7303	unknown		298.247		1.50341e-05	1.62812e-05	1.42716e-05	1.59326e-05	1.57665e-05	1.31213e-05	8.39215e-06	7.48563e-06	8.45208e-06	8.8205e-06	6.8085e-06	8.44436e-06
LC-MS (-)		17.7464	unknown		555.284		1.85708e-05	1.85481e-05	1.26585e-05	1.54131e-05	1.25616e-05	1.32264e-05	1.11685e-05	1.04851e-05	8.60868e-06	1.19547e-05	9.64803e-06	1.17861e-05
LC-MS (-)		17.787	unknown		611.344		1.90522e-05	1.67305e-05	1.6472e-05	2.08968e-05	1.9663e-05	1.87734e-05	7.87746e-06	8.64713e-06	1.06919e-05	9.37238e-06	9.25186e-06	1.00644e-05
LC-MS (-)		17.7996	unknown		165.04		1.09788e-05	7.12124e-06	7.18542e-06	7.81288e-06	7.12346e-06	1.05581e-05	5.70268e-06	5.73144e-06	8.44895e-06	7.75696e-06	8.48174e-06	7.65312e-06
LC-MS (-)		17.8162	unknown		292.199		3.0221e-05	2.77667e-05	4.52062e-05	3.92024e-05	4.44222e-05	3.91944e-05	3.18001e-05	3.18241e-05	4.66241e-05	4.34121e-05	6.0104e-05	5.17989e-05
LC-MS (-)		17.8296	unknown		267.233		0.000132669	0.000126611	0.000110643	0.000133693	0.000123513	9.3798e-05	9.24369e-05	9.388e-05	7.64837e-05	9.1237e-05	8.40438e-05	0.000113646
LC-MS (-)		17.8438	unknown		438.285		8.57509e-05	8.41072e-05	7.71884e-05	6.12659e-05	6.09573e-05	7.02159e-05	1.86226e-05	1.98334e-05	1.85383e-05	3.14936e-05	1.99337e-05	2.38968e-05
LC-MS (-)		17.8456	unknown		201.989		1.04185e-05	1.07959e-05	1.3923e-05	1.88749e-05	1.90229e-05	1.4609e-05	1.11529e-05	1.24881e-05	1.71912e-05	1.26016e-05	1.39087e-05	1.51797e-05
LC-MS (-)		17.856	unknown		393.208		3.97117e-06	4.02891e-06	2.88305e-06	8.76628e-06	7.79862e-06	4.85235e-06	1.35443e-05	1.27436e-05	3.14468e-06	3.62388e-05	1.13499e-05	2.00548e-05
LC-MS (-)		17.8771	unknown		286.246		3.32532e-05	3.28856e-05	2.90959e-05	3.74993e-05	3.09854e-05	2.49473e-05	1.09517e-05	1.03281e-05	8.24966e-06	1.81386e-05	7.89098e-06	1.16948e-05
LC-MS (-)		17.8895	unknown		289.049		3.385e-06	2.84528e-06	3.86112e-06	4.34968e-06	3.78531e-06	5.72107e-06	2.31761e-06	2.38114e-06	3.11446e-06	5.16437e-06	3.1934e-06	4.33877e-06
LC-MS (-)		17.9012	unknown		228.227		3.18089e-05	3.0401e-05	2.35235e-05	3.19576e-05	4.0506e-05	3.40337e-05	1.9333e-05	1.39558e-05	2.20237e-05	2.84239e-05	3.02645e-05	2.5902e-05
LC-MS (-)		17.906	unknown		381.231		6.58471e-05	6.91167e-05	6.75371e-05	5.97419e-05	5.70155e-05	9.0731e-05	3.33448e-05	3.42672e-05	4.69263e-05	5.30549e-05	5.41921e-05	5.67234e-05
LC-MS (-)		17.9281	unknown		483.283		3.80658e-05	4.19379e-05	3.12175e-05	3.61194e-05	2.94632e-05	3.03478e-05	4.64825e-05	4.96601e-05	2.87018e-05	4.61374e-05	2.77203e-05	4.72177e-05
LC-MS (-)		17.9437	unknown		309.24		9.39833e-05	0.000100232	9.08064e-05	9.75281e-05	8.69786e-05	8.01882e-05	8.56868e-05	8.85715e-05	8.33766e-05	8.31373e-05	7.37063e-05	8.75124e-05
LC-MS (-)		17.9452	unknown		238.224		8.80833e-06	9.00799e-06	5.4892e-06	1.57051e-05	6.37958e-06	7.76065e-06	1.15463e-05	1.26693e-05	4.82768e-06	4.98065e-06	4.5664e-06	6.13621e-06
LC-MS (-)		17.9518	unknown		258.022		4.61643e-05	4.48737e-05	4.13825e-05	4.5418e-05	3.92652e-05	3.62376e-05	4.19858e-05	4.1108e-05	3.93867e-05	3.66558e-05	3.57352e-05	4.0135e-05
LC-MS (-)		17.9699	unknown		435.249		1.77579e-05	1.62125e-05	1.40684e-05	1.35439e-05	1.38799e-05	1.33263e-05	3.12289e-05	3.11783e-05	4.17863e-05	3.24175e-05	2.99682e-05	3.23719e-05
LC-MS (-)		17.9875	unknown		368.258		2.86737e-05	2.7147e-05	2.61556e-05	2.46372e-05	2.06674e-05	2.02349e-05	7.12997e-06	7.12555e-06	4.6038e-06	7.57752e-06	6.18641e-06	6.0942e-06
LC-MS (-)		17.999	unknown		458.241		2.58777e-05	2.34259e-05	4.07611e-05	3.31957e-05	2.88184e-05	2.94683e-05	6.44359e-06	8.89696e-06	4.42952e-05	1.68857e-05	1.57062e-05	2.31844e-05
LC-MS (-)		18.0198	unknown		607.461		5.33578e-05	4.76068e-05	4.5749e-05	8.81764e-05	6.32088e-05	4.45341e-05	7.62821e-05	6.85885e-05	6.25582e-05	7.9197e-05	5.49867e-05	6.64741e-05
LC-MS (-)		18.0414	unknown		425.271		4.06509e-05	4.31485e-05	3.41556e-05	2.93515e-05	2.59975e-05	3.48511e-05	1.41566e-05	2.60024e-05	2.00475e-05	2.20726e-05	2.28235e-05	3.06134e-05
LC-MS (-)		18.0583	unknown		470.367		1.45893e-05	1.36214e-05	1.46046e-05	1.48211e-05	1.18039e-05	1.14152e-05	6.90687e-06	7.16735e-06	5.51254e-06	8.589e-06	5.02484e-06	7.77611e-06
LC-MS (-)		18.0774	unknown		284.19		1.12858e-05	1.0743e-05	9.37628e-06	1.12479e-05	1.28051e-05	1.42645e-05	9.64429e-06	1.00961e-05	9.20003e-06	8.57628e-06	9.40987e-06	6.41637e-06
LC-MS (-)		18.0921	unknown		305.243		4.42188e-05	4.38937e-05	3.54708e-05	4.42772e-05	3.47392e-05	4.22785e-05	3.38174e-05	3.38177e-05	2.682e-05	2.84657e-05	2.66836e-05	3.38744e-05
LC-MS (-)		18.0987	unknown		374.291		4.60084e-05	4.57658e-05	3.6322e-05	3.6063e-05	3.17686e-05	3.53812e-05	2.00061e-05	2.0624e-05	1.68712e-05	2.62668e-05	1.52816e-05	2.20909e-05
LC-MS (-)		18.1128	unknown		212.192		1.10851e-05	1.10714e-05	9.2445e-06	1.14365e-05	1.24746e-05	1.08013e-05	7.27959e-06	7.40823e-06	1.10625e-05	7.71112e-06	1.11432e-05	8.28192e-06
LC-MS (-)		18.1199	unknown		415.202		0.000199754	0.000193566	0.000242329	0.000178115	0.000196619	0.000239118	8.45935e-05	8.5311e-05	0.000223082	0.0001455	9.94588e-05	0.000121227
LC-MS (-)		18.1281	unknown		449.308		2.23927e-05	2.0941e-05	2.27141e-05	3.28904e-05	3.17799e-05	2.17522e-05	2.30268e-05	2.21898e-05	2.17299e-05	3.05981e-05	2.67599e-05	3.17804e-05
LC-MS (-)		18.1526	unknown		283.199		8.11365e-05	7.70093e-05	8.42471e-05	9.78742e-05	9.63764e-05	9.71381e-05	0.000106233	0.000103903	8.50543e-05	8.94343e-05	8.45368e-05	7.90802e-05
LC-MS (-)		18.1559	unknown		337.217		6.60037e-05	6.5129e-05	8.09902e-05	5.27159e-05	6.25913e-05	7.63389e-05	1.93731e-05	1.90407e-05	6.65923e-05	3.8409e-05	2.18954e-05	2.93243e-05
LC-MS (-)		18.1688	unknown		220.179		1.19875e-05	1.32705e-05	1.91069e-05	1.28457e-05	1.95051e-05	3.02245e-05	1.64731e-05	1.57841e-05	2.17243e-05	2.33621e-05	2.84568e-05	2.26987e-05
LC-MS (-)		18.179	unknown		293.252		3.50852e-05	3.65253e-05	3.05045e-05	3.45788e-05	2.86561e-05	2.68004e-05	3.25799e-05	3.13711e-05	2.34884e-05	2.41331e-05	2.22844e-05	3.11513e-05
LC-MS (-)		18.1997	unknown		463.298		1.23409e-05	1.10253e-05	9.78918e-06	1.26799e-05	9.72308e-06	1.10617e-05	4.52155e-06	5.37586e-06	4.44715e-06	6.30077e-06	4.04537e-06	5.24265e-06
LC-MS (-)		18.2118	unknown		218.073		1.63771e-05	1.51676e-05	7.00387e-06	7.40286e-06	7.48161e-06	1.59355e-05	8.48487e-06	7.33774e-06	1.0102e-05	1.28667e-05	1.87745e-05	1.94395e-05
LC-MS (-)		18.2153	unknown		301.166		0.00380268	0.00374218	0.00185291	0.00201568	0.0020462	0.00439155	0.00221087	0.00199964	0.00248518	0.00283493	0.00438122	0.00467686
LC-MS (-)		18.226	unknown		173.1		2.56845e-05	2.29675e-05	1.2081e-05	1.11116e-05	1.32232e-05	2.82184e-05	1.17705e-05	1.24272e-05	1.48965e-05	1.726e-05	2.76507e-05	2.89279e-05
LC-MS (-)		18.2803	unknown		149.065		2.39085e-05	2.27788e-05	2.35057e-05	2.39145e-05	2.39193e-05	2.14297e-05	1.42511e-05	1.35583e-05	1.58751e-05	1.56345e-05	1.49036e-05	1.80817e-05
LC-MS (-)		18.2869	unknown		422.29		0.00012246	0.000120924	0.00011024	9.09261e-05	8.06095e-05	9.11812e-05	2.72027e-05	2.67587e-05	2.50687e-05	4.32482e-05	2.5044e-05	3.3938e-05
LC-MS (-)		18.3154	unknown		640.365		1.3408e-05	1.3159e-05	1.15515e-05	1.21512e-05	1.14337e-05	1.32893e-05	4.22708e-06	3.88514e-06	3.93047e-06	5.44525e-06	4.62536e-06	5.54475e-06
LC-MS (-)		18.3266	unknown		253.244		0.000224955	0.000224257	0.000200465	0.000219838	0.000172493	0.000161823	0.000103745	9.92756e-05	8.05791e-05	0.00012127	7.70767e-05	0.000107733
LC-MS (-)		18.3381	unknown		513.308		1.46656e-05	1.44935e-05	1.44833e-05	1.22928e-05	1.23712e-05	1.57806e-05	1.23202e-05	1.14566e-05	1.33874e-05	1.53256e-05	1.40619e-05	1.53114e-05
LC-MS (-)		18.3611	unknown		204.084		4.09011e-06	3.76473e-06	2.50875e-06	2.30958e-06	2.33302e-06	3.43405e-06	8.32715e-07	1.21931e-06	6.98882e-07	9.55792e-07	6.95107e-07	9.87564e-07
LC-MS (-)		18.3702	unknown		392.314		2.27416e-05	2.38024e-05	2.47894e-05	3.01674e-05	2.27881e-05	1.9924e-05	2.79266e-05	2.59602e-05	1.97515e-05	3.01673e-05	1.92572e-05	2.67765e-05
LC-MS (-)		18.3791	unknown		491.377		2.96991e-05	2.96175e-05	3.11543e-05	3.98909e-05	3.16268e-05	2.35748e-05	1.80855e-05	1.50574e-05	1.36724e-05	1.71132e-05	1.13349e-05	1.46535e-05
[truncated: 237 more rows]
