# Supplementary material for: Metabolic Profiling of Dendrobium officinale in Response to Precursors and Methyl Jasmonate
Source: Int J Mol Sci. 2018 Mar 3;19(3):728. doi: 10.3390/ijms19030728 (PMC5877589; doi:10.3390/ijms19030728)
Supplement: Supplementary file 1 [file ijms-19-00728-s001.zip › ijms-271021 supplementary r2/Table S7.xls]

## Sheet: Sheet1
Table S7. Unidentified differential metabolites (VIP>1.5 and p<0.05) for the separation of Trp+S+MeJA-treated and control groups.
No.	Retention time (min)	m/z	VIP	Variance trend	p-value	Platform
1	15.4	302.304	6.32	0.48↓	2.45e-05	LC-MS (+)
2	10.12	242	4.89	2.07↑	3.82e-11	GC-MS
3	19.33	279.233	4.61	1.33↑	0.007402	LC-MS (-)
4	19.44	311.293	4.53	1.49↑	0.009857	LC-MS (-)
5	15.75	346.166	3.89	0.48↓	9.54e-08	LC-MS (-)
6	13.55	151	3.85	9.29↑	1.62e-14	GC-MS
7	17.37	303.233	3.76	0.07↓	4.62e-08	LC-MS (-)
8	16.93	311.168	3.52	2.26↑	0.010028	LC-MS (-)
9	5.68	686.275	3.21	0.58↓	0.007257	LC-MS (+)
10	7.35	626.257	3.13	0.80↓	0.003889	LC-MS (+)
11	17.5	242.22	3.11	0.73↓	0.004004	LC-MS (-)
12	11.79	77	3.09	11.36↑	1.28e-14	GC-MS
13	14.51	102	2.88	2.01↑	5.7e-11	GC-MS
14	19.01	322.276	2.82	0.57↓	2.45e-06	LC-MS (-)
15	19.13	328.287	2.68	0.52↓	7.33e-06	LC-MS (-)
16	18.5	307.264	2.65	0.74↓	0.005498	LC-MS (-)
17	27.39	671.635	2.59	0.65↓	0.014465	LC-MS (+)
18	12.67	256.262	2.56	1.19↑	0.007063	LC-MS (+)
19	7.46	656.265	2.45	0.84↓	0.014716	LC-MS (+)
20	30.88	169	2.44	5.23↑	6.1e-14	GC-MS
21	14.13	450.342	2.39	0.21↓	3e-05	LC-MS (+)
22	8.82	610.26	2.38	0.59↓	9.35e-06	LC-MS (+)
23	21.98	299	2.36	0.34↓	5.23e-11	GC-MS
24	14.65	288.289	2.35	0.41↓	2.34e-05	LC-MS (+)
25	18.99	294.28	2.25	0.19↓	9.86e-05	LC-MS (-)
26	13.76	304.284	2.23	0.68↓	0.012831	LC-MS (+)
27	5.19	348.178	2.19	0.66↓	0.003505	LC-MS (+)
28	8.93	702.371	2.18	7.55↑	9.92e-14	LC-MS (+)
29	21.09	605.407	2.15	0.65↓	0.000402	LC-MS (-)
30	12.43	323.268	2.1	0.69↓	0.005342	LC-MS (+)
31	8.39	348.178	2.03	0.48↓	1.67e-05	LC-MS (+)
32	23.36	193	2.01	0.41↓	1.71e-10	GC-MS
33	11.4	316.086	1.99	0.16↓	2.25e-08	LC-MS (-)
34	14.21	355.177	1.9	196.58↑	7.24e-11	LC-MS (-)
35	12.41	115	1.89	13.96↑	1.12e-14	GC-MS
36	21.83	396.392	1.88	1.51↑	0.017443	LC-MS (-)
37	24.45	577.48	1.86	0.76↓	0.022028	LC-MS (+)
38	25.92	295.225	1.86	1.45↑	0.024963	LC-MS (+)
39	14.67	316.292	1.84	0.57↓	0.011522	LC-MS (+)
40	14.41	297.242	1.84	0.75↓	0.042546	LC-MS (+)
41	23.53	503.375	1.83	0.62↓	0.042889	LC-MS (+)
42	25.62	660.522	1.83	1.87↑	6.26e-07	LC-MS (+)
43	19.03	327.289	1.83	0.64↓	0.000297	LC-MS (-)
44	18.33	253.244	1.76	0.49↓	1.55e-05	LC-MS (-)
45	13.03	433.15	1.75	0.20↓	6.55e-06	LC-MS (-)
46	18.57	70	1.74	0.83↓	4.21e-05	GC-MS
47	24.88	548.502	1.74	0.58↓	0.000317	LC-MS (+)
48	0.79	274.091	1.74	0.16↓	0.000351	LC-MS (+)
49	15.98	258.242	1.72	0.76↓	0.038952	LC-MS (+)
50	14.45	311.222	1.71	0.78↓	9.54e-08	LC-MS (-)
51	18.69	313.273	1.69	0.41↓	7.81e-07	LC-MS (-)
52	24.22	744.571	1.69	0.44↓	2.4e-06	LC-MS (+)
53	23.21	382.368	1.65	0.51↓	0.008524	LC-MS (-)
54	19.57	385.327	1.65	0.65↓	0.047011	LC-MS (-)
55	24.49	578.493	1.63	0.68↓	0.01087	LC-MS (+)
56	12.57	272.316	1.62	1.32↑	0.002336	LC-MS (+)
57	26.5	686.624	1.6	0.47↓	0.004036	LC-MS (+)
58	25.71	657.508	1.6	1.66↑	0.000822	LC-MS (+)
59	13.99	291.196	1.59	1.46↑	0.000957	LC-MS (-)
60	4.96	340.259	1.58	12.03↑	0.048014	LC-MS (+)
61	16.02	313.273	1.57	0.64↓	0.000198	LC-MS (+)
62	31.41	203	1.57	4.78↑	9.04e-14	GC-MS
63	22.87	515.374	1.57	0.54↓	9.18e-07	LC-MS (-)
64	19.31	502.246	1.56	0.21↓	0.000916	LC-MS (-)
65	21.54	435.29	1.55	0.13↓	1.28e-08	LC-MS (-)
66	0.67	337.171	1.54	0.15↓	0.000446	LC-MS (+)
67	11.14	121.9	1.53	9.58↑	2.13e-14	GC-MS
68	25.13	802.574	1.53	0.72↓	5.79e-07	LC-MS (+)
69	9.7	406.241	1.52	597.40↑	6.01e-11	LC-MS (+)
70	15.22	316.304	1.52	0.65↓	0.007547	LC-MS (+)
71	23.44	305	1.5	0.58↓	7.15e-09	GC-MS
72	26.24	220	1.5	2.43↑	6.35e-12	GC-MS
↑ or ↓ : higher or lower level in the compared group than that in Trp+S+MeJA-treated group, respectively.
