# Supplementary material for: Metabolic Profiling of Dendrobium officinale in Response to Precursors and Methyl Jasmonate
Source: Int J Mol Sci. 2018 Mar 3;19(3):728. doi: 10.3390/ijms19030728 (PMC5877589; doi:10.3390/ijms19030728)
Supplement: Supplementary file 1 [file ijms-19-00728-s001.zip › ijms-271021 supplementary r2/Table S8.xls]

## Sheet: Sheet1
Table S8. Differential metabolites used in pathway analysis and outcome to be used for pathway mapping.
Query	Match	HMDB	Pubchem	KEGG	Comment
Tryptophan	Tryptophan	HMDB00929	6305	C00078	1
Glycine	Glycine	HMDB00123	750	C00037	1
Aspartic acid	Aspartic acid	HMDB00191	5960	C00049	1
Glutamic acid	Glutamic acid	HMDB00148	33032	C00025	1
Fructose	Fructose	HMDB00660	439709	C02336	1
Trehalose	Trehalose	HMDB00975	7427	C01083	1
Glucose	Glucose	HMDB00122	5793	C00031	1
Mannose	Mannose	HMDB00169	18950	C00159	1
Galactose	Galactose	HMDB00143	439357	C00124	1
Arabinose	NA	NA	NA	NA	0
Stearic acid	Stearic acid	HMDB00827	5281	C01530	1
Arachidonic acid	Arachidonic acid	HMDB01043	444899	C00219	1
Eicosanoic acid	Eicosanoic acid	HMDB02212	10467	C06425	1
Linolenic acid	Linolenic acid	HMDB01388	5280934	C06427	1
Pentadecanoic acid	Pentadecanoic acid	HMDB00826	13849	C16537	1
Glycerol	Glycerol	HMDB00131	753	C00116	1
Myo-inositol	Myo-inositol	HMDB00211		C00137	1
Malic acid	Malic acid	HMDB00156	222656	C00149	1
Shikimic acid	Shikimic acid	HMDB03070	8742	C00493	1
Carapanaubine	NA	NA	NA	NA	0
Pelletierine	NA	NA	NA	NA	0
Senkirkine	NA	NA	NA	NA	0
Xanthoplanine	Xanthoplanine	HMDB33356	5315336		1
Carvone	Carvone	HMDB35824	7439		1
Rishitin	Rishitin	HMDB35593	534260	C09715	1
Miltirone	Miltirone	HMDB35080	160142	C13715	1
Indole-3-ethanol	Indole-3-ethanol	HMDB03447	10685	C00955	1
Piperidine	Piperidine	HMDB34301	8082	C01746	1
Camelliagenin C	NA	NA	NA	NA	0
1 indicates exact match and 0 indicates no match.

## Sheet: Sheet2
		r
