# Supplementary material for: Metabolic Profiling of Dendrobium officinale in Response to Precursors and Methyl Jasmonate
Source: Int J Mol Sci. 2018 Mar 3;19(3):728. doi: 10.3390/ijms19030728 (PMC5877589; doi:10.3390/ijms19030728)
Supplement: Supplementary file 1 [file ijms-19-00728-s001.zip › ijms-271021 supplementary r2/Table S9.xls]

## Sheet: Sheet1
Table S9. Metabolite-metabolite correlations analysis results.
Compound A	Com pound B	r-value	p-value
Asparagine	Aspartic acid	0.942	1.44682e-05
Asparagine	Glutamic acid	0.642	0.0309298
Asparagine	Glutamine	0.987	3.00005e-08
Asparagine	Glycine	-0.862	0.000599068
Asparagine	Isoleucine	0.998	1.50366e-11
Asparagine	Lysine	0.0882092	0.791485
Asparagine	Ornithine	0.989	1.14753e-08
Asparagine	Phenylalanine	0.977	2.68956e-07
Asparagine	Proline	0.992	4.21221e-09
Asparagine	Serine	0.954	5.48639e-06
Asparagine	Threonine	-0.817	0.00202007
Asparagine	Tryptophan	-0.867	0.000504707
Asparagine	Valine	0.995	5.13102e-10
Asparagine	α-ketoglutaric acid	0.977	2.69459e-07
Asparagine	Benzoic acid	0.954	5.48003e-06
Asparagine	Caffeic acid	0.882	0.000289683
Asparagine	Citric acid	0.99	7.65652e-09
Asparagine	Fumaric acid	0.934	2.35841e-05
Asparagine	Glyceric acid	0.962	2.36106e-06
Asparagine	Malic acid	0.748	0.00769026
Asparagine	Maleic acid	0.999	2.22743e-14
Asparagine	Pipecolinic acid	-0.84	0.00112756
Asparagine	Pyruvic acid	-0.837	0.00122551
Asparagine	Shikimic acid	0.98	1.42493e-07
Asparagine	Sinapic acid	0.107172	0.749742
Asparagine	Succinic acid	0.99	8.84768e-09
Asparagine	Tartaric acid	-0.836	0.00123406
Asparagine	Threonic acid	0.941	1.46471e-05
Asparagine	Vanillic acid	0.997	3.71008e-11
Asparagine	Arabinose	-0.847	0.000926794
Asparagine	Cellobiose	0.998	1.09875e-11
Asparagine	Fructose	0.915	7.07153e-05
Asparagine	Galactose	0.927	3.67493e-05
Asparagine	Glucose	0.931	2.83946e-05
Asparagine	Maltose	0.99	7.66484e-09
Asparagine	Mannose	0.964	1.70751e-06
Asparagine	Trehalose	0.643	0.0304117
Asparagine	Turanose	-0.199889	0.551551
Asparagine	Sorbose	-0.229503	0.491365
Asparagine	Sucrose	0.948	8.65118e-06
Asparagine	Arachidonic acid	0.812	0.00227131
Asparagine	Eicosanoic acid	-0.708	0.0140319
Asparagine	Hexadecanoic acid	-0.546466	0.0779477
Asparagine	Linolenic acid	-0.719	0.0120955
Asparagine	Octanoic acid	-0.845	0.000977872
Asparagine	Pentadecanoic acid	0.688	0.0180318
Asparagine	Stearic acid	-0.662	0.0246882
Asparagine	Geranylgeraniol	0.887	0.000236635
Asparagine	Glycerol	0.95	7.30362e-06
Asparagine	Myo-inositol	0.977	2.66638e-07
Asparagine	Carvone	-0.873	0.00040366
Asparagine	Miltirone	0.743	0.0083137
Asparagine	Ophiobolin F	0.889	0.000226024
Asparagine	Paeonilactone A	0.887	0.000237658
Asparagine	Rishitin	-0.876	0.000366347
Asparagine	Liquiritigenin	-0.853	0.000788458
Asparagine	Phloretin	-0.846	0.000946178
Asparagine	Camelliagenin C	0.464912	0.145414
Asparagine	Indole-3-ethanol	-0.847	0.000924242
Asparagine	Piperidine	-0.863	0.000578105
Asparagine	3-Methyloxindole	-0.831	0.00143462
Asparagine	Sempervirine	0.889	0.000222151
Asparagine	Glycoperine	-0.39313	0.226511
Asparagine	Carapanaubine	-0.84	0.00112116
Asparagine	Tigloidine	0.869	0.000464497
Asparagine	Actinidine	-0.273761	0.410704
Asparagine	Jesaconitine	0.739	0.0088715
Asparagine	Platyphylline	0.889	0.000223779
Asparagine	Senkirkine	0.66	0.0253424
Asparagine	Obaberine	-0.766	0.00570597
Asparagine	Kalbreclasine	-0.862	0.000586201
Asparagine	Allocryptopine	0.874	0.000386141
Asparagine	Xanthoplanine	-0.885	0.000258702
Asparagine	Luciduline	0.862	0.000586514
Asparagine	Anapheline	0.876	0.000360873
Asparagine	Carpaine	-0.868	0.000490381
Asparagine	Pelletierine	0.811	0.00227983
Aspartic acid	Glutamic acid	0.64	0.0314915
Aspartic acid	Glutamine	0.984	7.05151e-08
Aspartic acid	Glycine	-0.982	9.87281e-08
Aspartic acid	Isoleucine	0.919	5.90725e-05
Aspartic acid	Lysine	-0.251832	0.448893
Aspartic acid	Ornithine	0.98	1.49686e-07
Aspartic acid	Phenylalanine	0.986	4.04975e-08
Aspartic acid	Proline	0.895	0.000172221
Aspartic acid	Serine	0.798	0.00310098
Aspartic acid	Threonine	-0.963	1.97419e-06
Aspartic acid	Tryptophan	-0.984	6.25431e-08
Aspartic acid	Valine	0.97	7.72498e-07
Aspartic acid	α-ketoglutaric acid	0.986	4.0378e-08
Aspartic acid	Benzoic acid	0.798	0.00309928
Aspartic acid	Caffeic acid	0.964	1.79221e-06
Aspartic acid	Citric acid	0.979	1.93245e-07
Aspartic acid	Fumaric acid	1	1.00983e-14
Aspartic acid	Glyceric acid	0.998	1.02227e-11
Aspartic acid	Malic acid	0.773	0.00505422
Aspartic acid	Maleic acid	0.951	6.68973e-06
Aspartic acid	Pipecolinic acid	-0.974	4.92452e-07
Aspartic acid	Pyruvic acid	-0.972	6.03855e-07
Aspartic acid	Shikimic acid	0.989	1.17885e-08
Aspartic acid	Sinapic acid	-0.233638	0.483387
Aspartic acid	Succinic acid	0.98	1.69915e-07
Aspartic acid	Tartaric acid	-0.972	6.15372e-07
Aspartic acid	Threonic acid	1	1.00655e-14
Aspartic acid	Vanillic acid	0.914	7.35002e-05
Aspartic acid	Arabinose	-0.976	3.02237e-07
Aspartic acid	Cellobiose	0.92	5.53162e-05
Aspartic acid	Fructose	0.997	2.12843e-11
Aspartic acid	Galactose	0.999	1.24218e-13
Aspartic acid	Glucose	1	6.3858e-15
Aspartic acid	Maltose	0.979	1.86465e-07
Aspartic acid	Mannose	0.997	3.76366e-11
Aspartic acid	Trehalose	0.34846	0.288501
Aspartic acid	Turanose	-0.517611	0.0984489
Aspartic acid	Sorbose	-0.533194	0.0869876
Aspartic acid	Sucrose	1	3.98445e-16
Aspartic acid	Arachidonic acid	0.944	1.24115e-05
Aspartic acid	Eicosanoic acid	-0.729	0.010401
Aspartic acid	Hexadecanoic acid	-0.796	0.0031954
Aspartic acid	Linolenic acid	-0.777	0.00471041
Aspartic acid	Octanoic acid	-0.976	3.42991e-07
Aspartic acid	Pentadecanoic acid	0.753	0.00717649
Aspartic acid	Stearic acid	-0.693	0.0169591
Aspartic acid	Geranylgeraniol	0.976	3.27576e-07
Aspartic acid	Glycerol	1	3.20057e-15
Aspartic acid	Myo-inositol	0.992	4.29424e-09
Aspartic acid	Carvone	-0.984	6.55752e-08
Aspartic acid	Miltirone	0.899	0.000147297
Aspartic acid	Ophiobolin F	0.981	1.23138e-07
Aspartic acid	Paeonilactone A	0.978	2.24079e-07
Aspartic acid	Rishitin	-0.985	4.49179e-08
Aspartic acid	Liquiritigenin	-0.969	8.71733e-07
Aspartic acid	Phloretin	-0.965	1.68093e-06
Aspartic acid	Camelliagenin C	0.628	0.0356057
Aspartic acid	Indole-3-ethanol	-0.96	2.8783e-06
Aspartic acid	Piperidine	-0.983	9.06516e-08
Aspartic acid	3-Methyloxindole	-0.952	6.24823e-06
Aspartic acid	Sempervirine	0.982	1.1304e-07
Aspartic acid	Glycoperine	-0.518541	0.0978388
Aspartic acid	Carapanaubine	-0.956	4.39493e-06
Aspartic acid	Tigloidine	0.942	1.41701e-05
Aspartic acid	Actinidine	-0.392261	0.22763
Aspartic acid	Jesaconitine	0.766	0.00568893
Aspartic acid	Platyphylline	0.979	1.89514e-07
Aspartic acid	Senkirkine	0.789	0.00374268
Aspartic acid	Obaberine	-0.895	0.000176927
Aspartic acid	Kalbreclasine	-0.977	2.95051e-07
Aspartic acid	Allocryptopine	0.951	7.12022e-06
Aspartic acid	Xanthoplanine	-0.986	3.71063e-08
Aspartic acid	Luciduline	0.931	2.85528e-05
Aspartic acid	Anapheline	0.953	6.01407e-06
Aspartic acid	Carpaine	-0.98	1.52607e-07
Aspartic acid	Pelletierine	0.901	0.000133544
Glutamic acid	Glutamine	0.653	0.0274814
Glutamic acid	Glycine	-0.603	0.0461044
Glutamic acid	Isoleucine	0.64	0.0313565
Glutamic acid	Lysine	-0.0419922	0.899598
Glutamic acid	Ornithine	0.653	0.0273088
Glutamic acid	Phenylalanine	0.613	0.0418601
Glutamic acid	Proline	0.596	0.0493566
Glutamic acid	Serine	0.591	0.0519347
Glutamic acid	Threonine	-0.581	0.0574727
Glutamic acid	Tryptophan	-0.606	0.0449449
Glutamic acid	Valine	0.653	0.0275428
Glutamic acid	α-ketoglutaric acid	0.613	0.041843
Glutamic acid	Benzoic acid	0.591	0.0519138
Glutamic acid	Caffeic acid	0.460201	0.15028
Glutamic acid	Citric acid	0.653	0.0273096
Glutamic acid	Fumaric acid	0.629	0.0354104
Glutamic acid	Glyceric acid	0.647	0.0292107
Glutamic acid	Malic acid	0.975	3.57875e-07
Glutamic acid	Maleic acid	0.647	0.029157
Glutamic acid	Pipecolinic acid	-0.602	0.0465717
Glutamic acid	Pyruvic acid	-0.591	0.0519286
Glutamic acid	Shikimic acid	0.653	0.027536
Glutamic acid	Sinapic acid	-0.0518262	0.877003
Glutamic acid	Succinic acid	0.651	0.0281031
Glutamic acid	Tartaric acid	-0.591	0.0520164
Glutamic acid	Threonic acid	0.628	0.0355354
Glutamic acid	Vanillic acid	0.629	0.0353966
Glutamic acid	Arabinose	-0.596	0.0495959
Glutamic acid	Cellobiose	0.641	0.0310591
Glutamic acid	Fructose	0.629	0.0355187
Glutamic acid	Galactose	0.634	0.0335378
Glutamic acid	Glucose	0.636	0.0328927
Glutamic acid	Maltose	0.649	0.0287099
Glutamic acid	Mannose	0.648	0.0288403
Glutamic acid	Trehalose	0.345181	0.2933
Glutamic acid	Turanose	-0.218954	0.512062
Glutamic acid	Sorbose	-0.33874	0.303158
Glutamic acid	Sucrose	0.64	0.0313402
Glutamic acid	Arachidonic acid	0.516355	0.0994448
Glutamic acid	Eicosanoic acid	-0.748	0.00774651
Glutamic acid	Hexadecanoic acid	-0.428787	0.184139
Glutamic acid	Linolenic acid	-0.695	0.0166903
Glutamic acid	Octanoic acid	-0.602	0.0466194
Glutamic acid	Pentadecanoic acid	0.31436	0.340773
Glutamic acid	Stearic acid	-0.603	0.0462474
Glutamic acid	Geranylgeraniol	0.498398	0.114074
Glutamic acid	Glycerol	0.643	0.0303888
Glutamic acid	Myo-inositol	0.652	0.0277707
Glutamic acid	Carvone	-0.593	0.0509832
Glutamic acid	Miltirone	0.501731	0.111216
Glutamic acid	Ophiobolin F	0.520084	0.0966569
Glutamic acid	Paeonilactone A	0.50802	0.105922
Glutamic acid	Rishitin	-0.615	0.0407814
Glutamic acid	Liquiritigenin	-0.665	0.0239712
Glutamic acid	Phloretin	-0.673	0.0218823
Glutamic acid	Camelliagenin C	0.260397	0.433921
Glutamic acid	Indole-3-ethanol	-0.563335	0.0671998
Glutamic acid	Piperidine	-0.604	0.0458465
Glutamic acid	3-Methyloxindole	-0.69	0.0176278
Glutamic acid	Sempervirine	0.522314	0.0949701
Glutamic acid	Glycoperine	-0.72	0.0118529
Glutamic acid	Carapanaubine	-0.612	0.0423621
Glutamic acid	Tigloidine	0.406622	0.209796
Glutamic acid	Actinidine	-0.68	0.0200234
Glutamic acid	Jesaconitine	0.142676	0.672575
Glutamic acid	Platyphylline	0.509202	0.105069
Glutamic acid	Senkirkine	0.404237	0.212806
Glutamic acid	Obaberine	-0.733	0.00978298
Glutamic acid	Kalbreclasine	-0.649	0.0286701
Glutamic acid	Allocryptopine	0.425994	0.187018
Glutamic acid	Xanthoplanine	-0.58	0.0576931
Glutamic acid	Luciduline	0.384949	0.236685
Glutamic acid	Anapheline	0.429632	0.183243
Glutamic acid	Carpaine	-0.638	0.0321175
Glutamic acid	Pelletierine	0.759	0.00647747
Glutamine	Glycine	-0.932	2.68848e-05
Glutamine	Isoleucine	0.975	4.02398e-07
Glutamine	Lysine	-0.0731505	0.827043
Glutamine	Ornithine	1	9.01183e-17
Glutamine	Phenylalanine	0.995	5.16128e-10
Glutamine	Proline	0.959	3.02533e-06
Glutamine	Serine	0.893	0.0001867
Glutamine	Threonine	-0.899	0.000146667
Glutamine	Tryptophan	-0.936	2.12461e-05
Glutamine	Valine	0.998	6.30356e-12
Glutamine	α-ketoglutaric acid	0.995	5.13092e-10
Glutamine	Benzoic acid	0.893	0.000186572
Glutamine	Caffeic acid	0.933	2.50552e-05
Glutamine	Citric acid	1	1.6073e-15
Glutamine	Fumaric acid	0.979	1.79155e-07
Glutamine	Glyceric acid	0.993	1.42644e-09
Glutamine	Malic acid	0.773	0.00505111
Glutamine	Maleic acid	0.991	5.04959e-09
Glutamine	Pipecolinic acid	-0.917	6.56222e-05
Glutamine	Pyruvic acid	-0.914	7.48431e-05
Glutamine	Shikimic acid	0.999	3.34544e-14
Glutamine	Sinapic acid	-0.0548297	0.870244
Glutamine	Succinic acid	1	1.58401e-15
Glutamine	Tartaric acid	-0.914	7.56969e-05
Glutamine	Threonic acid	0.983	8.36429e-08
Glutamine	Vanillic acid	0.972	5.99482e-07
Glutamine	Arabinose	-0.922	5.01783e-05
Glutamine	Cellobiose	0.975	3.58778e-07
Glutamine	Fructose	0.968	1.04532e-06
Glutamine	Galactose	0.976	3.57098e-07
Glutamine	Glucose	0.978	2.29925e-07
Glutamine	Maltose	1	2.65964e-15
Glutamine	Mannose	0.994	6.6781e-10
Glutamine	Trehalose	0.51184	0.102984
Glutamine	Turanose	-0.354761	0.27922
Glutamine	Sorbose	-0.38144	0.241159
Glutamine	Sucrose	0.987	2.6632e-08
Glutamine	Arachidonic acid	0.885	0.000263557
Glutamine	Eicosanoic acid	-0.733	0.00978499
Glutamine	Hexadecanoic acid	-0.674	0.0216004
Glutamine	Linolenic acid	-0.76	0.00634186
Glutamine	Octanoic acid	-0.92	5.3521e-05
Glutamine	Pentadecanoic acid	0.727	0.0107102
Glutamine	Stearic acid	-0.691	0.0174499
Glutamine	Geranylgeraniol	0.942	1.38607e-05
Glutamine	Glycerol	0.988	1.87816e-08
Glutamine	Myo-inositol	0.999	1.01632e-12
Glutamine	Carvone	-0.939	1.74205e-05
Glutamine	Miltirone	0.826	0.00161569
Glutamine	Ophiobolin F	0.945	1.0891e-05
Glutamine	Paeonilactone A	0.943	1.29002e-05
Glutamine	Rishitin	-0.941	1.46556e-05
Glutamine	Liquiritigenin	-0.922	4.97585e-05
Glutamine	Phloretin	-0.916	6.70746e-05
Glutamine	Camelliagenin C	0.545296	0.0787424
Glutamine	Indole-3-ethanol	-0.914	7.46964e-05
Glutamine	Piperidine	-0.933	2.55952e-05
Glutamine	3-Methyloxindole	-0.902	0.000128905
Glutamine	Sempervirine	0.946	1.05264e-05
Glutamine	Glycoperine	-0.462422	0.147951
Glutamine	Carapanaubine	-0.909	9.55806e-05
Glutamine	Tigloidine	0.915	6.9431e-05
Glutamine	Actinidine	-0.338363	0.303554
Glutamine	Jesaconitine	0.76	0.00629696
Glutamine	Platyphylline	0.944	1.1792e-05
Glutamine	Senkirkine	0.729	0.0103426
Glutamine	Obaberine	-0.841	0.0011075
Glutamine	Kalbreclasine	-0.93	3.06112e-05
Glutamine	Allocryptopine	0.922	4.77281e-05
Glutamine	Xanthoplanine	-0.946	1.0315e-05
Glutamine	Luciduline	0.907	0.000105828
Glutamine	Anapheline	0.924	4.27672e-05
Glutamine	Carpaine	-0.935	2.30408e-05
Glutamine	Pelletierine	0.865	0.000544794
Glycine	Isoleucine	-0.828	0.0015302
Glycine	Lysine	0.428995	0.183953
Glycine	Ornithine	-0.926	3.98977e-05
Glycine	Phenylalanine	-0.942	1.39397e-05
Glycine	Proline	-0.797	0.00311718
Glycine	Serine	-0.67	0.0225056
Glycine	Threonine	0.997	7.9357e-11
Glycine	Tryptophan	1	8.14769e-19
Glycine	Valine	-0.908	0.000100731
Glycine	α-ketoglutaric acid	-0.942	1.39258e-05
Glycine	Benzoic acid	-0.67	0.0224958
Glycine	Caffeic acid	-0.963	2.12475e-06
Glycine	Citric acid	-0.923	4.6203e-05
Glycine	Fumaric acid	-0.986	3.95238e-08
Glycine	Glyceric acid	-0.968	1.12274e-06
Glycine	Malic acid	-0.746	0.00799732
Glycine	Maleic acid	-0.877	0.000358127
Glycine	Pipecolinic acid	0.999	5.37192e-13
Glycine	Pyruvic acid	0.999	5.31678e-13
Glycine	Shikimic acid	-0.944	1.18787e-05
Glycine	Sinapic acid	0.411485	0.204107
Glycine	Succinic acid	-0.924	4.2701e-05
Glycine	Tartaric acid	0.999	5.79436e-13
Glycine	Threonic acid	-0.982	1.03604e-07
Glycine	Vanillic acid	-0.822	0.00176885
Glycine	Arabinose	1	5.44605e-15
Glycine	Cellobiose	-0.83	0.00146882
Glycine	Fructose	-0.993	1.65015e-09
Glycine	Galactose	-0.989	1.31837e-08
Glycine	Glucose	-0.987	2.5116e-08
Glycine	Maltose	-0.923	4.51459e-05
Glycine	Mannose	-0.965	1.59097e-06
Glycine	Trehalose	-0.166267	0.621261
Glycine	Turanose	0.669	0.0228157
Glycine	Sorbose	0.672	0.0220816
Glycine	Sucrose	-0.978	2.20711e-07
Glycine	Arachidonic acid	-0.972	5.92714e-07
Glycine	Eicosanoic acid	0.698	0.0159038
Glycine	Hexadecanoic acid	0.896	0.000169799
Glycine	Linolenic acid	0.767	0.00556554
Glycine	Octanoic acid	0.999	4.66893e-14
Glycine	Pentadecanoic acid	-0.753	0.00708009
Glycine	Stearic acid	0.671	0.0223522
Glycine	Geranylgeraniol	-0.977	2.50555e-07
Glycine	Glycerol	-0.977	2.82917e-07
Glycine	Myo-inositol	-0.95	7.73164e-06
Glycine	Carvone	0.997	7.78218e-11
Glycine	Miltirone	-0.944	1.20975e-05
Glycine	Ophiobolin F	-0.984	5.68735e-08
Glycine	Paeonilactone A	-0.981	1.39615e-07
Glycine	Rishitin	0.997	5.76776e-11
Glycine	Liquiritigenin	0.985	4.70153e-08
Glycine	Phloretin	0.981	1.23431e-07
Glycine	Camelliagenin C	-0.693	0.0169471
Glycine	Indole-3-ethanol	0.974	4.4416e-07
Glycine	Piperidine	1	5.43813e-25
Glycine	3-Methyloxindole	0.971	7.24031e-07
Glycine	Sempervirine	-0.985	5.17322e-08
Glycine	Glycoperine	0.558029	0.0704384
Glycine	Carapanaubine	0.971	6.86449e-07
Glycine	Tigloidine	-0.937	1.99429e-05
Glycine	Actinidine	0.433761	0.178515
Glycine	Jesaconitine	-0.746	0.0079514
Glycine	Platyphylline	-0.981	1.28328e-07
Glycine	Senkirkine	-0.824	0.00171005
Glycine	Obaberine	0.919	5.62985e-05
Glycine	Kalbreclasine	0.991	6.60273e-09
Glycine	Allocryptopine	-0.947	9.65949e-06
Glycine	Xanthoplanine	0.993	1.41295e-09
Glycine	Luciduline	-0.925	4.12676e-05
Glycine	Anapheline	-0.949	8.16854e-06
Glycine	Carpaine	0.993	1.55416e-09
Glycine	Pelletierine	-0.908	9.92286e-05
Isoleucine	Lysine	0.151159	0.653694
Isoleucine	Ornithine	0.979	2.05903e-07
Isoleucine	Phenylalanine	0.961	2.69956e-06
Isoleucine	Proline	0.995	4.78974e-10
Isoleucine	Serine	0.971	6.97811e-07
Isoleucine	Threonine	-0.779	0.00457672
Isoleucine	Tryptophan	-0.834	0.0013247
Isoleucine	Valine	0.987	2.8586e-08
Isoleucine	α-ketoglutaric acid	0.961	2.69613e-06
Isoleucine	Benzoic acid	0.971	6.96736e-07
Isoleucine	Caffeic acid	0.853	0.000788385
Isoleucine	Citric acid	0.98	1.59063e-07
Isoleucine	Fumaric acid	0.91	9.25582e-05
Isoleucine	Glyceric acid	0.943	1.33803e-05
Isoleucine	Malic acid	0.739	0.00893302
Isoleucine	Maleic acid	0.996	2.62529e-10
Isoleucine	Pipecolinic acid	-0.804	0.00268054
Isoleucine	Pyruvic acid	-0.8	0.00293465
Isoleucine	Shikimic acid	0.966	1.32485e-06
Isoleucine	Sinapic acid	0.16867	0.61648
Isoleucine	Succinic acid	0.979	1.84683e-07
Isoleucine	Tartaric acid	-0.8	0.00295153
Isoleucine	Threonic acid	0.918	6.20881e-05
Isoleucine	Vanillic acid	1	8.63421e-15
Isoleucine	Arabinose	-0.812	0.00227047
Isoleucine	Cellobiose	1	2.66516e-23
Isoleucine	Fructose	0.888	0.000232726
Isoleucine	Galactose	0.902	0.000129889
Isoleucine	Glucose	0.907	0.000105441
Isoleucine	Maltose	0.98	1.68522e-07
Isoleucine	Mannose	0.946	1.03658e-05
Isoleucine	Trehalose	0.691	0.0175177
Isoleucine	Turanose	-0.137167	0.684442
Isoleucine	Sorbose	-0.177221	0.598774
Isoleucine	Sucrose	0.926	3.85741e-05
Isoleucine	Arachidonic acid	0.771	0.00523478
Isoleucine	Eicosanoic acid	-0.706	0.0143522
Isoleucine	Hexadecanoic acid	-0.492133	0.119511
Isoleucine	Linolenic acid	-0.705	0.0145982
Isoleucine	Octanoic acid	-0.81	0.0023549
Isoleucine	Pentadecanoic acid	0.662	0.0249021
Isoleucine	Stearic acid	-0.658	0.0259505
Isoleucine	Geranylgeraniol	0.857	0.000691601
Isoleucine	Glycerol	0.929	3.33311e-05
Isoleucine	Myo-inositol	0.962	2.27611e-06
Isoleucine	Carvone	-0.84	0.00111566
Isoleucine	Miltirone	0.697	0.0161519
Isoleucine	Ophiobolin F	0.858	0.000675578
Isoleucine	Paeonilactone A	0.857	0.000699347
Isoleucine	Rishitin	-0.844	0.00100468
Isoleucine	Liquiritigenin	-0.821	0.00182574
Isoleucine	Phloretin	-0.815	0.0021193
Isoleucine	Camelliagenin C	0.416575	0.197918
Isoleucine	Indole-3-ethanol	-0.816	0.00207304
Isoleucine	Piperidine	-0.829	0.00148582
Isoleucine	3-Methyloxindole	-0.799	0.00299755
Isoleucine	Sempervirine	0.858	0.000667142
Isoleucine	Glycoperine	-0.373343	0.25227
Isoleucine	Carapanaubine	-0.81	0.0023739
Isoleucine	Tigloidine	0.841	0.00110721
Isoleucine	Actinidine	-0.257807	0.438371
Isoleucine	Jesaconitine	0.717	0.0122659
Isoleucine	Platyphylline	0.858	0.000665612
Isoleucine	Senkirkine	0.622	0.0381016
Isoleucine	Obaberine	-0.736	0.00936967
Isoleucine	Kalbreclasine	-0.831	0.00142917
Isoleucine	Allocryptopine	0.845	0.00097292
Isoleucine	Xanthoplanine	-0.853	0.000767519
Isoleucine	Luciduline	0.834	0.00131007
Isoleucine	Anapheline	0.847	0.000926749
Isoleucine	Carpaine	-0.836	0.00124445
Isoleucine	Pelletierine	0.78	0.00448534
Lysine	Ornithine	-0.0556829	0.868449
Lysine	Phenylalanine	-0.111311	0.740909
Lysine	Proline	0.198844	0.553621
Lysine	Serine	0.382485	0.240015
Lysine	Threonine	0.502375	0.110687
Lysine	Tryptophan	0.419769	0.194298
Lysine	Valine	-0.0104625	0.975231
Lysine	α-ketoglutaric acid	-0.111311	0.740659
Lysine	Benzoic acid	0.382485	0.239928
Lysine	Caffeic acid	-0.319936	0.331672
Lysine	Citric acid	-0.0486664	0.883555
Lysine	Fumaric acid	-0.272174	0.413291
Lysine	Glyceric acid	-0.187345	0.577555
Lysine	Malic acid	-0.131611	0.696229
Lysine	Maleic acid	0.0586982	0.861372
Lysine	Pipecolinic acid	0.465453	0.144899
Lysine	Pyruvic acid	0.47144	0.138935
Lysine	Shikimic acid	-0.107875	0.748321
Lysine	Sinapic acid	0.998	2.18018e-12
Lysine	Succinic acid	-0.052302	0.876133
Lysine	Tartaric acid	0.471908	0.138508
Lysine	Threonic acid	-0.252329	0.448068
Lysine	Vanillic acid	0.161029	0.632694
Lysine	Arabinose	0.4545	0.156163
Lysine	Cellobiose	0.148115	0.660242
Lysine	Fructose	-0.320491	0.330961
Lysine	Galactose	-0.290711	0.380866
Lysine	Glucose	-0.279741	0.399977
Lysine	Maltose	-0.0496372	0.881475
Lysine	Mannose	-0.177215	0.598582
Lysine	Trehalose	0.819	0.00190747
Lysine	Turanose	0.958	3.47017e-06
Lysine	Sorbose	0.906	0.000109541
Lysine	Sucrose	-0.23195	0.486507
Lysine	Arachidonic acid	-0.469732	0.14059
Lysine	Eicosanoic acid	0.106883	0.750177
Lysine	Hexadecanoic acid	0.786	0.00398454
Lysine	Linolenic acid	0.223761	0.502557
Lysine	Octanoic acid	0.457094	0.153542
Lysine	Pentadecanoic acid	-0.261343	0.432231
Lysine	Stearic acid	0.13314	0.692894
Lysine	Geranylgeraniol	-0.339913	0.301467
Lysine	Glycerol	-0.225828	0.498613
Lysine	Myo-inositol	-0.124214	0.711898
Lysine	Carvone	0.402035	0.21512
Lysine	Miltirone	-0.536668	0.0845851
Lysine	Ophiobolin F	-0.351427	0.284129
Lysine	Paeonilactone A	-0.346135	0.291883
Lysine	Rishitin	0.397774	0.220392
Lysine	Liquiritigenin	0.416152	0.198386
Lysine	Phloretin	0.419507	0.194556
Lysine	Camelliagenin C	-0.543973	0.0796207
Lysine	Indole-3-ethanol	0.402378	0.214897
Lysine	Piperidine	0.426989	0.186001
Lysine	3-Methyloxindole	0.426971	0.185954
Lysine	Sempervirine	-0.351336	0.28417
Lysine	Glycoperine	0.393538	0.22603
Lysine	Carapanaubine	0.411066	0.204578
Lysine	Tigloidine	-0.292814	0.377157
Lysine	Actinidine	0.361572	0.269321
Lysine	Jesaconitine	-0.150563	0.654839
Lysine	Platyphylline	-0.344162	0.29472
Lysine	Senkirkine	-0.444815	0.166235
Lysine	Obaberine	0.440466	0.17096
Lysine	Kalbreclasine	0.409543	0.206338
Lysine	Allocryptopine	-0.303257	0.359643
Lysine	Xanthoplanine	0.373989	0.251504
Lysine	Luciduline	-0.281957	0.396246
Lysine	Anapheline	-0.304024	0.358405
Lysine	Carpaine	0.405219	0.211577
Lysine	Pelletierine	-0.344315	0.294581
Ornithine	Phenylalanine	0.994	1.04987e-09
Ornithine	Proline	0.964	1.8278e-06
Ornithine	Serine	0.901	0.000134025
Ornithine	Threonine	-0.891	0.000204181
Ornithine	Tryptophan	-0.93	3.17828e-05
Ornithine	Valine	0.999	3.44842e-13
Ornithine	α-ketoglutaric acid	0.994	1.04454e-09
Ornithine	Benzoic acid	0.901	0.00013393
Ornithine	Caffeic acid	0.929	3.36595e-05
Ornithine	Citric acid	1	2.71111e-20
Ornithine	Fumaric acid	0.976	3.54552e-07
Ornithine	Glyceric acid	0.991	5.18218e-09
Ornithine	Malic acid	0.772	0.00512643
Ornithine	Maleic acid	0.993	1.40831e-09
Ornithine	Pipecolinic acid	-0.909	9.28675e-05
Ornithine	Pyruvic acid	-0.907	0.000105387
Ornithine	Shikimic acid	0.999	1.2181e-12
Ornithine	Sinapic acid	-0.0374386	0.910463
Ornithine	Succinic acid	1	1.4108e-17
Ornithine	Tartaric acid	-0.906	0.00010599
Ornithine	Threonic acid	0.98	1.69759e-07
Ornithine	Vanillic acid	0.976	3.20281e-07
Ornithine	Arabinose	-0.915	7.25404e-05
Ornithine	Cellobiose	0.979	1.8189e-07
Ornithine	Fructose	0.964	1.90026e-06
Ornithine	Galactose	0.971	6.63065e-07
Ornithine	Glucose	0.974	4.46496e-07
Ornithine	Maltose	1	1.27292e-17
Ornithine	Mannose	0.993	2.44836e-09
Ornithine	Trehalose	0.526817	0.0916184
Ornithine	Turanose	-0.338318	0.303519
Ornithine	Sorbose	-0.366398	0.26221
Ornithine	Sucrose	0.984	6.23116e-08
Ornithine	Arachidonic acid	0.877	0.000349621
Ornithine	Eicosanoic acid	-0.733	0.00981278
Ornithine	Hexadecanoic acid	-0.661	0.0250535
Ornithine	Linolenic acid	-0.757	0.00664144
Ornithine	Octanoic acid	-0.913	7.70159e-05
Ornithine	Pentadecanoic acid	0.723	0.0113465
Ornithine	Stearic acid	-0.69	0.0176343
Ornithine	Geranylgeraniol	0.937	1.96395e-05
Ornithine	Glycerol	0.985	4.6606e-08
Ornithine	Myo-inositol	0.998	1.47484e-11
Ornithine	Carvone	-0.933	2.59615e-05
Ornithine	Miltirone	0.817	0.00200884
Ornithine	Ophiobolin F	0.94	1.59325e-05
Ornithine	Paeonilactone A	0.938	1.84634e-05
Ornithine	Rishitin	-0.935	2.18408e-05
Ornithine	Liquiritigenin	-0.916	6.89767e-05
Ornithine	Phloretin	-0.91	9.09625e-05
Ornithine	Camelliagenin C	0.535725	0.0851873
Ornithine	Indole-3-ethanol	-0.908	9.97244e-05
Ornithine	Piperidine	-0.927	3.81393e-05
Ornithine	3-Methyloxindole	-0.896	0.000169705
Ornithine	Sempervirine	0.941	1.55656e-05
Ornithine	Glycoperine	-0.456755	0.153856
Ornithine	Carapanaubine	-0.903	0.000124272
Ornithine	Tigloidine	0.911	8.62682e-05
Ornithine	Actinidine	-0.333184	0.311497
Ornithine	Jesaconitine	0.758	0.00656711
Ornithine	Platyphylline	0.939	1.69751e-05
Ornithine	Senkirkine	0.722	0.0115219
Ornithine	Obaberine	-0.834	0.00131025
Ornithine	Kalbreclasine	-0.924	4.32065e-05
Ornithine	Allocryptopine	0.918	6.09196e-05
Ornithine	Xanthoplanine	-0.94	1.56454e-05
Ornithine	Luciduline	0.902	0.000126958
Ornithine	Anapheline	0.92	5.51205e-05
Ornithine	Carpaine	-0.929	3.34946e-05
Ornithine	Pelletierine	0.859	0.000643421
Phenylalanine	Proline	0.952	6.46349e-06
Phenylalanine	Serine	0.87	0.000450827
Phenylalanine	Threonine	-0.912	8.2159e-05
Phenylalanine	Tryptophan	-0.945	1.0991e-05
Phenylalanine	Valine	0.99	7.79019e-09
Phenylalanine	α-ketoglutaric acid	1	0
Phenylalanine	Benzoic acid	0.87	0.000450537
Phenylalanine	Caffeic acid	0.955	4.92739e-06
Phenylalanine	Citric acid	0.993	1.39612e-09
Phenylalanine	Fumaric acid	0.984	6.00292e-08
Phenylalanine	Glyceric acid	0.993	2.01027e-09
Phenylalanine	Malic acid	0.746	0.0079772
Phenylalanine	Maleic acid	0.982	1.09643e-07
Phenylalanine	Pipecolinic acid	-0.926	4.0009e-05
Phenylalanine	Pyruvic acid	-0.926	4.00837e-05
Phenylalanine	Shikimic acid	0.995	2.90319e-10
Phenylalanine	Sinapic acid	-0.0887805	0.790642
Phenylalanine	Succinic acid	0.995	5.95669e-10
Phenylalanine	Tartaric acid	-0.925	4.04748e-05
Phenylalanine	Threonic acid	0.988	1.97066e-08
Phenylalanine	Vanillic acid	0.96	2.87716e-06
Phenylalanine	Arabinose	-0.933	2.63862e-05
Phenylalanine	Cellobiose	0.961	2.5096e-06
Phenylalanine	Fructose	0.973	5.17004e-07
Phenylalanine	Galactose	0.979	1.78922e-07
Phenylalanine	Glucose	0.981	1.22105e-07
Phenylalanine	Maltose	0.995	6.47292e-10
Phenylalanine	Mannose	0.993	1.3826e-09
Phenylalanine	Trehalose	0.474805	0.135766
Phenylalanine	Turanose	-0.390556	0.229831
Phenylalanine	Sorbose	-0.387113	0.234317
Phenylalanine	Sucrose	0.989	1.48188e-08
Phenylalanine	Arachidonic acid	0.912	8.29172e-05
Phenylalanine	Eicosanoic acid	-0.682	0.0196329
Phenylalanine	Hexadecanoic acid	-0.701	0.0154696
Phenylalanine	Linolenic acid	-0.738	0.00909275
Phenylalanine	Octanoic acid	-0.93	3.15172e-05
Phenylalanine	Pentadecanoic acid	0.75	0.0074696
Phenylalanine	Stearic acid	-0.656	0.0264276
Phenylalanine	Geranylgeraniol	0.96	2.71323e-06
Phenylalanine	Glycerol	0.989	1.27601e-08
Phenylalanine	Myo-inositol	0.995	2.90372e-10
Phenylalanine	Carvone	-0.951	6.81441e-06
Phenylalanine	Miltirone	0.861	0.000612284
Phenylalanine	Ophiobolin F	0.962	2.30107e-06
Phenylalanine	Paeonilactone A	0.961	2.59923e-06
Phenylalanine	Rishitin	-0.949	7.86181e-06
Phenylalanine	Liquiritigenin	-0.923	4.61509e-05
Phenylalanine	Phloretin	-0.916	6.6059e-05
Phenylalanine	Camelliagenin C	0.605	0.0452552
Phenylalanine	Indole-3-ethanol	-0.922	4.97346e-05
Phenylalanine	Piperidine	-0.943	1.32684e-05
Phenylalanine	3-Methyloxindole	-0.9	0.000142306
Phenylalanine	Sempervirine	0.962	2.19901e-06
Phenylalanine	Glycoperine	-0.427208	0.185939
Phenylalanine	Carapanaubine	-0.911	8.65153e-05
Phenylalanine	Tigloidine	0.94	1.57482e-05
Phenylalanine	Actinidine	-0.298387	0.367588
Phenylalanine	Jesaconitine	0.799	0.002998
Phenylalanine	Platyphylline	0.962	2.35222e-06
Phenylalanine	Senkirkine	0.769	0.00544752
Phenylalanine	Obaberine	-0.83	0.00145865
Phenylalanine	Kalbreclasine	-0.934	2.44009e-05
Phenylalanine	Allocryptopine	0.946	1.02589e-05
Phenylalanine	Xanthoplanine	-0.96	2.98014e-06
Phenylalanine	Luciduline	0.933	2.5612e-05
Phenylalanine	Anapheline	0.948	8.76526e-06
Phenylalanine	Carpaine	-0.94	1.66107e-05
Phenylalanine	Pelletierine	0.88	0.000319407
Proline	Serine	0.977	2.62794e-07
Proline	Threonine	-0.745	0.00806866
Proline	Tryptophan	-0.803	0.00273871
Proline	Valine	0.974	4.34095e-07
Proline	α-ketoglutaric acid	0.952	6.4562e-06
Proline	Benzoic acid	0.977	2.62299e-07
Proline	Caffeic acid	0.841	0.00108363
Proline	Citric acid	0.966	1.46693e-06
Proline	Fumaric acid	0.887	0.000237737
Proline	Glyceric acid	0.922	4.84435e-05
Proline	Malic acid	0.699	0.0158425
Proline	Maleic acid	0.987	2.54527e-08
Proline	Pipecolinic acid	-0.77	0.00532012
Proline	Pyruvic acid	-0.768	0.00552075
Proline	Shikimic acid	0.949	7.85182e-06
Proline	Sinapic acid	0.220093	0.51003
Proline	Succinic acid	0.966	1.47776e-06
Proline	Tartaric acid	-0.768	0.00554086
Proline	Threonic acid	0.897	0.000160159
Proline	Vanillic acid	0.997	3.73661e-11
Proline	Arabinose	-0.78	0.00445513
Proline	Cellobiose	0.995	5.96989e-10
Proline	Fructose	0.862	0.000599339
Proline	Galactose	0.877	0.000353596
Proline	Glucose	0.882	0.000290388
Proline	Maltose	0.966	1.34064e-06
Proline	Mannose	0.926	3.94634e-05
Proline	Trehalose	0.722	0.0115516
Proline	Turanose	-0.0895259	0.789115
Proline	Sorbose	-0.105536	0.752623
Proline	Sucrose	0.904	0.000116795
Proline	Arachidonic acid	0.754	0.00702584
Proline	Eicosanoic acid	-0.645	0.0298117
Proline	Hexadecanoic acid	-0.448738	0.162009
Proline	Linolenic acid	-0.66	0.0253463
Proline	Octanoic acid	-0.777	0.00474555
Proline	Pentadecanoic acid	0.66	0.0251867
Proline	Stearic acid	-0.608	0.0442738
Proline	Geranylgeraniol	0.841	0.00108189
Proline	Glycerol	0.907	0.000105633
Proline	Myo-inositol	0.944	1.18712e-05
Proline	Carvone	-0.814	0.00214339
Proline	Miltirone	0.682	0.019674
Proline	Ophiobolin F	0.84	0.00113325
Proline	Paeonilactone A	0.84	0.00112297
Proline	Rishitin	-0.814	0.00214274
Proline	Liquiritigenin	-0.784	0.00414071
Proline	Phloretin	-0.776	0.0047783
Proline	Camelliagenin C	0.424758	0.188409
Proline	Indole-3-ethanol	-0.785	0.00402626
Proline	Piperidine	-0.799	0.00303243
Proline	3-Methyloxindole	-0.758	0.00657353
Proline	Sempervirine	0.84	0.00112193
Proline	Glycoperine	-0.306788	0.353637
Proline	Carapanaubine	-0.773	0.00509451
Proline	Tigloidine	0.835	0.00128017
Proline	Actinidine	-0.190156	0.571775
Proline	Jesaconitine	0.737	0.00921658
Proline	Platyphylline	0.841	0.00107982
Proline	Senkirkine	0.619	0.0391665
Proline	Obaberine	-0.686	0.018515
Proline	Kalbreclasine	-0.796	0.00320546
Proline	Allocryptopine	0.838	0.00119325
Proline	Xanthoplanine	-0.831	0.00141453
Proline	Luciduline	0.831	0.00143023
Proline	Anapheline	0.839	0.00114087
Proline	Carpaine	-0.803	0.00277873
Proline	Pelletierine	0.762	0.00615319
Serine	Threonine	-0.606	0.0446742
Serine	Tryptophan	-0.678	0.0205921
Serine	Valine	0.92	5.50934e-05
Serine	α-ketoglutaric acid	0.87	0.000450246
Serine	Benzoic acid	1	0
Serine	Caffeic acid	0.718	0.0121415
Serine	Citric acid	0.904	0.000117349
Serine	Fumaric acid	0.784	0.00410603
Serine	Glyceric acid	0.836	0.00125121
Serine	Malic acid	0.661	0.0250318
Serine	Maleic acid	0.945	1.16654e-05
Serine	Pipecolinic acid	-0.64	0.0314919
Serine	Pyruvic acid	-0.634	0.033413
Serine	Shikimic acid	0.877	0.000350176
Serine	Sinapic acid	0.398131	0.220068
Serine	Succinic acid	0.902	0.000126626
Serine	Tartaric acid	-0.634	0.0335327
Serine	Threonic acid	0.796	0.00318142
Serine	Vanillic acid	0.973	5.41241e-07
Serine	Arabinose	-0.649	0.0286597
Serine	Cellobiose	0.97	7.68265e-07
Serine	Fructose	0.752	0.00719541
Serine	Galactose	0.773	0.00509829
Serine	Glucose	0.78	0.0044739
Serine	Maltose	0.904	0.0001207
Serine	Mannose	0.841	0.00108068
Serine	Trehalose	0.843	0.00103072
Serine	Turanose	0.103088	0.757945
Serine	Sorbose	0.0508377	0.879127
Serine	Sucrose	0.81	0.00236761
Serine	Arachidonic acid	0.607	0.0446619
Serine	Eicosanoic acid	-0.638	0.0320022
Serine	Hexadecanoic acid	-0.270252	0.416526
Serine	Linolenic acid	-0.607	0.0445998
Serine	Octanoic acid	-0.647	0.0292363
Serine	Pentadecanoic acid	0.55466	0.0725307
Serine	Stearic acid	-0.586	0.0547302
Serine	Geranylgeraniol	0.718	0.0121849
Serine	Glycerol	0.814	0.00217824
Serine	Myo-inositol	0.869	0.000465585
Serine	Carvone	-0.688	0.0181411
Serine	Miltirone	0.52073	0.0962085
Serine	Ophiobolin F	0.716	0.0124576
Serine	Paeonilactone A	0.716	0.0124592
Serine	Rishitin	-0.693	0.0170228
Serine	Liquiritigenin	-0.667	0.0232443
Serine	Phloretin	-0.661	0.0250427
Serine	Camelliagenin C	0.255522	0.442239
Serine	Indole-3-ethanol	-0.665	0.0239507
Serine	Piperidine	-0.672	0.0221053
Serine	3-Methyloxindole	-0.645	0.0298144
Serine	Sempervirine	0.717	0.0124028
Serine	Glycoperine	-0.257498	0.438824
Serine	Carapanaubine	-0.658	0.0257505
Serine	Tigloidine	0.713	0.0129409
Serine	Actinidine	-0.157546	0.63975
Serine	Jesaconitine	0.631	0.034465
Serine	Platyphylline	0.718	0.0121463
Serine	Senkirkine	0.471941	0.138579
Serine	Obaberine	-0.583	0.0560874
Serine	Kalbreclasine	-0.678	0.020538
Serine	Allocryptopine	0.715	0.0125805
Serine	Xanthoplanine	-0.707	0.0142538
Serine	Luciduline	0.71	0.0136104
Serine	Anapheline	0.717	0.0123605
Serine	Carpaine	-0.684	0.0191021
Serine	Pelletierine	0.645	0.0296944
Threonine	Tryptophan	0.996	2.34217e-10
Threonine	Valine	-0.87	0.000456209
Threonine	α-ketoglutaric acid	-0.912	8.2096e-05
Threonine	Benzoic acid	-0.606	0.044656
Threonine	Caffeic acid	-0.951	6.81465e-06
Threonine	Citric acid	-0.888	0.000231337
Threonine	Fumaric acid	-0.969	9.78002e-07
Threonine	Glyceric acid	-0.943	1.26314e-05
Threonine	Malic acid	-0.725	0.0109717
Threonine	Maleic acid	-0.834	0.00132409
Threonine	Pipecolinic acid	0.999	7.34642e-13
Threonine	Pyruvic acid	0.999	3.79867e-14
Threonine	Shikimic acid	-0.914	7.57553e-05
Threonine	Sinapic acid	0.485395	0.12585
Threonine	Succinic acid	-0.89	0.000216866
Threonine	Tartaric acid	0.999	3.31755e-14
Threonine	Threonic acid	-0.963	1.9929e-06
Threonine	Vanillic acid	-0.772	0.0051276
Threonine	Arabinose	0.999	1.7507e-12
Threonine	Cellobiose	-0.781	0.00441936
Threonine	Fructose	-0.98	1.5711e-07
Threonine	Galactose	-0.973	5.10933e-07
Threonine	Glucose	-0.971	7.43983e-07
Threonine	Maltose	-0.889	0.000226639
Threonine	Mannose	-0.94	1.61928e-05
Threonine	Trehalose	-0.0839611	0.801445
Threonine	Turanose	0.728	0.0104852
Threonine	Sorbose	0.726	0.0108658
Threonine	Sucrose	-0.958	3.69693e-06
Threonine	Arachidonic acid	-0.974	4.58571e-07
Threonine	Eicosanoic acid	0.677	0.0206878
Threonine	Hexadecanoic acid	0.929	3.19704e-05
Threonine	Linolenic acid	0.755	0.00693632
Threonine	Octanoic acid	0.998	1.90896e-12
Threonine	Pentadecanoic acid	-0.745	0.00806634
Threonine	Stearic acid	0.654	0.0271762
Threonine	Geranylgeraniol	-0.967	1.21133e-06
Threonine	Glycerol	-0.956	4.43368e-06
Threonine	Myo-inositol	-0.92	5.37468e-05
Threonine	Carvone	0.991	6.09414e-09
Threonine	Miltirone	-0.953	5.67945e-06
Threonine	Ophiobolin F	-0.975	4.03987e-07
Threonine	Paeonilactone A	-0.971	7.51236e-07
Threonine	Rishitin	0.991	6.82224e-09
Threonine	Liquiritigenin	0.981	1.27982e-07
Threonine	Phloretin	0.978	2.49453e-07
Threonine	Camelliagenin C	-0.714	0.0127972
Threonine	Indole-3-ethanol	0.969	8.72253e-07
Threonine	Piperidine	0.996	1.01177e-10
Threonine	3-Methyloxindole	0.968	1.03078e-06
Threonine	Sempervirine	-0.975	3.85924e-07
Threonine	Glycoperine	0.569394	0.0636764
Threonine	Carapanaubine	0.967	1.19468e-06
Threonine	Tigloidine	-0.924	4.386e-05
Threonine	Actinidine	0.447436	0.163424
Threonine	Jesaconitine	-0.729	0.010425
Threonine	Platyphylline	-0.971	7.31867e-07
Threonine	Senkirkine	-0.83	0.00146939
Threonine	Obaberine	0.92	5.4328e-05
Threonine	Kalbreclasine	0.986	4.02007e-08
Threonine	Allocryptopine	-0.935	2.33017e-05
Threonine	Xanthoplanine	0.985	4.5137e-08
Threonine	Luciduline	-0.912	8.32484e-05
Threonine	Anapheline	-0.937	2.03199e-05
Threonine	Carpaine	0.988	2.04605e-08
Threonine	Pelletierine	-0.901	0.000135745
Tryptophan	Valine	-0.912	8.27741e-05
Tryptophan	α-ketoglutaric acid	-0.945	1.09796e-05
Tryptophan	Benzoic acid	-0.678	0.0205829
Tryptophan	Caffeic acid	-0.964	1.90477e-06
Tryptophan	Citric acid	-0.927	3.7374e-05
Tryptophan	Fumaric acid	-0.987	2.31913e-08
Tryptophan	Glyceric acid	-0.97	7.88245e-07
Tryptophan	Malic acid	-0.748	0.00773786
Tryptophan	Maleic acid	-0.881	0.000300176
Tryptophan	Pipecolinic acid	0.998	2.32007e-12
Tryptophan	Pyruvic acid	0.998	2.86337e-12
Tryptophan	Shikimic acid	-0.948	9.14539e-06
Tryptophan	Sinapic acid	0.402206	0.21497
Tryptophan	Succinic acid	-0.928	3.43548e-05
Tryptophan	Tartaric acid	0.998	3.10633e-12
Tryptophan	Threonic acid	-0.984	6.57986e-08
Tryptophan	Vanillic acid	-0.828	0.00152922
Tryptophan	Arabinose	0.999	8.41795e-14
Tryptophan	Cellobiose	-0.835	0.00126745
Tryptophan	Fructose	-0.994	7.7403e-10
Tryptophan	Galactose	-0.99	7.26419e-09
Tryptophan	Glucose	-0.989	1.42363e-08
Tryptophan	Maltose	-0.927	3.64706e-05
Tryptophan	Mannose	-0.968	1.12683e-06
Tryptophan	Trehalose	-0.176311	0.600392
Tryptophan	Turanose	0.661	0.0249329
Tryptophan	Sorbose	0.665	0.0239383
Tryptophan	Sucrose	-0.98	1.50559e-07
Tryptophan	Arachidonic acid	-0.972	6.43928e-07
Tryptophan	Eicosanoic acid	0.701	0.0154597
Tryptophan	Hexadecanoic acid	0.891	0.000205123
Tryptophan	Linolenic acid	0.769	0.00546581
Tryptophan	Octanoic acid	0.999	3.41233e-13
Tryptophan	Pentadecanoic acid	-0.754	0.00700374
Tryptophan	Stearic acid	0.673	0.0219119
Tryptophan	Geranylgeraniol	-0.978	2.15368e-07
Tryptophan	Glycerol	-0.979	1.89758e-07
Tryptophan	Myo-inositol	-0.953	5.92266e-06
Tryptophan	Carvone	0.997	5.75751e-11
Tryptophan	Miltirone	-0.942	1.35893e-05
Tryptophan	Ophiobolin F	-0.985	4.68058e-08
Tryptophan	Paeonilactone A	-0.981	1.20124e-07
Tryptophan	Rishitin	0.997	3.75933e-11
Tryptophan	Liquiritigenin	0.985	4.68358e-08
Tryptophan	Phloretin	0.981	1.2341e-07
Tryptophan	Camelliagenin C	-0.691	0.0175339
Tryptophan	Indole-3-ethanol	0.974	4.35902e-07
Tryptophan	Piperidine	1	7.67882e-20
Tryptophan	3-Methyloxindole	0.971	7.36029e-07
Tryptophan	Sempervirine	-0.986	4.28262e-08
Tryptophan	Glycoperine	0.556395	0.0714317
Tryptophan	Carapanaubine	0.971	6.82874e-07
Tryptophan	Tigloidine	-0.938	1.84363e-05
Tryptophan	Actinidine	0.431905	0.18055
Tryptophan	Jesaconitine	-0.748	0.00773079
Tryptophan	Platyphylline	-0.982	1.08776e-07
Tryptophan	Senkirkine	-0.823	0.00175614
Tryptophan	Obaberine	0.919	5.78506e-05
Tryptophan	Kalbreclasine	0.991	6.22552e-09
Tryptophan	Allocryptopine	-0.948	8.84262e-06
Tryptophan	Xanthoplanine	0.994	1.00909e-09
Tryptophan	Luciduline	-0.926	3.89662e-05
Tryptophan	Anapheline	-0.95	7.46502e-06
Tryptophan	Carpaine	0.993	1.40123e-09
Tryptophan	Pelletierine	-0.909	9.70013e-05
Valine	α-ketoglutaric acid	0.99	7.76022e-09
Valine	Benzoic acid	0.92	5.50491e-05
Valine	Caffeic acid	0.915	6.93461e-05
Valine	Citric acid	0.999	7.68068e-14
Valine	Fumaric acid	0.965	1.65577e-06
Valine	Glyceric acid	0.984	6.09675e-08
Valine	Malic acid	0.768	0.00555526
Valine	Maleic acid	0.998	1.72176e-11
Valine	Pipecolinic acid	-0.89	0.000216485
Valine	Pyruvic acid	-0.887	0.000243373
Valine	Shikimic acid	0.995	3.52609e-10
Valine	Sinapic acid	0.00772824	0.98131
Valine	Succinic acid	0.999	2.71591e-13
Valine	Tartaric acid	-0.886	0.00024575
Valine	Threonic acid	0.97	8.56857e-07
Valine	Vanillic acid	0.985	5.05061e-08
Valine	Arabinose	-0.895	0.00017157
Valine	Cellobiose	0.987	2.42365e-08
Valine	Fructose	0.951	7.11356e-06
Valine	Galactose	0.96	2.92008e-06
Valine	Glucose	0.963	2.05525e-06
Valine	Maltose	0.999	1.50305e-13
Valine	Mannose	0.986	3.80989e-08
Valine	Trehalose	0.564728	0.0664238
Valine	Turanose	-0.295404	0.372713
Valine	Sorbose	-0.325957	0.322522
Valine	Sucrose	0.975	3.85351e-07
Valine	Arachidonic acid	0.857	0.000684465
Valine	Eicosanoic acid	-0.729	0.0103782
Valine	Hexadecanoic acid	-0.626	0.0363074
Valine	Linolenic acid	-0.748	0.0076927
Valine	Octanoic acid	-0.894	0.000181093
Valine	Pentadecanoic acid	0.712	0.0131406
Valine	Stearic acid	-0.685	0.0187742
Valine	Geranylgeraniol	0.923	4.62507e-05
Valine	Glycerol	0.976	3.02327e-07
Valine	Myo-inositol	0.993	1.35163e-09
Valine	Carvone	-0.916	6.77151e-05
Valine	Miltirone	0.794	0.00335473
Valine	Ophiobolin F	0.926	4.00132e-05
Valine	Paeonilactone A	0.924	4.47297e-05
Valine	Rishitin	-0.919	5.80561e-05
Valine	Liquiritigenin	-0.898	0.000152536
Valine	Phloretin	-0.892	0.000195192
Valine	Camelliagenin C	0.511933	0.102985
Valine	Indole-3-ethanol	-0.891	0.000205151
Valine	Piperidine	-0.909	9.6703e-05
Valine	3-Methyloxindole	-0.878	0.000344312
Valine	Sempervirine	0.926	3.93226e-05
Valine	Glycoperine	-0.43971	0.171782
Valine	Carapanaubine	-0.886	0.000254274
Valine	Tigloidine	0.899	0.000146444
Valine	Actinidine	-0.317408	0.33588
Valine	Jesaconitine	0.752	0.00720993
Valine	Platyphylline	0.925	4.12616e-05
Valine	Senkirkine	0.703	0.0149896
Valine	Obaberine	-0.815	0.00208696
Valine	Kalbreclasine	-0.907	0.000103615
Valine	Allocryptopine	0.906	0.000110964
Valine	Xanthoplanine	-0.925	4.15797e-05
Valine	Luciduline	0.891	0.000206881
Valine	Anapheline	0.907	0.000101951
Valine	Carpaine	-0.912	8.31971e-05
Valine	Pelletierine	0.845	0.000974864
α-ketoglutaric acid	Benzoic acid	0.87	0.000449956
α-ketoglutaric acid	Caffeic acid	0.955	4.92162e-06
α-ketoglutaric acid	Citric acid	0.993	1.38935e-09
α-ketoglutaric acid	Fumaric acid	0.984	5.98674e-08
α-ketoglutaric acid	Glyceric acid	0.993	2.00121e-09
α-ketoglutaric acid	Malic acid	0.746	0.00797324
α-ketoglutaric acid	Maleic acid	0.982	1.09385e-07
α-ketoglutaric acid	Pipecolinic acid	-0.926	3.99752e-05
α-ketoglutaric acid	Pyruvic acid	-0.926	4.005e-05
α-ketoglutaric acid	Shikimic acid	0.995	2.88481e-10
α-ketoglutaric acid	Sinapic acid	-0.0887805	0.790376
α-ketoglutaric acid	Succinic acid	0.995	5.92226e-10
α-ketoglutaric acid	Tartaric acid	-0.925	4.04408e-05
α-ketoglutaric acid	Threonic acid	0.988	1.96411e-08
α-ketoglutaric acid	Vanillic acid	0.96	2.87354e-06
α-ketoglutaric acid	Arabinose	-0.933	2.63626e-05
α-ketoglutaric acid	Cellobiose	0.961	2.50638e-06
α-ketoglutaric acid	Fructose	0.973	5.16147e-07
α-ketoglutaric acid	Galactose	0.979	1.78554e-07
α-ketoglutaric acid	Glucose	0.981	1.21823e-07
α-ketoglutaric acid	Maltose	0.995	6.43614e-10
α-ketoglutaric acid	Mannose	0.993	1.37579e-09
α-ketoglutaric acid	Trehalose	0.474805	0.135714
α-ketoglutaric acid	Turanose	-0.390556	0.229747
α-ketoglutaric acid	Sorbose	-0.387113	0.234231
α-ketoglutaric acid	Sucrose	0.989	1.47675e-08
α-ketoglutaric acid	Arachidonic acid	0.912	8.28537e-05
α-ketoglutaric acid	Eicosanoic acid	-0.682	0.0196241
α-ketoglutaric acid	Hexadecanoic acid	-0.701	0.0154625
α-ketoglutaric acid	Linolenic acid	-0.738	0.00908828
α-ketoglutaric acid	Octanoic acid	-0.93	3.14897e-05
α-ketoglutaric acid	Pentadecanoic acid	0.75	0.00746585
α-ketoglutaric acid	Stearic acid	-0.656	0.0264163
α-ketoglutaric acid	Geranylgeraniol	0.96	2.70979e-06
α-ketoglutaric acid	Glycerol	0.989	1.27148e-08
α-ketoglutaric acid	Myo-inositol	0.995	2.88568e-10
α-ketoglutaric acid	Carvone	-0.951	6.80682e-06
α-ketoglutaric acid	Miltirone	0.861	0.000611896
α-ketoglutaric acid	Ophiobolin F	0.962	2.29808e-06
α-ketoglutaric acid	Paeonilactone A	0.961	2.59591e-06
α-ketoglutaric acid	Rishitin	-0.949	7.85327e-06
α-ketoglutaric acid	Liquiritigenin	-0.923	4.61127e-05
α-ketoglutaric acid	Phloretin	-0.916	6.60069e-05
α-ketoglutaric acid	Camelliagenin C	0.605	0.0452368
α-ketoglutaric acid	Indole-3-ethanol	-0.922	4.96939e-05
α-ketoglutaric acid	Piperidine	-0.943	1.3255e-05
α-ketoglutaric acid	3-Methyloxindole	-0.9	0.000142206
α-ketoglutaric acid	Sempervirine	0.962	2.19614e-06
α-ketoglutaric acid	Glycoperine	-0.427208	0.18587
α-ketoglutaric acid	Carapanaubine	-0.911	8.64497e-05
α-ketoglutaric acid	Tigloidine	0.94	1.57329e-05
α-ketoglutaric acid	Actinidine	-0.298387	0.367458
α-ketoglutaric acid	Jesaconitine	0.799	0.00299635
α-ketoglutaric acid	Platyphylline	0.962	2.34918e-06
α-ketoglutaric acid	Senkirkine	0.769	0.00544467
α-ketoglutaric acid	Obaberine	-0.83	0.00145781
α-ketoglutaric acid	Kalbreclasine	-0.934	2.43788e-05
α-ketoglutaric acid	Allocryptopine	0.946	1.02481e-05
α-ketoglutaric acid	Xanthoplanine	-0.96	2.97641e-06
α-ketoglutaric acid	Luciduline	0.933	2.5589e-05
α-ketoglutaric acid	Anapheline	0.948	8.75585e-06
α-ketoglutaric acid	Carpaine	-0.94	1.65947e-05
α-ketoglutaric acid	Pelletierine	0.88	0.000319197
Benzoic acid	Caffeic acid	0.718	0.0121357
Benzoic acid	Citric acid	0.904	0.000117265
Benzoic acid	Fumaric acid	0.784	0.00410381
Benzoic acid	Glyceric acid	0.836	0.00125047
Benzoic acid	Malic acid	0.661	0.025021
Benzoic acid	Maleic acid	0.945	1.16534e-05
Benzoic acid	Pipecolinic acid	-0.64	0.0314788
Benzoic acid	Pyruvic acid	-0.634	0.0333991
Benzoic acid	Shikimic acid	0.877	0.000349948
Benzoic acid	Sinapic acid	0.398131	0.219987
Benzoic acid	Succinic acid	0.902	0.000126536
Benzoic acid	Tartaric acid	-0.634	0.0335187
Benzoic acid	Threonic acid	0.796	0.00317968
Benzoic acid	Vanillic acid	0.973	5.40352e-07
Benzoic acid	Arabinose	-0.649	0.0286475
Benzoic acid	Cellobiose	0.97	7.67113e-07
Benzoic acid	Fructose	0.752	0.00719178
Benzoic acid	Galactose	0.773	0.0050956
Benzoic acid	Glucose	0.78	0.0044715
Benzoic acid	Maltose	0.904	0.000120613
Benzoic acid	Mannose	0.841	0.00108003
Benzoic acid	Trehalose	0.843	0.0010301
Benzoic acid	Turanose	0.103088	0.75769
Benzoic acid	Sorbose	0.0508377	0.878833
Benzoic acid	Sucrose	0.81	0.00236629
Benzoic acid	Arachidonic acid	0.607	0.0446437
Benzoic acid	Eicosanoic acid	-0.638	0.0319889
Benzoic acid	Hexadecanoic acid	-0.270252	0.41638
Benzoic acid	Linolenic acid	-0.607	0.0445816
Benzoic acid	Octanoic acid	-0.647	0.0292239
Benzoic acid	Pentadecanoic acid	0.55466	0.0725021
Benzoic acid	Stearic acid	-0.586	0.0547083
Benzoic acid	Geranylgeraniol	0.718	0.0121792
Benzoic acid	Glycerol	0.814	0.00217701
Benzoic acid	Myo-inositol	0.869	0.000465286
Benzoic acid	Carvone	-0.688	0.018133
Benzoic acid	Miltirone	0.52073	0.0961712
Benzoic acid	Ophiobolin F	0.716	0.0124517
Benzoic acid	Paeonilactone A	0.716	0.0124534
Benzoic acid	Rishitin	-0.693	0.017015
Benzoic acid	Liquiritigenin	-0.667	0.0232342
Benzoic acid	Phloretin	-0.661	0.0250319
Benzoic acid	Camelliagenin C	0.255522	0.442085
Benzoic acid	Indole-3-ethanol	-0.665	0.0239402
Benzoic acid	Piperidine	-0.672	0.0220956
Benzoic acid	3-Methyloxindole	-0.645	0.0298018
Benzoic acid	Sempervirine	0.717	0.012397
Benzoic acid	Glycoperine	-0.257498	0.438671
Benzoic acid	Carapanaubine	-0.658	0.0257394
Benzoic acid	Tigloidine	0.713	0.0129348
Benzoic acid	Actinidine	-0.157546	0.639532
Benzoic acid	Jesaconitine	0.631	0.0344507
Benzoic acid	Platyphylline	0.718	0.0121405
Benzoic acid	Senkirkine	0.471941	0.138527
Benzoic acid	Obaberine	-0.583	0.056065
Benzoic acid	Kalbreclasine	-0.678	0.0205288
Benzoic acid	Allocryptopine	0.715	0.0125746
Benzoic acid	Xanthoplanine	-0.707	0.0142471
Benzoic acid	Luciduline	0.71	0.013604
Benzoic acid	Anapheline	0.717	0.0123546
Benzoic acid	Carpaine	-0.684	0.0190935
Benzoic acid	Pelletierine	0.645	0.0296819
Caffeic acid	Citric acid	0.927	3.79009e-05
Caffeic acid	Fumaric acid	0.969	9.68237e-07
Caffeic acid	Glyceric acid	0.957	4.11668e-06
Caffeic acid	Malic acid	0.627	0.0360519
Caffeic acid	Maleic acid	0.893	0.00019155
Caffeic acid	Pipecolinic acid	-0.953	5.56596e-06
Caffeic acid	Pyruvic acid	-0.957	4.06613e-06
Caffeic acid	Shikimic acid	0.941	1.45817e-05
Caffeic acid	Sinapic acid	-0.293159	0.37666
Caffeic acid	Succinic acid	0.93	3.15713e-05
Caffeic acid	Tartaric acid	-0.957	4.08292e-06
Caffeic acid	Threonic acid	0.968	1.00962e-06
Caffeic acid	Vanillic acid	0.852	0.000794434
Caffeic acid	Arabinose	-0.959	3.0319e-06
Caffeic acid	Cellobiose	0.854	0.0007616
Caffeic acid	Fructose	0.968	1.13354e-06
Caffeic acid	Galactose	0.967	1.28331e-06
Caffeic acid	Glucose	0.966	1.38946e-06
Caffeic acid	Maltose	0.929	3.34305e-05
Caffeic acid	Mannose	0.955	4.8565e-06
Caffeic acid	Trehalose	0.25892	0.436348
Caffeic acid	Turanose	-0.56965	0.0635445
Caffeic acid	Sorbose	-0.534264	0.086215
Caffeic acid	Sucrose	0.963	2.07451e-06
Caffeic acid	Arachidonic acid	0.957	3.88394e-06
Caffeic acid	Eicosanoic acid	-0.589	0.0530419
Caffeic acid	Hexadecanoic acid	-0.818	0.00195887
Caffeic acid	Linolenic acid	-0.668	0.0232213
Caffeic acid	Octanoic acid	-0.956	4.3927e-06
Caffeic acid	Pentadecanoic acid	0.805	0.00265129
Caffeic acid	Stearic acid	-0.636	0.0327618
Caffeic acid	Geranylgeraniol	0.998	1.03077e-11
Caffeic acid	Glycerol	0.961	2.42958e-06
Caffeic acid	Myo-inositol	0.945	1.12378e-05
Caffeic acid	Carvone	-0.972	6.35154e-07
Caffeic acid	Miltirone	0.922	4.97696e-05
Caffeic acid	Ophiobolin F	0.994	6.86238e-10
Caffeic acid	Paeonilactone A	0.997	7.4346e-11
Caffeic acid	Rishitin	-0.957	3.75451e-06
Caffeic acid	Liquiritigenin	-0.914	7.29562e-05
Caffeic acid	Phloretin	-0.905	0.000114912
Caffeic acid	Camelliagenin C	0.716	0.0124809
Caffeic acid	Indole-3-ethanol	-0.929	3.23352e-05
Caffeic acid	Piperidine	-0.963	2.07303e-06
Caffeic acid	3-Methyloxindole	-0.881	0.000299715
Caffeic acid	Sempervirine	0.994	8.43833e-10
Caffeic acid	Glycoperine	-0.324903	0.323836
Caffeic acid	Carapanaubine	-0.917	6.36858e-05
Caffeic acid	Tigloidine	0.996	1.01873e-10
Caffeic acid	Actinidine	-0.185464	0.5815
Caffeic acid	Jesaconitine	0.895	0.000171917
Caffeic acid	Platyphylline	0.996	1.01055e-10
Caffeic acid	Senkirkine	0.856	0.000710231
Caffeic acid	Obaberine	-0.79	0.00364557
Caffeic acid	Kalbreclasine	-0.931	2.93614e-05
Caffeic acid	Allocryptopine	0.999	1.76757e-12
Caffeic acid	Xanthoplanine	-0.969	9.49619e-07
Caffeic acid	Luciduline	0.993	1.84019e-09
Caffeic acid	Anapheline	0.999	5.84334e-13
Caffeic acid	Carpaine	-0.94	1.58587e-05
Caffeic acid	Pelletierine	0.863	0.00057015
Citric acid	Fumaric acid	0.974	4.57079e-07
Citric acid	Glyceric acid	0.99	7.86365e-09
Citric acid	Malic acid	0.772	0.00518862
Citric acid	Maleic acid	0.994	8.42548e-10
Citric acid	Pipecolinic acid	-0.907	0.000106021
Citric acid	Pyruvic acid	-0.904	0.000119464
Citric acid	Shikimic acid	0.998	3.72965e-12
Citric acid	Sinapic acid	-0.0304278	0.926445
Citric acid	Succinic acid	1	1.39912e-17
Citric acid	Tartaric acid	-0.904	0.000120573
Citric acid	Threonic acid	0.978	2.21564e-07
Citric acid	Vanillic acid	0.978	2.4407e-07
Citric acid	Arabinose	-0.912	8.32396e-05
Citric acid	Cellobiose	0.981	1.39744e-07
Citric acid	Fructose	0.962	2.36146e-06
Citric acid	Galactose	0.97	8.33566e-07
Citric acid	Glucose	0.973	5.74972e-07
Citric acid	Maltose	1	5.16659e-18
Citric acid	Mannose	0.992	4.15662e-09
Citric acid	Trehalose	0.532777	0.08727
Citric acid	Turanose	-0.331697	0.313732
Citric acid	Sorbose	-0.360164	0.271375
Citric acid	Sucrose	0.983	8.60733e-08
Citric acid	Arachidonic acid	0.874	0.000388503
Citric acid	Eicosanoic acid	-0.732	0.00988082
Citric acid	Hexadecanoic acid	-0.656	0.0265787
Citric acid	Linolenic acid	-0.756	0.00678676
Citric acid	Octanoic acid	-0.911	8.80797e-05
Citric acid	Pentadecanoic acid	0.721	0.0116118
Citric acid	Stearic acid	-0.689	0.0177871
Citric acid	Geranylgeraniol	0.935	2.25725e-05
Citric acid	Glycerol	0.984	6.38302e-08
Citric acid	Myo-inositol	0.997	3.56377e-11
Citric acid	Carvone	-0.93	3.05947e-05
Citric acid	Miltirone	0.814	0.00217615
Citric acid	Ophiobolin F	0.938	1.83558e-05
Citric acid	Paeonilactone A	0.936	2.12773e-05
Citric acid	Rishitin	-0.933	2.55761e-05
Citric acid	Liquiritigenin	-0.913	7.86351e-05
Citric acid	Phloretin	-0.907	0.000102395
Citric acid	Camelliagenin C	0.532104	0.0877466
Citric acid	Indole-3-ethanol	-0.905	0.00011116
Citric acid	Piperidine	-0.924	4.39822e-05
Citric acid	3-Methyloxindole	-0.893	0.000189588
Citric acid	Sempervirine	0.938	1.78626e-05
Citric acid	Glycoperine	-0.454166	0.156356
Citric acid	Carapanaubine	-0.9	0.000138655
Citric acid	Tigloidine	0.909	9.36403e-05
Citric acid	Actinidine	-0.330775	0.315151
Citric acid	Jesaconitine	0.757	0.00664511
Citric acid	Platyphylline	0.937	1.94909e-05
Citric acid	Senkirkine	0.719	0.0120281
Citric acid	Obaberine	-0.831	0.00141205
Citric acid	Kalbreclasine	-0.922	4.98601e-05
Citric acid	Allocryptopine	0.916	6.71085e-05
Citric acid	Xanthoplanine	-0.938	1.81875e-05
Citric acid	Luciduline	0.901	0.00013664
Citric acid	Anapheline	0.918	6.06419e-05
Citric acid	Carpaine	-0.926	3.90044e-05
Citric acid	Pelletierine	0.857	0.000684266
Fumaric acid	Glyceric acid	0.996	1.74393e-10
Fumaric acid	Malic acid	0.766	0.00573362
Fumaric acid	Maleic acid	0.944	1.17603e-05
Fumaric acid	Pipecolinic acid	-0.977	2.50759e-07
Fumaric acid	Pyruvic acid	-0.977	2.85309e-07
Fumaric acid	Shikimic acid	0.986	4.13403e-08
Fumaric acid	Sinapic acid	-0.25307	0.446758
Fumaric acid	Succinic acid	0.975	3.87747e-07
Fumaric acid	Tartaric acid	-0.977	2.91424e-07
Fumaric acid	Threonic acid	1	7.40365e-16
Fumaric acid	Vanillic acid	0.906	0.000109964
Fumaric acid	Arabinose	-0.981	1.36678e-07
Fumaric acid	Cellobiose	0.911	8.71438e-05
Fumaric acid	Fructose	0.999	1.71475e-12
Fumaric acid	Galactose	1	5.55086e-15
Fumaric acid	Glucose	1	8.37205e-16
Fumaric acid	Maltose	0.974	4.25032e-07
Fumaric acid	Mannose	0.995	4.60383e-10
Fumaric acid	Trehalose	0.328173	0.319262
Fumaric acid	Turanose	-0.535789	0.0852059
Fumaric acid	Sorbose	-0.54361	0.0798488
Fumaric acid	Sucrose	0.999	3.67448e-13
Fumaric acid	Arachidonic acid	0.952	6.29824e-06
Fumaric acid	Eicosanoic acid	-0.715	0.0125824
Fumaric acid	Hexadecanoic acid	-0.809	0.00241461
Fumaric acid	Linolenic acid	-0.772	0.00518816
Fumaric acid	Octanoic acid	-0.98	1.6863e-07
Fumaric acid	Pentadecanoic acid	0.758	0.00655903
Fumaric acid	Stearic acid	-0.684	0.0191481
Fumaric acid	Geranylgeraniol	0.98	1.49493e-07
Fumaric acid	Glycerol	0.999	1.35838e-12
Fumaric acid	Myo-inositol	0.988	1.74267e-08
Fumaric acid	Carvone	-0.988	2.13485e-08
Fumaric acid	Miltirone	0.91	9.04296e-05
Fumaric acid	Ophiobolin F	0.985	4.66467e-08
Fumaric acid	Paeonilactone A	0.982	9.72701e-08
Fumaric acid	Rishitin	-0.988	1.81284e-08
Fumaric acid	Liquiritigenin	-0.971	6.96622e-07
Fumaric acid	Phloretin	-0.966	1.37944e-06
Fumaric acid	Camelliagenin C	0.646	0.0293836
Fumaric acid	Indole-3-ethanol	-0.963	2.0519e-06
Fumaric acid	Piperidine	-0.986	3.57628e-08
Fumaric acid	3-Methyloxindole	-0.953	5.62806e-06
Fumaric acid	Sempervirine	0.986	4.18295e-08
Fumaric acid	Glycoperine	-0.514136	0.101212
Fumaric acid	Carapanaubine	-0.958	3.71699e-06
Fumaric acid	Tigloidine	0.947	9.59417e-06
Fumaric acid	Actinidine	-0.386965	0.234354
Fumaric acid	Jesaconitine	0.773	0.00505731
Fumaric acid	Platyphylline	0.983	8.17421e-08
Fumaric acid	Senkirkine	0.8	0.00294635
Fumaric acid	Obaberine	-0.894	0.000178167
Fumaric acid	Kalbreclasine	-0.979	2.01446e-07
Fumaric acid	Allocryptopine	0.956	4.52253e-06
Fumaric acid	Xanthoplanine	-0.99	9.19717e-09
Fumaric acid	Luciduline	0.937	2.00937e-05
Fumaric acid	Anapheline	0.958	3.71142e-06
Fumaric acid	Carpaine	-0.982	9.5082e-08
Fumaric acid	Pelletierine	0.905	0.000111191
Glyceric acid	Malic acid	0.776	0.00478318
Glyceric acid	Maleic acid	0.97	8.5855e-07
Glyceric acid	Pipecolinic acid	-0.956	4.1573e-06
Glyceric acid	Pyruvic acid	-0.955	4.94445e-06
Glyceric acid	Shikimic acid	0.997	5.97826e-11
Glyceric acid	Sinapic acid	-0.169036	0.615866
Glyceric acid	Succinic acid	0.991	6.61218e-09
Glyceric acid	Tartaric acid	-0.954	5.0239e-06
Glyceric acid	Threonic acid	0.997	2.78338e-11
Glyceric acid	Vanillic acid	0.939	1.7158e-05
Glyceric acid	Arabinose	-0.96	2.82309e-06
Glyceric acid	Cellobiose	0.944	1.24122e-05
Glyceric acid	Fructose	0.991	7.06033e-09
Glyceric acid	Galactose	0.994	7.50366e-10
Glyceric acid	Glucose	0.995	2.83156e-10
Glyceric acid	Maltose	0.99	7.68176e-09
Glyceric acid	Mannose	1	8.71816e-19
Glyceric acid	Trehalose	0.409638	0.20629
Glyceric acid	Turanose	-0.459939	0.150507
Glyceric acid	Sorbose	-0.479652	0.131168
Glyceric acid	Sucrose	0.999	3.83224e-13
Glyceric acid	Arachidonic acid	0.926	3.99949e-05
Glyceric acid	Eicosanoic acid	-0.733	0.00975063
Glyceric acid	Hexadecanoic acid	-0.754	0.00696302
Glyceric acid	Linolenic acid	-0.774	0.0050015
Glyceric acid	Octanoic acid	-0.959	3.09775e-06
Glyceric acid	Pentadecanoic acid	0.746	0.00795919
Glyceric acid	Stearic acid	-0.695	0.0166084
Glyceric acid	Geranylgeraniol	0.967	1.17282e-06
Glyceric acid	Glycerol	0.999	9.77207e-14
Glyceric acid	Myo-inositol	0.998	7.53706e-12
Glyceric acid	Carvone	-0.971	6.9709e-07
Glyceric acid	Miltirone	0.876	0.000370446
Glyceric acid	Ophiobolin F	0.972	6.29016e-07
Glyceric acid	Paeonilactone A	0.969	9.25168e-07
Glyceric acid	Rishitin	-0.973	5.34466e-07
Glyceric acid	Liquiritigenin	-0.956	4.46158e-06
Glyceric acid	Phloretin	-0.951	7.11897e-06
Glyceric acid	Camelliagenin C	0.6	0.0474705
Glyceric acid	Indole-3-ethanol	-0.947	9.77004e-06
Glyceric acid	Piperidine	-0.968	1.0375e-06
Glyceric acid	3-Methyloxindole	-0.937	1.91933e-05
Glyceric acid	Sempervirine	0.972	5.99886e-07
Glyceric acid	Glycoperine	-0.499978	0.112695
Glyceric acid	Carapanaubine	-0.942	1.36902e-05
Glyceric acid	Tigloidine	0.936	2.13658e-05
Glyceric acid	Actinidine	-0.374029	0.251537
Glyceric acid	Jesaconitine	0.767	0.00561223
Glyceric acid	Platyphylline	0.97	8.05751e-07
Glyceric acid	Senkirkine	0.77	0.00533846
Glyceric acid	Obaberine	-0.878	0.000337965
Glyceric acid	Kalbreclasine	-0.963	1.95283e-06
Glyceric acid	Allocryptopine	0.944	1.21901e-05
Glyceric acid	Xanthoplanine	-0.975	3.76124e-07
Glyceric acid	Luciduline	0.926	3.97701e-05
Glyceric acid	Anapheline	0.946	1.05021e-05
Glyceric acid	Carpaine	-0.967	1.18543e-06
Glyceric acid	Pelletierine	0.891	0.000203824
Malic acid	Maleic acid	0.756	0.00674519
Malic acid	Pipecolinic acid	-0.743	0.0083278
Malic acid	Pyruvic acid	-0.735	0.00949563
Malic acid	Shikimic acid	0.776	0.00483001
Malic acid	Sinapic acid	-0.134624	0.6899
Malic acid	Succinic acid	0.771	0.00529048
Malic acid	Tartaric acid	-0.735	0.00952521
Malic acid	Threonic acid	0.765	0.0058157
Malic acid	Vanillic acid	0.729	0.0103507
Malic acid	Arabinose	-0.739	0.00889482
Malic acid	Cellobiose	0.74	0.00877895
Malic acid	Fructose	0.766	0.00570453
Malic acid	Galactose	0.77	0.00537944
Malic acid	Glucose	0.771	0.00526845
Malic acid	Maltose	0.768	0.0055013
Malic acid	Mannose	0.777	0.0047559
Malic acid	Trehalose	0.335806	0.307403
Malic acid	Turanose	-0.339189	0.302535
Malic acid	Sorbose	-0.428213	0.184774
Malic acid	Sucrose	0.773	0.00507801
Malic acid	Arachidonic acid	0.671	0.022361
Malic acid	Eicosanoic acid	-0.757	0.00670576
Malic acid	Hexadecanoic acid	-0.571561	0.0625066
Malic acid	Linolenic acid	-0.75	0.00751211
Malic acid	Octanoic acid	-0.744	0.00827108
Malic acid	Pentadecanoic acid	0.463517	0.146839
Malic acid	Stearic acid	-0.664	0.0241692
Malic acid	Geranylgeraniol	0.66	0.0254151
Malic acid	Glycerol	0.775	0.00489505
Malic acid	Myo-inositol	0.776	0.00478379
Malic acid	Carvone	-0.739	0.00896759
Malic acid	Miltirone	0.647	0.0290969
Malic acid	Ophiobolin F	0.678	0.0205944
Malic acid	Paeonilactone A	0.668	0.0231706
Malic acid	Rishitin	-0.754	0.00700135
Malic acid	Liquiritigenin	-0.786	0.0039833
Malic acid	Phloretin	-0.79	0.00361349
Malic acid	Camelliagenin C	0.407844	0.208262
Malic acid	Indole-3-ethanol	-0.711	0.0133225
Malic acid	Piperidine	-0.746	0.00794872
Malic acid	3-Methyloxindole	-0.8	0.00293989
Malic acid	Sempervirine	0.68	0.0200989
Malic acid	Glycoperine	-0.701	0.0154644
Malic acid	Carapanaubine	-0.745	0.00814685
Malic acid	Tigloidine	0.579	0.0580906
Malic acid	Actinidine	-0.635	0.033087
Malic acid	Jesaconitine	0.326588	0.321576
Malic acid	Platyphylline	0.669	0.0229075
Malic acid	Senkirkine	0.566555	0.0653816
Malic acid	Obaberine	-0.817	0.00201412
Malic acid	Kalbreclasine	-0.775	0.00485403
Malic acid	Allocryptopine	0.597	0.049263
Malic acid	Xanthoplanine	-0.727	0.0107325
Malic acid	Luciduline	0.559675	0.0693907
Malic acid	Anapheline	0.6	0.0473923
Malic acid	Carpaine	-0.768	0.00552548
Malic acid	Pelletierine	0.862	0.000593224
Maleic acid	Pipecolinic acid	-0.856	0.000715285
Maleic acid	Pyruvic acid	-0.853	0.000785971
Maleic acid	Shikimic acid	0.986	3.71376e-08
Maleic acid	Sinapic acid	0.0772358	0.81742
Maleic acid	Succinic acid	0.994	1.0829e-09
Maleic acid	Tartaric acid	-0.852	0.000791464
Maleic acid	Threonic acid	0.951	6.95376e-06
Maleic acid	Vanillic acid	0.994	6.68991e-10
Maleic acid	Arabinose	-0.862	0.000585326
Maleic acid	Cellobiose	0.996	1.9913e-10
Maleic acid	Fructose	0.927	3.77089e-05
Maleic acid	Galactose	0.938	1.83413e-05
Maleic acid	Glucose	0.942	1.40242e-05
Maleic acid	Maltose	0.994	8.85392e-10
Maleic acid	Mannose	0.972	6.17754e-07
Maleic acid	Trehalose	0.62	0.0386901
Maleic acid	Turanose	-0.228793	0.492656
Maleic acid	Sorbose	-0.260008	0.434528
Maleic acid	Sucrose	0.957	3.75712e-06
Maleic acid	Arachidonic acid	0.825	0.00165076
Maleic acid	Eicosanoic acid	-0.715	0.0125831
Maleic acid	Hexadecanoic acid	-0.571056	0.0627878
Maleic acid	Linolenic acid	-0.727	0.0106204
Maleic acid	Octanoic acid	-0.861	0.000615312
Maleic acid	Pentadecanoic acid	0.696	0.0163675
Maleic acid	Stearic acid	-0.67	0.0224759
Maleic acid	Geranylgeraniol	0.899	0.000149098
Maleic acid	Glycerol	0.959	3.10159e-06
Maleic acid	Myo-inositol	0.983	7.86096e-08
Maleic acid	Carvone	-0.887	0.0002393
Maleic acid	Miltirone	0.758	0.00661266
Maleic acid	Ophiobolin F	0.9	0.000138731
Maleic acid	Paeonilactone A	0.899	0.000148386
Maleic acid	Rishitin	-0.889	0.000218518
Maleic acid	Liquiritigenin	-0.867	0.000501171
Maleic acid	Phloretin	-0.861	0.000612971
Maleic acid	Camelliagenin C	0.476932	0.133828
Maleic acid	Indole-3-ethanol	-0.862	0.000600943
Maleic acid	Piperidine	-0.878	0.000345594
Maleic acid	3-Methyloxindole	-0.846	0.000961686
Maleic acid	Sempervirine	0.901	0.000136332
Maleic acid	Glycoperine	-0.408344	0.207758
Maleic acid	Carapanaubine	-0.854	0.000754533
Maleic acid	Tigloidine	0.879	0.000334092
Maleic acid	Actinidine	-0.288183	0.385106
Maleic acid	Jesaconitine	0.743	0.00833205
Maleic acid	Platyphylline	0.9	0.000138616
Maleic acid	Senkirkine	0.674	0.0217111
Maleic acid	Obaberine	-0.782	0.00430259
Maleic acid	Kalbreclasine	-0.877	0.000356687
Maleic acid	Allocryptopine	0.884	0.000269228
Maleic acid	Xanthoplanine	-0.898	0.000151535
Maleic acid	Luciduline	0.871	0.000434043
Maleic acid	Anapheline	0.886	0.00025063
Maleic acid	Carpaine	-0.882	0.000296559
Maleic acid	Pelletierine	0.822	0.00177472
Pipecolinic acid	Pyruvic acid	1	1.95505e-15
Pipecolinic acid	Shikimic acid	-0.93	3.11225e-05
Pipecolinic acid	Sinapic acid	0.449327	0.161464
Pipecolinic acid	Succinic acid	-0.908	0.000100377
Pipecolinic acid	Tartaric acid	1	2.20489e-15
Pipecolinic acid	Threonic acid	-0.973	5.64092e-07
Pipecolinic acid	Vanillic acid	-0.798	0.00309448
Pipecolinic acid	Arabinose	1	4.67492e-15
Pipecolinic acid	Cellobiose	-0.806	0.00257248
Pipecolinic acid	Fructose	-0.987	2.44605e-08
Pipecolinic acid	Galactose	-0.982	1.05807e-07
Pipecolinic acid	Glucose	-0.98	1.66281e-07
Pipecolinic acid	Maltose	-0.907	0.000105421
Pipecolinic acid	Mannose	-0.953	5.58302e-06
Pipecolinic acid	Trehalose	-0.126176	0.707531
Pipecolinic acid	Turanose	0.698	0.0159084
Pipecolinic acid	Sorbose	0.706	0.0143546
Pipecolinic acid	Sucrose	-0.969	9.79632e-07
Pipecolinic acid	Arachidonic acid	-0.97	8.54475e-07
Pipecolinic acid	Eicosanoic acid	0.702	0.0151603
Pipecolinic acid	Hexadecanoic acid	0.913	8.02506e-05
Pipecolinic acid	Linolenic acid	0.769	0.00545965
Pipecolinic acid	Octanoic acid	1	2.00895e-18
Pipecolinic acid	Pentadecanoic acid	-0.745	0.00814684
Pipecolinic acid	Stearic acid	0.672	0.0220085
Pipecolinic acid	Geranylgeraniol	-0.97	8.32823e-07
Pipecolinic acid	Glycerol	-0.967	1.20177e-06
Pipecolinic acid	Myo-inositol	-0.936	2.1263e-05
Pipecolinic acid	Carvone	0.993	1.41733e-09
Pipecolinic acid	Miltirone	-0.944	1.21982e-05
Pipecolinic acid	Ophiobolin F	-0.978	2.40794e-07
Pipecolinic acid	Paeonilactone A	-0.973	5.09792e-07
Pipecolinic acid	Rishitin	0.994	6.68422e-10
Pipecolinic acid	Liquiritigenin	0.986	3.95213e-08
Pipecolinic acid	Phloretin	0.982	9.4944e-08
Pipecolinic acid	Camelliagenin C	-0.693	0.0170238
Pipecolinic acid	Indole-3-ethanol	0.972	5.78557e-07
Pipecolinic acid	Piperidine	0.999	7.45054e-13
Pipecolinic acid	3-Methyloxindole	0.973	5.06145e-07
Pipecolinic acid	Sempervirine	-0.978	2.26066e-07
Pipecolinic acid	Glycoperine	0.576	0.0597694
Pipecolinic acid	Carapanaubine	0.972	6.30315e-07
Pipecolinic acid	Tigloidine	-0.926	3.98725e-05
Pipecolinic acid	Actinidine	0.45425	0.156322
Pipecolinic acid	Jesaconitine	-0.728	0.010548
Pipecolinic acid	Platyphylline	-0.974	4.79335e-07
Pipecolinic acid	Senkirkine	-0.82	0.00188526
Pipecolinic acid	Obaberine	0.926	3.94803e-05
Pipecolinic acid	Kalbreclasine	0.99	7.6961e-09
Pipecolinic acid	Allocryptopine	-0.936	2.03405e-05
Pipecolinic acid	Xanthoplanine	0.988	1.69153e-08
Pipecolinic acid	Luciduline	-0.913	7.75905e-05
Pipecolinic acid	Anapheline	-0.938	1.78252e-05
Pipecolinic acid	Carpaine	0.992	2.91796e-09
Pipecolinic acid	Pelletierine	-0.903	0.000123444
Pyruvic acid	Shikimic acid	-0.928	3.60329e-05
Pyruvic acid	Sinapic acid	0.45426	0.156369
Pyruvic acid	Succinic acid	-0.905	0.000111836
Pyruvic acid	Tartaric acid	1	1.1234e-29
Pyruvic acid	Threonic acid	-0.972	6.16863e-07
Pyruvic acid	Vanillic acid	-0.794	0.00333248
Pyruvic acid	Arabinose	1	1.9433e-16
Pyruvic acid	Cellobiose	-0.802	0.00281851
Pyruvic acid	Fructose	-0.986	3.2644e-08
Pyruvic acid	Galactose	-0.981	1.32883e-07
Pyruvic acid	Glucose	-0.979	2.05754e-07
Pyruvic acid	Maltose	-0.904	0.000117224
Pyruvic acid	Mannose	-0.951	6.59138e-06
Pyruvic acid	Trehalose	-0.119211	0.723439
Pyruvic acid	Turanose	0.704	0.0148276
Pyruvic acid	Sorbose	0.704	0.0148131
Pyruvic acid	Sucrose	-0.967	1.19389e-06
Pyruvic acid	Arachidonic acid	-0.974	4.61207e-07
Pyruvic acid	Eicosanoic acid	0.687	0.018248
Pyruvic acid	Hexadecanoic acid	0.916	6.82192e-05
Pyruvic acid	Linolenic acid	0.761	0.00623289
Pyruvic acid	Octanoic acid	1	1.51625e-15
Pyruvic acid	Pentadecanoic acid	-0.749	0.00759387
Pyruvic acid	Stearic acid	0.662	0.0247971
Pyruvic acid	Geranylgeraniol	-0.972	6.03154e-07
Pyruvic acid	Glycerol	-0.966	1.48059e-06
Pyruvic acid	Myo-inositol	-0.934	2.48046e-05
Pyruvic acid	Carvone	0.994	8.60562e-10
Pyruvic acid	Miltirone	-0.95	7.53904e-06
Pyruvic acid	Ophiobolin F	-0.98	1.68551e-07
Pyruvic acid	Paeonilactone A	-0.976	3.5514e-07
Pyruvic acid	Rishitin	0.994	8.94157e-10
Pyruvic acid	Liquiritigenin	0.984	6.92557e-08
Pyruvic acid	Phloretin	0.98	1.58644e-07
Pyruvic acid	Camelliagenin C	-0.706	0.0144548
Pyruvic acid	Indole-3-ethanol	0.972	5.93261e-07
Pyruvic acid	Piperidine	0.999	7.64277e-13
Pyruvic acid	3-Methyloxindole	0.97	7.75911e-07
Pyruvic acid	Sempervirine	-0.98	1.59431e-07
Pyruvic acid	Glycoperine	0.565438	0.0660293
Pyruvic acid	Carapanaubine	0.97	8.38476e-07
Pyruvic acid	Tigloidine	-0.93	3.10282e-05
Pyruvic acid	Actinidine	0.442438	0.168854
Pyruvic acid	Jesaconitine	-0.736	0.00929672
Pyruvic acid	Platyphylline	-0.976	3.38535e-07
Pyruvic acid	Senkirkine	-0.828	0.00154204
Pyruvic acid	Obaberine	0.921	5.24824e-05
Pyruvic acid	Kalbreclasine	0.989	1.47219e-08
Pyruvic acid	Allocryptopine	-0.94	1.57149e-05
Pyruvic acid	Xanthoplanine	0.99	1.05051e-08
Pyruvic acid	Luciduline	-0.918	6.08623e-05
Pyruvic acid	Anapheline	-0.942	1.35926e-05
Pyruvic acid	Carpaine	0.991	5.78967e-09
Pyruvic acid	Pelletierine	-0.905	0.000115309
Shikimic acid	Sinapic acid	-0.0896094	0.789179
Shikimic acid	Succinic acid	0.998	2.74052e-12
Shikimic acid	Tartaric acid	-0.927	3.64541e-05
Shikimic acid	Threonic acid	0.989	1.5328e-08
Shikimic acid	Vanillic acid	0.964	1.91699e-06
Shikimic acid	Arabinose	-0.935	2.33027e-05
Shikimic acid	Cellobiose	0.967	1.19469e-06
Shikimic acid	Fructose	0.976	3.12904e-07
Shikimic acid	Galactose	0.983	9.16423e-08
Shikimic acid	Glucose	0.985	5.45069e-08
Shikimic acid	Maltose	0.998	3.88333e-12
Shikimic acid	Mannose	0.998	1.72594e-11
Shikimic acid	Trehalose	0.481595	0.129352
Shikimic acid	Turanose	-0.387119	0.234393
Shikimic acid	Sorbose	-0.41223	0.203215
Shikimic acid	Sucrose	0.992	3.2708e-09
Shikimic acid	Arachidonic acid	0.898	0.000152475
Shikimic acid	Eicosanoic acid	-0.735	0.00949876
Shikimic acid	Hexadecanoic acid	-0.699	0.0157222
Shikimic acid	Linolenic acid	-0.766	0.00573547
Shikimic acid	Octanoic acid	-0.933	2.49815e-05
Shikimic acid	Pentadecanoic acid	0.733	0.009716
Shikimic acid	Stearic acid	-0.694	0.0168567
Shikimic acid	Geranylgeraniol	0.951	6.92287e-06
Shikimic acid	Glycerol	0.993	2.00294e-09
Shikimic acid	Myo-inositol	1	5.14082e-17
Shikimic acid	Carvone	-0.95	7.52293e-06
Shikimic acid	Miltirone	0.842	0.00107355
Shikimic acid	Ophiobolin F	0.955	4.94845e-06
Shikimic acid	Paeonilactone A	0.952	6.24462e-06
Shikimic acid	Rishitin	-0.952	6.14915e-06
Shikimic acid	Liquiritigenin	-0.933	2.50321e-05
Shikimic acid	Phloretin	-0.928	3.50616e-05
Shikimic acid	Camelliagenin C	0.561948	0.0680056
Shikimic acid	Indole-3-ethanol	-0.925	4.07715e-05
Shikimic acid	Piperidine	-0.945	1.12513e-05
Shikimic acid	3-Methyloxindole	-0.914	7.41652e-05
Shikimic acid	Sempervirine	0.955	4.77297e-06
Shikimic acid	Glycoperine	-0.475258	0.135463
Shikimic acid	Carapanaubine	-0.92	5.35202e-05
Shikimic acid	Tigloidine	0.923	4.76785e-05
Shikimic acid	Actinidine	-0.350528	0.285338
Shikimic acid	Jesaconitine	0.763	0.00604243
Shikimic acid	Platyphylline	0.953	5.61673e-06
Shikimic acid	Senkirkine	0.742	0.00846145
Shikimic acid	Obaberine	-0.853	0.00076651
Shikimic acid	Kalbreclasine	-0.942	1.43001e-05
Shikimic acid	Allocryptopine	0.93	3.11347e-05
Shikimic acid	Xanthoplanine	-0.956	4.27024e-06
Shikimic acid	Luciduline	0.913	7.74892e-05
Shikimic acid	Anapheline	0.932	2.7508e-05
Shikimic acid	Carpaine	-0.946	1.04544e-05
Shikimic acid	Pelletierine	0.874	0.000396279
Sinapic acid	Succinic acid	-0.0334522	0.919636
Sinapic acid	Tartaric acid	0.454723	0.155976
Sinapic acid	Threonic acid	-0.23275	0.485035
Sinapic acid	Vanillic acid	0.179417	0.594292
Sinapic acid	Arabinose	0.43715	0.174604
Sinapic acid	Cellobiose	0.165578	0.622605
Sinapic acid	Fructose	-0.302479	0.360901
Sinapic acid	Galactose	-0.272611	0.412603
Sinapic acid	Glucose	-0.261612	0.431858
Sinapic acid	Maltose	-0.0308951	0.925607
Sinapic acid	Mannose	-0.158933	0.637025
Sinapic acid	Trehalose	0.828	0.00153886
Sinapic acid	Turanose	0.951	7.02797e-06
Sinapic acid	Sorbose	0.911	8.47692e-05
Sinapic acid	Sucrose	-0.213518	0.523147
Sinapic acid	Arachidonic acid	-0.446651	0.164257
Sinapic acid	Eicosanoic acid	0.115871	0.730596
Sinapic acid	Hexadecanoic acid	0.773	0.0051048
Sinapic acid	Linolenic acid	0.224791	0.50059
Sinapic acid	Octanoic acid	0.440622	0.170842
Sinapic acid	Pentadecanoic acid	-0.23871	0.473399
Sinapic acid	Stearic acid	0.13405	0.691003
Sinapic acid	Geranylgeraniol	-0.315186	0.339466
Sinapic acid	Glycerol	-0.207592	0.535374
Sinapic acid	Myo-inositol	-0.105932	0.751934
Sinapic acid	Carvone	0.382216	0.240225
Sinapic acid	Miltirone	-0.509579	0.104787
Sinapic acid	Ophiobolin F	-0.327959	0.319507
Sinapic acid	Paeonilactone A	-0.321927	0.328753
Sinapic acid	Rishitin	0.381658	0.240935
Sinapic acid	Liquiritigenin	0.403904	0.213093
Sinapic acid	Phloretin	0.408111	0.207988
Sinapic acid	Camelliagenin C	-0.518288	0.0979697
Sinapic acid	Indole-3-ethanol	0.386636	0.234647
Sinapic acid	Piperidine	0.409469	0.206359
Sinapic acid	3-Methyloxindole	0.417662	0.196606
Sinapic acid	Sempervirine	-0.327912	0.319471
Sinapic acid	Glycoperine	0.41347	0.201685
Sinapic acid	Carapanaubine	0.401599	0.215625
Sinapic acid	Tigloidine	-0.263574	0.4282
Sinapic acid	Actinidine	0.386656	0.234703
Sinapic acid	Jesaconitine	-0.113098	0.736917
Sinapic acid	Platyphylline	-0.320069	0.331562
Sinapic acid	Senkirkine	-0.422324	0.191228
Sinapic acid	Obaberine	0.437903	0.173779
Sinapic acid	Kalbreclasine	0.395622	0.223247
Sinapic acid	Allocryptopine	-0.274863	0.408755
Sinapic acid	Xanthoplanine	0.353338	0.281236
Sinapic acid	Luciduline	-0.25178	0.448841
Sinapic acid	Anapheline	-0.275772	0.407319
Sinapic acid	Carpaine	0.390322	0.229989
Sinapic acid	Pelletierine	-0.325312	0.323492
Succinic acid	Tartaric acid	-0.905	0.000113036
Succinic acid	Threonic acid	0.979	1.8167e-07
Succinic acid	Vanillic acid	0.977	2.75744e-07
Succinic acid	Arabinose	-0.913	7.7701e-05
Succinic acid	Cellobiose	0.98	1.66707e-07
Succinic acid	Fructose	0.963	2.11705e-06
Succinic acid	Galactose	0.971	7.45007e-07
Succinic acid	Glucose	0.973	5.10501e-07
Succinic acid	Maltose	1	2.0685e-18
Succinic acid	Mannose	0.992	3.3087e-09
Succinic acid	Trehalose	0.529528	0.0896168
Succinic acid	Turanose	-0.335253	0.308201
Succinic acid	Sorbose	-0.36011	0.27136
Succinic acid	Sucrose	0.983	7.28031e-08
Succinic acid	Arachidonic acid	0.878	0.000346186
Succinic acid	Eicosanoic acid	-0.727	0.0107373
Succinic acid	Hexadecanoic acid	-0.658	0.0257364
Succinic acid	Linolenic acid	-0.754	0.00697945
Succinic acid	Octanoic acid	-0.912	8.2895e-05
Succinic acid	Pentadecanoic acid	0.724	0.0111797
Succinic acid	Stearic acid	-0.687	0.0182344
Succinic acid	Geranylgeraniol	0.938	1.89589e-05
Succinic acid	Glycerol	0.985	5.53051e-08
Succinic acid	Myo-inositol	0.997	2.66017e-11
Succinic acid	Carvone	-0.932	2.73797e-05
Succinic acid	Miltirone	0.819	0.0019374
Succinic acid	Ophiobolin F	0.94	1.57317e-05
Succinic acid	Paeonilactone A	0.938	1.80297e-05
Succinic acid	Rishitin	-0.934	2.4115e-05
Succinic acid	Liquiritigenin	-0.913	7.76442e-05
Succinic acid	Phloretin	-0.907	0.000102014
Succinic acid	Camelliagenin C	0.539105	0.0828857
Succinic acid	Indole-3-ethanol	-0.906	0.000106549
Succinic acid	Piperidine	-0.925	4.06997e-05
Succinic acid	3-Methyloxindole	-0.893	0.000191649
Succinic acid	Sempervirine	0.941	1.53406e-05
Succinic acid	Glycoperine	-0.449375	0.161533
Succinic acid	Carapanaubine	-0.9	0.000138251
Succinic acid	Tigloidine	0.913	7.9508e-05
Succinic acid	Actinidine	-0.325289	0.323416
Succinic acid	Jesaconitine	0.763	0.00606242
Succinic acid	Platyphylline	0.94	1.65746e-05
Succinic acid	Senkirkine	0.724	0.0112657
Succinic acid	Obaberine	-0.83	0.00146112
Succinic acid	Kalbreclasine	-0.922	4.84191e-05
Succinic acid	Allocryptopine	0.919	5.62443e-05
Succinic acid	Xanthoplanine	-0.94	1.63624e-05
Succinic acid	Luciduline	0.904	0.00011681
Succinic acid	Anapheline	0.921	5.08166e-05
Succinic acid	Carpaine	-0.927	3.73935e-05
Succinic acid	Pelletierine	0.861	0.00061616
Tartaric acid	Threonic acid	-0.972	6.27774e-07
Tartaric acid	Vanillic acid	-0.794	0.00335446
Tartaric acid	Arabinose	1	2.35241e-16
Tartaric acid	Cellobiose	-0.802	0.002838
Tartaric acid	Fructose	-0.986	3.35979e-08
Tartaric acid	Galactose	-0.981	1.35874e-07
Tartaric acid	Glucose	-0.978	2.0894e-07
Tartaric acid	Maltose	-0.904	0.000118301
Tartaric acid	Mannose	-0.951	6.69377e-06
Tartaric acid	Trehalose	-0.118686	0.724435
Tartaric acid	Turanose	0.704	0.0147715
Tartaric acid	Sorbose	0.704	0.0147653
Tartaric acid	Sucrose	-0.967	1.20976e-06
Tartaric acid	Arachidonic acid	-0.974	4.54975e-07
Tartaric acid	Eicosanoic acid	0.687	0.0183165
Tartaric acid	Hexadecanoic acid	0.916	6.74904e-05
Tartaric acid	Linolenic acid	0.761	0.00625989
Tartaric acid	Octanoic acid	1	1.73107e-15
Tartaric acid	Pentadecanoic acid	-0.749	0.00757211
Tartaric acid	Stearic acid	0.662	0.0248856
Tartaric acid	Geranylgeraniol	-0.972	6.05146e-07
Tartaric acid	Glycerol	-0.965	1.50606e-06
Tartaric acid	Myo-inositol	-0.933	2.5063e-05
Tartaric acid	Carvone	0.994	8.82125e-10
Tartaric acid	Miltirone	-0.95	7.49016e-06
Tartaric acid	Ophiobolin F	-0.98	1.69685e-07
Tartaric acid	Paeonilactone A	-0.976	3.57124e-07
Tartaric acid	Rishitin	0.994	9.20988e-10
Tartaric acid	Liquiritigenin	0.984	6.99514e-08
Tartaric acid	Phloretin	0.98	1.59538e-07
Tartaric acid	Camelliagenin C	-0.706	0.014392
Tartaric acid	Indole-3-ethanol	0.972	5.99911e-07
Tartaric acid	Piperidine	0.999	8.398e-13
Tartaric acid	3-Methyloxindole	0.97	7.79742e-07
Tartaric acid	Sempervirine	-0.98	1.60179e-07
Tartaric acid	Glycoperine	0.565427	0.06601
Tartaric acid	Carapanaubine	0.97	8.4244e-07
Tartaric acid	Tigloidine	-0.93	3.10737e-05
Tartaric acid	Actinidine	0.442436	0.168794
Tartaric acid	Jesaconitine	-0.736	0.009299
Tartaric acid	Platyphylline	-0.976	3.40546e-07
Tartaric acid	Senkirkine	-0.828	0.00153646
Tartaric acid	Obaberine	0.921	5.25514e-05
Tartaric acid	Kalbreclasine	0.989	1.48384e-08
Tartaric acid	Allocryptopine	-0.94	1.57437e-05
Tartaric acid	Xanthoplanine	0.99	1.06252e-08
Tartaric acid	Luciduline	-0.918	6.09319e-05
Tartaric acid	Anapheline	-0.942	1.3632e-05
Tartaric acid	Carpaine	0.991	5.9003e-09
Tartaric acid	Pelletierine	-0.905	0.000115369
Threonic acid	Vanillic acid	0.914	7.43679e-05
Threonic acid	Arabinose	-0.976	3.10191e-07
Threonic acid	Cellobiose	0.919	5.84187e-05
Threonic acid	Fructose	0.997	3.77035e-11
Threonic acid	Galactose	0.999	7.47983e-13
Threonic acid	Glucose	0.999	1.45144e-13
Threonic acid	Maltose	0.979	2.00701e-07
Threonic acid	Mannose	0.997	8.54091e-11
Threonic acid	Trehalose	0.347249	0.290318
Threonic acid	Turanose	-0.518394	0.0979207
Threonic acid	Sorbose	-0.52484	0.0931034
Threonic acid	Sucrose	0.999	3.02548e-14
Threonic acid	Arachidonic acid	0.948	8.61401e-06
Threonic acid	Eicosanoic acid	-0.713	0.0130996
Threonic acid	Hexadecanoic acid	-0.797	0.00316758
Threonic acid	Linolenic acid	-0.769	0.00545602
Threonic acid	Octanoic acid	-0.975	3.8598e-07
Threonic acid	Pentadecanoic acid	0.758	0.00658104
Threonic acid	Stearic acid	-0.681	0.019701
Threonic acid	Geranylgeraniol	0.979	1.78945e-07
Threonic acid	Glycerol	0.999	1.57995e-13
Threonic acid	Myo-inositol	0.991	6.03112e-09
Threonic acid	Carvone	-0.985	5.11955e-08
Threonic acid	Miltirone	0.905	0.0001113
Threonic acid	Ophiobolin F	0.984	6.58715e-08
Threonic acid	Paeonilactone A	0.981	1.24517e-07
Threonic acid	Rishitin	-0.985	5.01998e-08
Threonic acid	Liquiritigenin	-0.967	1.2497e-06
Threonic acid	Phloretin	-0.962	2.38515e-06
Threonic acid	Camelliagenin C	0.642	0.0309076
Threonic acid	Indole-3-ethanol	-0.96	2.99114e-06
Threonic acid	Piperidine	-0.982	9.48779e-08
Threonic acid	3-Methyloxindole	-0.948	8.63824e-06
Threonic acid	Sempervirine	0.984	6.01855e-08
Threonic acid	Glycoperine	-0.504562	0.108802
Threonic acid	Carapanaubine	-0.953	5.74849e-06
Threonic acid	Tigloidine	0.948	9.16411e-06
Threonic acid	Actinidine	-0.377015	0.247361
Threonic acid	Jesaconitine	0.777	0.00469212
Threonic acid	Platyphylline	0.982	1.06031e-07
Threonic acid	Senkirkine	0.797	0.00313069
Threonic acid	Obaberine	-0.888	0.000230433
Threonic acid	Kalbreclasine	-0.975	4.04393e-07
Threonic acid	Allocryptopine	0.956	4.41836e-06
Threonic acid	Xanthoplanine	-0.988	1.99675e-08
Threonic acid	Luciduline	0.938	1.89177e-05
Threonic acid	Anapheline	0.958	3.62613e-06
Threonic acid	Carpaine	-0.979	1.99301e-07
Threonic acid	Pelletierine	0.904	0.000118706
Vanillic acid	Arabinose	-0.806	0.00260209
Vanillic acid	Cellobiose	0.999	1.57199e-14
Vanillic acid	Fructose	0.883	0.000281324
Vanillic acid	Galactose	0.897	0.000158152
Vanillic acid	Glucose	0.902	0.000127139
Vanillic acid	Maltose	0.978	2.4593e-07
Vanillic acid	Mannose	0.943	1.35092e-05
Vanillic acid	Trehalose	0.697	0.016119
Vanillic acid	Turanose	-0.127559	0.704765
Vanillic acid	Sorbose	-0.16095	0.632656
Vanillic acid	Sucrose	0.922	4.77405e-05
Vanillic acid	Arachidonic acid	0.769	0.00543623
Vanillic acid	Eicosanoic acid	-0.693	0.0170254
Vanillic acid	Hexadecanoic acid	-0.483621	0.127423
Vanillic acid	Linolenic acid	-0.694	0.0168178
Vanillic acid	Octanoic acid	-0.804	0.00272988
Vanillic acid	Pentadecanoic acid	0.664	0.0241719
Vanillic acid	Stearic acid	-0.65	0.0283974
Vanillic acid	Geranylgeraniol	0.855	0.000724735
Vanillic acid	Glycerol	0.925	4.17056e-05
Vanillic acid	Myo-inositol	0.959	3.15317e-06
Vanillic acid	Carvone	-0.836	0.00124308
Vanillic acid	Miltirone	0.695	0.0166458
Vanillic acid	Ophiobolin F	0.855	0.0007247
Vanillic acid	Paeonilactone A	0.855	0.000739419
Vanillic acid	Rishitin	-0.839	0.00115391
Vanillic acid	Liquiritigenin	-0.813	0.00222355
Vanillic acid	Phloretin	-0.806	0.00258948
Vanillic acid	Camelliagenin C	0.420239	0.193777
Vanillic acid	Indole-3-ethanol	-0.811	0.00230459
Vanillic acid	Piperidine	-0.824	0.00171679
Vanillic acid	3-Methyloxindole	-0.79	0.00368387
Vanillic acid	Sempervirine	0.856	0.000716079
Vanillic acid	Glycoperine	-0.354355	0.279752
Vanillic acid	Carapanaubine	-0.804	0.00272972
Vanillic acid	Tigloidine	0.842	0.00106935
Vanillic acid	Actinidine	-0.238058	0.474555
Vanillic acid	Jesaconitine	0.726	0.0108467
Vanillic acid	Platyphylline	0.856	0.000705192
Vanillic acid	Senkirkine	0.624	0.0372078
Vanillic acid	Obaberine	-0.723	0.0112689
Vanillic acid	Kalbreclasine	-0.823	0.00172743
Vanillic acid	Allocryptopine	0.846	0.000951077
Vanillic acid	Xanthoplanine	-0.85	0.000858291
Vanillic acid	Luciduline	0.836	0.00124269
Vanillic acid	Anapheline	0.848	0.000907626
Vanillic acid	Carpaine	-0.829	0.00149333
Vanillic acid	Pelletierine	0.775	0.00484443
Arabinose	Cellobiose	-0.813	0.00218095
Arabinose	Fructose	-0.989	1.12287e-08
Arabinose	Galactose	-0.984	5.80333e-08
Arabinose	Glucose	-0.982	9.72548e-08
Arabinose	Maltose	-0.912	8.16942e-05
Arabinose	Mannose	-0.957	3.84734e-06
Arabinose	Trehalose	-0.138156	0.682372
Arabinose	Turanose	0.69	0.0176567
Arabinose	Sorbose	0.691	0.0174491
Arabinose	Sucrose	-0.972	6.30093e-07
Arabinose	Arachidonic acid	-0.974	4.81408e-07
Arabinose	Eicosanoic acid	0.692	0.0173084
Arabinose	Hexadecanoic acid	0.908	9.96905e-05
Arabinose	Linolenic acid	0.764	0.00594937
Arabinose	Octanoic acid	1	1.92382e-16
Arabinose	Pentadecanoic acid	-0.751	0.00733567
Arabinose	Stearic acid	0.666	0.0238192
Arabinose	Geranylgeraniol	-0.975	4.07758e-07
Arabinose	Glycerol	-0.97	7.72225e-07
Arabinose	Myo-inositol	-0.94	1.58403e-05
Arabinose	Carvone	0.995	2.95642e-10
Arabinose	Miltirone	-0.948	8.87199e-06
Arabinose	Ophiobolin F	-0.982	1.05839e-07
Arabinose	Paeonilactone A	-0.978	2.30538e-07
Arabinose	Rishitin	0.995	2.92083e-10
Arabinose	Liquiritigenin	0.984	5.68154e-08
Arabinose	Phloretin	0.981	1.3695e-07
Arabinose	Camelliagenin C	-0.701	0.0153605
Arabinose	Indole-3-ethanol	0.973	5.10051e-07
Arabinose	Piperidine	1	1.04396e-14
Arabinose	3-Methyloxindole	0.971	7.38923e-07
Arabinose	Sempervirine	-0.982	9.83032e-08
Arabinose	Glycoperine	0.562283	0.0678443
Arabinose	Carapanaubine	0.971	7.50109e-07
Arabinose	Tigloidine	-0.933	2.53908e-05
Arabinose	Actinidine	0.438706	0.172897
Arabinose	Jesaconitine	-0.741	0.00866004
Arabinose	Platyphylline	-0.978	2.16278e-07
Arabinose	Senkirkine	-0.826	0.00159221
Arabinose	Obaberine	0.92	5.36807e-05
Arabinose	Kalbreclasine	0.99	9.81273e-09
Arabinose	Allocryptopine	-0.943	1.26202e-05
Arabinose	Xanthoplanine	0.991	4.58026e-09
Arabinose	Luciduline	-0.921	5.11205e-05
Arabinose	Anapheline	-0.945	1.0898e-05
Arabinose	Carpaine	0.992	3.08621e-09
Arabinose	Pelletierine	-0.906	0.00010689
Cellobiose	Fructose	0.889	0.000220601
Cellobiose	Galactose	0.903	0.000122677
Cellobiose	Glucose	0.908	9.96513e-05
Cellobiose	Maltose	0.98	1.51106e-07
Cellobiose	Mannose	0.947	9.58216e-06
Cellobiose	Trehalose	0.688	0.0180218
Cellobiose	Turanose	-0.140191	0.678108
Cellobiose	Sorbose	-0.180497	0.592095
Cellobiose	Sucrose	0.928	3.60633e-05
Cellobiose	Arachidonic acid	0.773	0.00509754
Cellobiose	Eicosanoic acid	-0.707	0.0140918
Cellobiose	Hexadecanoic acid	-0.494782	0.117284
Cellobiose	Linolenic acid	-0.706	0.0143307
Cellobiose	Octanoic acid	-0.812	0.0022624
Cellobiose	Pentadecanoic acid	0.662	0.0246883
Cellobiose	Stearic acid	-0.659	0.0256053
Cellobiose	Geranylgeraniol	0.858	0.00066687
Cellobiose	Glycerol	0.93	3.11654e-05
Cellobiose	Myo-inositol	0.963	2.06582e-06
Cellobiose	Carvone	-0.842	0.0010711
Cellobiose	Miltirone	0.699	0.0157991
Cellobiose	Ophiobolin F	0.859	0.00064941
Cellobiose	Paeonilactone A	0.858	0.00067332
Cellobiose	Rishitin	-0.846	0.000960256
Cellobiose	Liquiritigenin	-0.823	0.00174776
Cellobiose	Phloretin	-0.817	0.0020309
Cellobiose	Camelliagenin C	0.417845	0.196446
Cellobiose	Indole-3-ethanol	-0.817	0.00199654
Cellobiose	Piperidine	-0.831	0.00142513
Cellobiose	3-Methyloxindole	-0.801	0.00288578
Cellobiose	Sempervirine	0.86	0.000640814
Cellobiose	Glycoperine	-0.375367	0.249669
Cellobiose	Carapanaubine	-0.811	0.00228282
Cellobiose	Tigloidine	0.842	0.00107886
Cellobiose	Actinidine	-0.25974	0.4349
Cellobiose	Jesaconitine	0.718	0.0122251
Cellobiose	Platyphylline	0.86	0.000639721
Cellobiose	Senkirkine	0.623	0.0375761
Cellobiose	Obaberine	-0.738	0.00908659
Cellobiose	Kalbreclasine	-0.832	0.00136535
Cellobiose	Allocryptopine	0.846	0.00094436
Cellobiose	Xanthoplanine	-0.855	0.000735589
Cellobiose	Luciduline	0.835	0.00127803
Cellobiose	Anapheline	0.848	0.000900759
Cellobiose	Carpaine	-0.838	0.00119295
Cellobiose	Pelletierine	0.781	0.00438052
Fructose	Galactose	1	1.23109e-14
Fructose	Glucose	0.999	2.00213e-13
Fructose	Maltose	0.962	2.29533e-06
Fructose	Mannose	0.989	1.29502e-08
Fructose	Trehalose	0.280413	0.398996
Fructose	Turanose	-0.578	0.0590531
Fructose	Sorbose	-0.588	0.0532621
Fructose	Sucrose	0.996	2.13526e-10
Fructose	Arachidonic acid	0.959	3.3069e-06
Fructose	Eicosanoic acid	-0.72	0.0118054
Fructose	Hexadecanoic acid	-0.838	0.00119727
Fructose	Linolenic acid	-0.777	0.00474697
Fructose	Octanoic acid	-0.989	1.3895e-08
Fructose	Pentadecanoic acid	0.756	0.00677552
Fructose	Stearic acid	-0.688	0.0181653
Fructose	Geranylgeraniol	0.981	1.36554e-07
Fructose	Glycerol	0.995	3.80469e-10
Fructose	Myo-inositol	0.98	1.66323e-07
Fructose	Carvone	-0.993	1.94359e-09
Fructose	Miltirone	0.92	5.48339e-05
Fructose	Ophiobolin F	0.987	3.11423e-08
Fructose	Paeonilactone A	0.983	7.89614e-08
Fructose	Rishitin	-0.994	1.03024e-09
Fructose	Liquiritigenin	-0.98	1.70729e-07
Fructose	Phloretin	-0.975	3.89289e-07
Fructose	Camelliagenin C	0.656	0.0265442
Fructose	Indole-3-ethanol	-0.969	8.75003e-07
Fructose	Piperidine	-0.993	1.40951e-09
Fructose	3-Methyloxindole	-0.963	1.97512e-06
Fructose	Sempervirine	0.987	2.74846e-08
[truncated: 1,005 more rows]

## Sheet: Sheet2
		r
